# Supplementary material for: {μ-2,2′-(Ethane-1,2-di­yl)bis­[4,6-bis­(tri­methyl­sil­yl)-1,3-di­hydro­cyclo­penta­[c]pyrrol-5-one]}bis­[tri­carbonyl­iron(0)]
Source: IUCrdata. 2023 Apr 21;8(Pt 4):x230346. doi: 10.1107/S2414314623003462 (PMC10162033; doi:10.1107/S2414314623003462)
Supplement: Supplementary file 1 [file x-08-x230346-sup1.cif]

##############################################################################
#                                                                            #
# This CIF contains the data for a data article accepted for                 #
# publication in IUCrData. It conforms to the requirements of                #
# Notes for Authors for IUCrData, and has been                               #
# peer reviewed under the auspices of IUCrData.                              #
#                                                                            #
# Full details of the Crystallographic Information File format               #
# are given in the paper "The Crystallographic Information File (CIF):       #
# a New Standard Archive File for Crystallography" by S. R. Hall, F. H.      #
# Allen and I. D. Brown [Acta Cryst. (1991), A47, 655-685].                  #
#                                                                            #
# The current version of the core CIF dictionary is obtainable from          #
# ftp://ftp.iucr.org/pub/cif_core.dic.                                       #
#                                                                            #
# Software is freely available for graphical display of the structure(s)     #
# in this CIF. For information consult the CIF software page                 #
# http://www.iucr.org/resources/cif/software.                                #
#                                                                            #
# This file may be used for bona fide research purposes within the           #
# scientific community so long as proper attribution is given to the data    # 
# article from which it was obtained.                                        #
#                                                                            #
##############################################################################
data_I
_audit_creation_method     SHELXL-2018/3
_chemical_name_systematic
;\
{\m-2,2'-(Ethane-1,2-diyl)bis[4,6-bis(trimethylsilyl)-1,3-\
dihydrocyclopenta[<i>c</i>]pyrrol-5-one]}bis[tricarbonyliron(0)]
;
_chemical_name_common     ?
_chemical_formula_moiety     'C34 H48 Fe2 N2 O8 Si4'
_chemical_formula_sum     'C34 H48 Fe2 N2 O8 Si4'
_chemical_formula_iupac     '[Fe2 (C28 H48 N2 O2 Si4) (C O)6]'
_chemical_formula_weight     836.80
_chemical_melting_point     ?
_space_group_crystal_system     monoclinic
_space_group_name_H-M_alt     'P 21/n'
_space_group_name_Hall     '-P 2yn'
loop_
    _space_group_symop_operation_xyz
    'x, y, z'
    '-x+1/2, y+1/2, -z+1/2'
    '-x, -y, -z'
    'x-1/2, -y-1/2, z-1/2'
_cell_length_a     17.8815(13)
_cell_length_b     12.5896(10)
_cell_length_c     20.3917(16)
_cell_angle_alpha     90
_cell_angle_beta     112.0104(16)
_cell_angle_gamma     90
_cell_volume     4256.0(6)
_cell_formula_units_Z     4
_cell_measurement_reflns_used     9955
_cell_measurement_theta_min     2.46
_cell_measurement_theta_max     28.22
_cell_measurement_temperature     150(2)
_exptl_crystal_description     plate
_exptl_crystal_colour     'pale yellow'
_exptl_crystal_size_max     0.18
_exptl_crystal_size_mid     0.17
_exptl_crystal_size_min     0.04
_exptl_crystal_density_diffrn     1.306
_exptl_crystal_density_meas     ?
_exptl_crystal_density_method     ?
_exptl_crystal_F_000     1752
_exptl_absorpt_coefficient_mu     0.840
_exptl_absorpt_correction_type     multi-scan
_exptl_absorpt_process_details
;
(SADABS; Bruker, 2014)
;
_exptl_absorpt_correction_T_min     0.86
_exptl_absorpt_correction_T_max     0.97
_diffrn_ambient_temperature     150(2)
_diffrn_source     'fine-focus sealed tube'
_diffrn_radiation_type     MoK\a
_diffrn_radiation_wavelength     0.71073
_diffrn_measurement_device_type     'Bruker APEXII CCD'
_diffrn_measurement_method     '\f and \w scans'
_diffrn_detector_area_resol_mean     8.3333
_diffrn_reflns_number     57670
_diffrn_reflns_av_R_equivalents     0.0480
_diffrn_reflns_av_unetI/netI     0.0403
_diffrn_reflns_theta_min     1.295
_diffrn_reflns_theta_max     28.779
_diffrn_reflns_theta_full     25.242
_diffrn_measured_fraction_theta_max     0.999
_diffrn_measured_fraction_theta_full     1.000
_diffrn_reflns_limit_h_min     -24
_diffrn_reflns_limit_h_max     24
_diffrn_reflns_limit_k_min     -17
_diffrn_reflns_limit_k_max     16
_diffrn_reflns_limit_l_min     -27
_diffrn_reflns_limit_l_max     27
_refine_special_details     ?
_reflns_number_total     11074
_reflns_number_gt     7588
_reflns_threshold_expression     'I > 2\s(I)'
_refine_ls_structure_factor_coef     Fsqd
_refine_ls_matrix_type     full
_refine_ls_R_factor_all     0.0700
_refine_ls_R_factor_gt     0.0380
_refine_ls_wR_factor_gt     0.0830
_refine_ls_wR_factor_ref     0.0962
_refine_ls_goodness_of_fit_ref     1.001
_refine_ls_restrained_S_all     1.001
_refine_ls_number_reflns     11074
_refine_ls_number_parameters     463
_refine_ls_number_restraints     0
_refine_ls_number_constraints     0
_refine_ls_hydrogen_treatment     constr
_refine_ls_weighting_scheme     calc
_refine_ls_weighting_details
              'w=1/[\s^2^(Fo^2^)+(0.0438P)^2^+1.0780P] where P=(Fo^2^+2Fc^2^)/3'
_atom_sites_solution_hydrogens     geom
_atom_sites_solution_primary     direct
_atom_sites_solution_secondary     difmap
_refine_ls_shift/su_max     0.002
_refine_ls_shift/su_mean     0.000
_refine_diff_density_max     0.471
_refine_diff_density_min     -0.269
_refine_ls_extinction_method     none
_refine_ls_extinction_coef     .
loop_
    _atom_type_symbol
    _atom_type_description
    _atom_type_scat_dispersion_real
    _atom_type_scat_dispersion_imag
    _atom_type_scat_source
    'C' 'C' 0.0033 0.0016
                         'International Tables Vol C Tables 4.2.6.8 and 6.1.1.4'
    'H' 'H' 0.0000 0.0000
                         'International Tables Vol C Tables 4.2.6.8 and 6.1.1.4'
    'N' 'N' 0.0061 0.0033
                         'International Tables Vol C Tables 4.2.6.8 and 6.1.1.4'
    'O' 'O' 0.0106 0.0060
                         'International Tables Vol C Tables 4.2.6.8 and 6.1.1.4'
    'Si' 'Si' 0.0817 0.0704
                         'International Tables Vol C Tables 4.2.6.8 and 6.1.1.4'
    'Fe' 'Fe' 0.3463 0.8444
                         'International Tables Vol C Tables 4.2.6.8 and 6.1.1.4'
_computing_data_collection
;
APEX2 (Bruker, 2014)
;
_computing_cell_refinement
;
SAINT (Bruker, 2013)
;
_computing_data_reduction
;
SAINT (Bruker, 2013)
;
_computing_structure_solution
;
SHELXS97 (Sheldrick, 2008)
;
_computing_structure_refinement
;
SHELXL2018 (Sheldrick, 2015)
;
_computing_molecular_graphics
;
XP in SHELXTL (Sheldrick, 2008)
;
_computing_publication_material
;
publCIF (Westrip, 2010)
;
loop_
    _atom_site_type_symbol
    _atom_site_label
    _atom_site_fract_x
    _atom_site_fract_y
    _atom_site_fract_z
    _atom_site_U_iso_or_equiv
    _atom_site_adp_type
    _atom_site_calc_flag
    _atom_site_occupancy
    _atom_site_disorder_assembly
    _atom_site_disorder_group
    C C1 0.54321(11) 0.63613(14) 0.28191(10) 0.0253(4) Uani d 1 . .
    H H1A 0.542523 0.627454 0.329938 0.030 Uiso calc 1 . .
    H H1B 0.580562 0.582548 0.275743 0.030 Uiso calc 1 . .
    C C2 0.45943(11) 0.61771(14) 0.22752(10) 0.0253(4) Uani d 1 . .
    H H2A 0.421846 0.670743 0.233925 0.030 Uiso calc 1 . .
    H H2B 0.459901 0.626777 0.179456 0.030 Uiso calc 1 . .
    C C3 0.58418(12) 0.76032(14) 0.20761(10) 0.0239(4) Uani d 1 . .
    H H3A 0.533264 0.781359 0.169093 0.029 Uiso calc 1 . .
    H H3B 0.605961 0.696022 0.193141 0.029 Uiso calc 1 . .
    C C4 0.64447(11) 0.84938(14) 0.22697(10) 0.0229(4) Uani d 1 . .
    C C5 0.67853(12) 0.92754(14) 0.19534(10) 0.0256(4) Uani d 1 . .
    C C6 0.75207(12) 0.96754(15) 0.25395(10) 0.0282(4) Uani d 1 . .
    C C7 0.74542(12) 0.93201(15) 0.32135(10) 0.0275(4) Uani d 1 . .
    C C8 0.68358(12) 0.85252(14) 0.30142(10) 0.0242(4) Uani d 1 . .
    C C9 0.64977(12) 0.76639(15) 0.33303(10) 0.0262(4) Uani d 1 . .
    H H9A 0.685394 0.703279 0.345309 0.031 Uiso calc 1 . .
    H H9B 0.641462 0.791611 0.375784 0.031 Uiso calc 1 . .
    C C10 0.75004(15) 0.9193(2) 0.08299(13) 0.0489(6) Uani d 1 . .
    H H10A 0.743478 0.940491 0.034901 0.073 Uiso calc 1 . .
    H H10B 0.756785 0.842055 0.087736 0.073 Uiso calc 1 . .
    H H10C 0.797757 0.954243 0.117079 0.073 Uiso calc 1 . .
    C C11 0.64146(15) 1.10465(17) 0.08631(13) 0.0458(6) Uani d 1 . .
    H H11A 0.637865 1.123095 0.038534 0.069 Uiso calc 1 . .
    H H11B 0.686335 1.143475 0.121156 0.069 Uiso calc 1 . .
    H H11C 0.590981 1.123916 0.091725 0.069 Uiso calc 1 . .
    C C12 0.56817(14) 0.88456(17) 0.04283(12) 0.0408(5) Uani d 1 . .
    H H12A 0.521104 0.907238 0.052845 0.061 Uiso calc 1 . .
    H H12B 0.577001 0.808302 0.052165 0.061 Uiso calc 1 . .
    H H12C 0.558696 0.898826 -0.006898 0.061 Uiso calc 1 . .
    C C13 0.80294(17) 0.89301(18) 0.47992(12) 0.0478(6) Uani d 1 . .
    H H13A 0.844560 0.909761 0.526121 0.072 Uiso calc 1 . .
    H H13B 0.802238 0.816259 0.471681 0.072 Uiso calc 1 . .
    H H13C 0.750160 0.915638 0.479101 0.072 Uiso calc 1 . .
    C C14 0.92329(15) 0.9168(2) 0.40640(14) 0.0595(8) Uani d 1 . .
    H H14A 0.934169 0.954216 0.368779 0.089 Uiso calc 1 . .
    H H14B 0.920101 0.840232 0.396958 0.089 Uiso calc 1 . .
    H H14C 0.966896 0.931015 0.451963 0.089 Uiso calc 1 . .
    C C15 0.82806(18) 1.10948(18) 0.42381(13) 0.0529(7) Uani d 1 . .
    H H15A 0.841907 1.145488 0.387263 0.079 Uiso calc 1 . .
    H H15B 0.868657 1.126231 0.470517 0.079 Uiso calc 1 . .
    H H15C 0.774979 1.133635 0.421347 0.079 Uiso calc 1 . .
    C C16 0.65391(16) 1.13489(17) 0.26192(13) 0.0435(6) Uani d 1 . .
    C C17 0.52601(16) 0.99906(17) 0.20060(13) 0.0396(5) Uani d 1 . .
    C C18 0.59376(14) 1.00138(17) 0.33755(12) 0.0378(5) Uani d 1 . .
    C C19 0.35354(12) 0.48435(14) 0.17820(10) 0.0238(4) Uani d 1 . .
    H H19A 0.360733 0.460784 0.134617 0.029 Uiso calc 1 . .
    H H19B 0.316187 0.545683 0.166999 0.029 Uiso calc 1 . .
    C C20 0.32403(11) 0.39541(13) 0.21124(9) 0.0212(4) Uani d 1 . .
    C C21 0.26507(11) 0.31285(14) 0.19311(10) 0.0228(4) Uani d 1 . .
    C C22 0.26143(11) 0.27612(15) 0.26133(10) 0.0239(4) Uani d 1 . .
    C C23 0.33460(11) 0.31949(14) 0.31844(10) 0.0236(4) Uani d 1 . .
    C C24 0.36530(11) 0.39952(14) 0.28545(9) 0.0216(4) Uani d 1 . .
    C C25 0.42301(12) 0.49104(14) 0.30329(10) 0.0240(4) Uani d 1 . .
    H H25A 0.400448 0.553799 0.318663 0.029 Uiso calc 1 . .
    H H25B 0.475312 0.471854 0.340702 0.029 Uiso calc 1 . .
    C C26 0.20472(17) 0.3520(2) 0.03474(11) 0.0503(7) Uani d 1 . .
    H H26A 0.165123 0.330968 -0.011509 0.075 Uiso calc 1 . .
    H H26B 0.259212 0.336653 0.036604 0.075 Uiso calc 1 . .
    H H26C 0.199645 0.428263 0.041826 0.075 Uiso calc 1 . .
    C C27 0.08705(14) 0.31461(19) 0.10881(13) 0.0452(6) Uani d 1 . .
    H H27A 0.077609 0.273686 0.145860 0.068 Uiso calc 1 . .
    H H27B 0.044058 0.299651 0.063014 0.068 Uiso calc 1 . .
    H H27C 0.087316 0.390608 0.119287 0.068 Uiso calc 1 . .
    C C28 0.19327(15) 0.13189(17) 0.08980(12) 0.0401(5) Uani d 1 . .
    H H28A 0.188460 0.091525 0.129123 0.060 Uiso calc 1 . .
    H H28B 0.245440 0.116581 0.086417 0.060 Uiso calc 1 . .
    H H28C 0.149680 0.111422 0.045567 0.060 Uiso calc 1 . .
    C C29 0.26805(16) 0.3313(2) 0.43367(13) 0.0481(6) Uani d 1 . .
    H H29A 0.221455 0.288209 0.405390 0.072 Uiso calc 1 . .
    H H29B 0.256378 0.406449 0.421768 0.072 Uiso calc 1 . .
    H H29C 0.279097 0.320524 0.484041 0.072 Uiso calc 1 . .
    C C30 0.37827(15) 0.14624(16) 0.43158(12) 0.0438(6) Uani d 1 . .
    H H30A 0.425809 0.126390 0.421394 0.066 Uiso calc 1 . .
    H H30B 0.331540 0.105284 0.401166 0.066 Uiso calc 1 . .
    H H30C 0.388250 0.131041 0.481289 0.066 Uiso calc 1 . .
    C C31 0.44746(15) 0.37099(18) 0.46791(12) 0.0459(6) Uani d 1 . .
    H H31A 0.458876 0.359929 0.518313 0.069 Uiso calc 1 . .
    H H31B 0.436422 0.446385 0.456374 0.069 Uiso calc 1 . .
    H H31C 0.494221 0.348912 0.457217 0.069 Uiso calc 1 . .
    C C32 0.41297(14) 0.24965(17) 0.17171(13) 0.0397(5) Uani d 1 . .
    C C33 0.36184(14) 0.11454(16) 0.25217(12) 0.0361(5) Uani d 1 . .
    C C34 0.48747(15) 0.25614(17) 0.30877(14) 0.0403(5) Uani d 1 . .
    Fe Fe1 0.62688(2) 0.99611(2) 0.26491(2) 0.02856(8) Uani d 1 . .
    Fe Fe2 0.38508(2) 0.25415(2) 0.24730(2) 0.02577(8) Uani d 1 . .
    N N1 0.57218(10) 0.74294(12) 0.27495(8) 0.0240(3) Uani d 1 . .
    N N2 0.43155(9) 0.51043(12) 0.23474(8) 0.0236(3) Uani d 1 . .
    O O1 0.80358(9) 1.02818(12) 0.24807(8) 0.0372(4) Uani d 1 . .
    O O2 0.67270(13) 1.22071(13) 0.25975(11) 0.0636(6) Uani d 1 . .
    O O3 0.46212(12) 0.99708(15) 0.15841(11) 0.0586(5) Uani d 1 . .
    O O4 0.57245(12) 1.00074(14) 0.38359(10) 0.0546(5) Uani d 1 . .
    O O5 0.21195(8) 0.21317(11) 0.26877(7) 0.0316(3) Uani d 1 . .
    O O6 0.42889(13) 0.24959(14) 0.12265(10) 0.0624(5) Uani d 1 . .
    O O7 0.34550(12) 0.02768(12) 0.25565(10) 0.0543(5) Uani d 1 . .
    O O8 0.55219(11) 0.26059(15) 0.34928(11) 0.0619(5) Uani d 1 . .
    Si Si1 0.65890(4) 0.95934(4) 0.10059(3) 0.03152(13) Uani d 1 . .
    Si Si2 0.82551(4) 0.96410(5) 0.40924(3) 0.03588(15) Uani d 1 . .
    Si Si3 0.18610(4) 0.27641(4) 0.10551(3) 0.02961(13) Uani d 1 . .
    Si Si4 0.35781(4) 0.29061(4) 0.41428(3) 0.03062(14) Uani d 1 . .
loop_
    _atom_site_aniso_label
    _atom_site_aniso_U_11
    _atom_site_aniso_U_22
    _atom_site_aniso_U_33
    _atom_site_aniso_U_12
    _atom_site_aniso_U_13
    _atom_site_aniso_U_23
    C1 0.0221(10) 0.0188(9) 0.0380(11) -0.0034(8) 0.0148(9) 0.0011(7)
    C2 0.0235(10) 0.0190(9) 0.0367(10) -0.0038(8) 0.0150(9) 0.0021(7)
    C3 0.0226(10) 0.0187(8) 0.0320(10) -0.0043(8) 0.0121(8) -0.0009(7)
    C4 0.0196(10) 0.0182(8) 0.0341(10) -0.0004(7) 0.0137(8) -0.0021(7)
    C5 0.0252(11) 0.0209(9) 0.0357(10) -0.0030(8) 0.0170(9) -0.0015(7)
    C6 0.0290(11) 0.0238(10) 0.0386(11) -0.0050(8) 0.0205(10) -0.0045(8)
    C7 0.0273(11) 0.0245(9) 0.0356(10) -0.0066(8) 0.0175(9) -0.0058(8)
    C8 0.0245(10) 0.0195(8) 0.0335(10) -0.0025(8) 0.0166(9) -0.0026(7)
    C9 0.0256(11) 0.0240(9) 0.0309(10) -0.0060(8) 0.0127(9) -0.0004(7)
    C10 0.0511(16) 0.0623(16) 0.0440(13) -0.0006(13) 0.0303(13) 0.0026(12)
    C11 0.0479(16) 0.0313(12) 0.0519(14) -0.0094(11) 0.0113(12) 0.0089(10)
    C12 0.0448(15) 0.0298(11) 0.0404(12) 0.0012(10) 0.0073(11) 0.0016(9)
    C13 0.0707(19) 0.0366(12) 0.0381(12) -0.0142(12) 0.0229(13) -0.0070(10)
    C14 0.0347(15) 0.084(2) 0.0537(16) -0.0127(14) 0.0096(13) -0.0220(15)
    C15 0.084(2) 0.0388(13) 0.0467(14) -0.0325(13) 0.0372(14) -0.0178(10)
    C16 0.0567(16) 0.0245(11) 0.0629(16) -0.0025(11) 0.0380(14) -0.0038(10)
    C17 0.0430(15) 0.0276(11) 0.0574(14) 0.0064(10) 0.0294(13) 0.0000(10)
    C18 0.0413(14) 0.0277(10) 0.0519(13) -0.0031(10) 0.0261(12) -0.0062(9)
    C19 0.0256(11) 0.0193(8) 0.0284(9) -0.0039(8) 0.0123(8) 0.0000(7)
    C20 0.0211(10) 0.0177(8) 0.0270(9) 0.0001(7) 0.0113(8) 0.0005(7)
    C21 0.0219(10) 0.0187(8) 0.0285(9) -0.0031(7) 0.0102(8) 0.0000(7)
    C22 0.0216(10) 0.0218(9) 0.0304(10) -0.0020(7) 0.0121(9) 0.0007(7)
    C23 0.0214(10) 0.0218(9) 0.0285(9) -0.0011(8) 0.0105(8) 0.0018(7)
    C24 0.0183(10) 0.0188(8) 0.0288(9) -0.0008(7) 0.0101(8) 0.0013(7)
    C25 0.0227(10) 0.0209(9) 0.0283(9) -0.0035(8) 0.0096(8) 0.0014(7)
    C26 0.0654(18) 0.0487(14) 0.0306(12) -0.0167(13) 0.0109(12) 0.0034(10)
    C27 0.0317(13) 0.0446(13) 0.0478(13) -0.0022(11) 0.0018(11) -0.0095(11)
    C28 0.0470(15) 0.0324(11) 0.0424(12) -0.0122(10) 0.0184(11) -0.0111(9)
    C29 0.0637(18) 0.0480(14) 0.0440(13) -0.0034(13) 0.0332(13) 0.0041(11)
    C30 0.0545(16) 0.0286(11) 0.0400(12) -0.0059(11) 0.0080(11) 0.0116(9)
    C31 0.0520(16) 0.0346(12) 0.0353(12) -0.0099(11) -0.0018(11) 0.0037(9)
    C32 0.0446(14) 0.0281(11) 0.0566(14) 0.0037(10) 0.0306(12) 0.0001(10)
    C33 0.0399(13) 0.0261(11) 0.0459(12) 0.0016(9) 0.0200(11) 0.0038(9)
    C34 0.0336(14) 0.0301(11) 0.0593(15) 0.0060(10) 0.0200(12) 0.0011(10)
    Fe1 0.03200(18) 0.01828(13) 0.04369(17) -0.00303(12) 0.02367(14)
                                                                    -0.00285(11)
    Fe2 0.02530(16) 0.01803(13) 0.03728(16) -0.00013(11) 0.01553(13) 0.00141(11)
    N1 0.0226(9) 0.0189(7) 0.0337(8) -0.0052(7) 0.0144(7) 0.0000(6)
    N2 0.0219(9) 0.0198(7) 0.0308(8) -0.0045(6) 0.0119(7) 0.0008(6)
    O1 0.0361(9) 0.0380(8) 0.0461(9) -0.0187(7) 0.0252(7) -0.0073(7)
    O2 0.0911(16) 0.0238(9) 0.0954(15) -0.0126(9) 0.0573(13) -0.0054(8)
    O3 0.0398(11) 0.0579(12) 0.0734(13) 0.0154(9) 0.0158(10) -0.0028(10)
    O4 0.0680(13) 0.0533(11) 0.0628(11) -0.0043(9) 0.0477(11) -0.0100(9)
    O5 0.0271(8) 0.0323(7) 0.0370(8) -0.0119(6) 0.0138(7) 0.0033(6)
    O6 0.0900(16) 0.0528(11) 0.0730(13) 0.0060(10) 0.0633(12) 0.0004(9)
    O7 0.0717(14) 0.0236(8) 0.0732(12) -0.0039(8) 0.0335(11) 0.0048(8)
    O8 0.0292(10) 0.0589(12) 0.0848(14) 0.0089(9) 0.0068(10) -0.0031(10)
    Si1 0.0348(3) 0.0280(3) 0.0339(3) -0.0022(3) 0.0154(3) 0.0038(2)
    Si2 0.0408(4) 0.0352(3) 0.0345(3) -0.0163(3) 0.0174(3) -0.0126(2)
    Si3 0.0327(3) 0.0258(3) 0.0275(3) -0.0085(2) 0.0081(2) -0.0032(2)
    Si4 0.0376(4) 0.0256(3) 0.0261(3) -0.0057(2) 0.0090(3) 0.0049(2)
_geom_special_details     ?
loop_
    _geom_bond_atom_site_label_1
    _geom_bond_atom_site_label_2
    _geom_bond_site_symmetry_2
    _geom_bond_distance
    _geom_bond_publ_flag
    C1 N1 . 1.467(2) ?
    C1 C2 . 1.511(3) ?
    C1 H1A . 0.9900 ?
    C1 H1B . 0.9900 ?
    C2 N2 . 1.466(2) ?
    C2 H2A . 0.9900 ?
    C2 H2B . 0.9900 ?
    C3 N1 . 1.483(2) ?
    C3 C4 . 1.502(2) ?
    C3 H3A . 0.9900 ?
    C3 H3B . 0.9900 ?
    C4 C8 . 1.414(3) ?
    C4 C5 . 1.432(2) ?
    C4 Fe1 . 2.0719(17) ?
    C5 C6 . 1.494(3) ?
    C5 Si1 . 1.873(2) ?
    C5 Fe1 . 2.1431(18) ?
    C6 O1 . 1.236(2) ?
    C6 C7 . 1.492(3) ?
    C6 Fe1 . 2.3591(19) ?
    C7 C8 . 1.433(3) ?
    C7 Si2 . 1.872(2) ?
    C7 Fe1 . 2.154(2) ?
    C8 C9 . 1.500(2) ?
    C8 Fe1 . 2.0698(19) ?
    C9 N1 . 1.478(2) ?
    C9 H9A . 0.9900 ?
    C9 H9B . 0.9900 ?
    C10 Si1 . 1.865(2) ?
    C10 H10A . 0.9800 ?
    C10 H10B . 0.9800 ?
    C10 H10C . 0.9800 ?
    C11 Si1 . 1.860(2) ?
    C11 H11A . 0.9800 ?
    C11 H11B . 0.9800 ?
    C11 H11C . 0.9800 ?
    C12 Si1 . 1.864(2) ?
    C12 H12A . 0.9800 ?
    C12 H12B . 0.9800 ?
    C12 H12C . 0.9800 ?
    C13 Si2 . 1.865(2) ?
    C13 H13A . 0.9800 ?
    C13 H13B . 0.9800 ?
    C13 H13C . 0.9800 ?
    C14 Si2 . 1.869(3) ?
    C14 H14A . 0.9800 ?
    C14 H14B . 0.9800 ?
    C14 H14C . 0.9800 ?
    C15 Si2 . 1.852(2) ?
    C15 H15A . 0.9800 ?
    C15 H15B . 0.9800 ?
    C15 H15C . 0.9800 ?
    C16 O2 . 1.137(3) ?
    C16 Fe1 . 1.820(2) ?
    C17 O3 . 1.144(3) ?
    C17 Fe1 . 1.789(3) ?
    C18 O4 . 1.138(3) ?
    C18 Fe1 . 1.791(2) ?
    C19 N2 . 1.476(2) ?
    C19 C20 . 1.501(2) ?
    C19 H19A . 0.9900 ?
    C19 H19B . 0.9900 ?
    C20 C24 . 1.414(3) ?
    C20 C21 . 1.427(2) ?
    C20 Fe2 . 2.0721(18) ?
    C21 C22 . 1.490(2) ?
    C21 Si3 . 1.8721(19) ?
    C21 Fe2 . 2.1435(19) ?
    C22 O5 . 1.239(2) ?
    C22 C23 . 1.491(3) ?
    C22 Fe2 . 2.3497(18) ?
    C23 C24 . 1.430(2) ?
    C23 Si4 . 1.8750(19) ?
    C23 Fe2 . 2.1394(18) ?
    C24 C25 . 1.498(2) ?
    C24 Fe2 . 2.0702(18) ?
    C25 N2 . 1.482(2) ?
    C25 H25A . 0.9900 ?
    C25 H25B . 0.9900 ?
    C26 Si3 . 1.860(2) ?
    C26 H26A . 0.9800 ?
    C26 H26B . 0.9800 ?
    C26 H26C . 0.9800 ?
    C27 Si3 . 1.861(2) ?
    C27 H27A . 0.9800 ?
    C27 H27B . 0.9800 ?
    C27 H27C . 0.9800 ?
    C28 Si3 . 1.860(2) ?
    C28 H28A . 0.9800 ?
    C28 H28B . 0.9800 ?
    C28 H28C . 0.9800 ?
    C29 Si4 . 1.863(2) ?
    C29 H29A . 0.9800 ?
    C29 H29B . 0.9800 ?
    C29 H29C . 0.9800 ?
    C30 Si4 . 1.862(2) ?
    C30 H30A . 0.9800 ?
    C30 H30B . 0.9800 ?
    C30 H30C . 0.9800 ?
    C31 Si4 . 1.864(2) ?
    C31 H31A . 0.9800 ?
    C31 H31B . 0.9800 ?
    C31 H31C . 0.9800 ?
    C32 O6 . 1.138(3) ?
    C32 Fe2 . 1.790(2) ?
    C33 O7 . 1.141(2) ?
    C33 Fe2 . 1.817(2) ?
    C34 O8 . 1.144(3) ?
    C34 Fe2 . 1.790(3) ?
loop_
    _geom_angle_atom_site_label_1
    _geom_angle_atom_site_label_2
    _geom_angle_atom_site_label_3
    _geom_angle_site_symmetry_1
    _geom_angle_site_symmetry_3
    _geom_angle
    _geom_angle_publ_flag
    N1 C1 C2 . . 111.02(15) ?
    N1 C1 H1A . . 109.4 ?
    C2 C1 H1A . . 109.4 ?
    N1 C1 H1B . . 109.4 ?
    C2 C1 H1B . . 109.4 ?
    H1A C1 H1B . . 108.0 ?
    N2 C2 C1 . . 110.40(15) ?
    N2 C2 H2A . . 109.6 ?
    C1 C2 H2A . . 109.6 ?
    N2 C2 H2B . . 109.6 ?
    C1 C2 H2B . . 109.6 ?
    H2A C2 H2B . . 108.1 ?
    N1 C3 C4 . . 101.86(14) ?
    N1 C3 H3A . . 111.4 ?
    C4 C3 H3A . . 111.4 ?
    N1 C3 H3B . . 111.4 ?
    C4 C3 H3B . . 111.4 ?
    H3A C3 H3B . . 109.3 ?
    C8 C4 C5 . . 109.99(16) ?
    C8 C4 C3 . . 108.69(15) ?
    C5 C4 C3 . . 141.19(17) ?
    C8 C4 Fe1 . . 69.96(10) ?
    C5 C4 Fe1 . . 72.85(10) ?
    C3 C4 Fe1 . . 124.69(13) ?
    C4 C5 C6 . . 105.47(16) ?
    C4 C5 Si1 . . 131.67(15) ?
    C6 C5 Si1 . . 121.43(13) ?
    C4 C5 Fe1 . . 67.48(10) ?
    C6 C5 Fe1 . . 78.65(11) ?
    Si1 C5 Fe1 . . 129.51(10) ?
    O1 C6 C7 . . 126.44(18) ?
    O1 C6 C5 . . 126.50(18) ?
    C7 C6 C5 . . 106.60(15) ?
    O1 C6 Fe1 . . 133.07(15) ?
    C7 C6 Fe1 . . 63.40(10) ?
    C5 C6 Fe1 . . 62.96(10) ?
    C8 C7 C6 . . 105.53(16) ?
    C8 C7 Si2 . . 130.90(15) ?
    C6 C7 Si2 . . 121.39(14) ?
    C8 C7 Fe1 . . 67.03(11) ?
    C6 C7 Fe1 . . 78.33(12) ?
    Si2 C7 Fe1 . . 132.64(10) ?
    C4 C8 C7 . . 110.03(16) ?
    C4 C8 C9 . . 108.93(16) ?
    C7 C8 C9 . . 140.88(18) ?
    C4 C8 Fe1 . . 70.11(10) ?
    C7 C8 Fe1 . . 73.37(11) ?
    C9 C8 Fe1 . . 124.35(13) ?
    N1 C9 C8 . . 102.04(15) ?
    N1 C9 H9A . . 111.4 ?
    C8 C9 H9A . . 111.4 ?
    N1 C9 H9B . . 111.4 ?
    C8 C9 H9B . . 111.4 ?
    H9A C9 H9B . . 109.2 ?
    Si1 C10 H10A . . 109.5 ?
    Si1 C10 H10B . . 109.5 ?
    H10A C10 H10B . . 109.5 ?
    Si1 C10 H10C . . 109.5 ?
    H10A C10 H10C . . 109.5 ?
    H10B C10 H10C . . 109.5 ?
    Si1 C11 H11A . . 109.5 ?
    Si1 C11 H11B . . 109.5 ?
    H11A C11 H11B . . 109.5 ?
    Si1 C11 H11C . . 109.5 ?
    H11A C11 H11C . . 109.5 ?
    H11B C11 H11C . . 109.5 ?
    Si1 C12 H12A . . 109.5 ?
    Si1 C12 H12B . . 109.5 ?
    H12A C12 H12B . . 109.5 ?
    Si1 C12 H12C . . 109.5 ?
    H12A C12 H12C . . 109.5 ?
    H12B C12 H12C . . 109.5 ?
    Si2 C13 H13A . . 109.5 ?
    Si2 C13 H13B . . 109.5 ?
    H13A C13 H13B . . 109.5 ?
    Si2 C13 H13C . . 109.5 ?
    H13A C13 H13C . . 109.5 ?
    H13B C13 H13C . . 109.5 ?
    Si2 C14 H14A . . 109.5 ?
    Si2 C14 H14B . . 109.5 ?
    H14A C14 H14B . . 109.5 ?
    Si2 C14 H14C . . 109.5 ?
    H14A C14 H14C . . 109.5 ?
    H14B C14 H14C . . 109.5 ?
    Si2 C15 H15A . . 109.5 ?
    Si2 C15 H15B . . 109.5 ?
    H15A C15 H15B . . 109.5 ?
    Si2 C15 H15C . . 109.5 ?
    H15A C15 H15C . . 109.5 ?
    H15B C15 H15C . . 109.5 ?
    O2 C16 Fe1 . . 178.1(2) ?
    O3 C17 Fe1 . . 177.2(2) ?
    O4 C18 Fe1 . . 177.5(2) ?
    N2 C19 C20 . . 101.75(14) ?
    N2 C19 H19A . . 111.4 ?
    C20 C19 H19A . . 111.4 ?
    N2 C19 H19B . . 111.4 ?
    C20 C19 H19B . . 111.4 ?
    H19A C19 H19B . . 109.3 ?
    C24 C20 C21 . . 110.02(15) ?
    C24 C20 C19 . . 108.84(15) ?
    C21 C20 C19 . . 140.99(17) ?
    C24 C20 Fe2 . . 69.96(10) ?
    C21 C20 Fe2 . . 72.94(10) ?
    C19 C20 Fe2 . . 124.93(13) ?
    C20 C21 C22 . . 105.71(15) ?
    C20 C21 Si3 . . 130.20(14) ?
    C22 C21 Si3 . . 122.23(13) ?
    C20 C21 Fe2 . . 67.54(10) ?
    C22 C21 Fe2 . . 78.31(11) ?
    Si3 C21 Fe2 . . 131.21(10) ?
    O5 C22 C21 . . 126.57(18) ?
    O5 C22 C23 . . 126.62(17) ?
    C21 C22 C23 . . 106.43(15) ?
    O5 C22 Fe2 . . 133.44(14) ?
    C21 C22 Fe2 . . 63.29(10) ?
    C23 C22 Fe2 . . 63.13(10) ?
    C24 C23 C22 . . 105.65(15) ?
    C24 C23 Si4 . . 130.75(14) ?
    C22 C23 Si4 . . 121.98(13) ?
    C24 C23 Fe2 . . 67.55(10) ?
    C22 C23 Fe2 . . 78.43(10) ?
    Si4 C23 Fe2 . . 130.34(10) ?
    C20 C24 C23 . . 109.83(16) ?
    C20 C24 C25 . . 108.88(15) ?
    C23 C24 C25 . . 141.13(17) ?
    C20 C24 Fe2 . . 70.10(10) ?
    C23 C24 Fe2 . . 72.77(10) ?
    C25 C24 Fe2 . . 124.90(13) ?
    N2 C25 C24 . . 101.70(14) ?
    N2 C25 H25A . . 111.4 ?
    C24 C25 H25A . . 111.4 ?
    N2 C25 H25B . . 111.4 ?
    C24 C25 H25B . . 111.4 ?
    H25A C25 H25B . . 109.3 ?
    Si3 C26 H26A . . 109.5 ?
    Si3 C26 H26B . . 109.5 ?
    H26A C26 H26B . . 109.5 ?
    Si3 C26 H26C . . 109.5 ?
    H26A C26 H26C . . 109.5 ?
    H26B C26 H26C . . 109.5 ?
    Si3 C27 H27A . . 109.5 ?
    Si3 C27 H27B . . 109.5 ?
    H27A C27 H27B . . 109.5 ?
    Si3 C27 H27C . . 109.5 ?
    H27A C27 H27C . . 109.5 ?
    H27B C27 H27C . . 109.5 ?
    Si3 C28 H28A . . 109.5 ?
    Si3 C28 H28B . . 109.5 ?
    H28A C28 H28B . . 109.5 ?
    Si3 C28 H28C . . 109.5 ?
    H28A C28 H28C . . 109.5 ?
    H28B C28 H28C . . 109.5 ?
    Si4 C29 H29A . . 109.5 ?
    Si4 C29 H29B . . 109.5 ?
    H29A C29 H29B . . 109.5 ?
    Si4 C29 H29C . . 109.5 ?
    H29A C29 H29C . . 109.5 ?
    H29B C29 H29C . . 109.5 ?
    Si4 C30 H30A . . 109.5 ?
    Si4 C30 H30B . . 109.5 ?
    H30A C30 H30B . . 109.5 ?
    Si4 C30 H30C . . 109.5 ?
    H30A C30 H30C . . 109.5 ?
    H30B C30 H30C . . 109.5 ?
    Si4 C31 H31A . . 109.5 ?
    Si4 C31 H31B . . 109.5 ?
    H31A C31 H31B . . 109.5 ?
    Si4 C31 H31C . . 109.5 ?
    H31A C31 H31C . . 109.5 ?
    H31B C31 H31C . . 109.5 ?
    O6 C32 Fe2 . . 177.6(2) ?
    O7 C33 Fe2 . . 178.1(2) ?
    O8 C34 Fe2 . . 177.4(2) ?
    C17 Fe1 C18 . . 92.89(11) ?
    C17 Fe1 C16 . . 99.37(11) ?
    C18 Fe1 C16 . . 99.58(10) ?
    C17 Fe1 C8 . . 120.34(9) ?
    C18 Fe1 C8 . . 90.23(9) ?
    C16 Fe1 C8 . . 138.60(10) ?
    C17 Fe1 C4 . . 89.84(9) ?
    C18 Fe1 C4 . . 119.05(8) ?
    C16 Fe1 C4 . . 139.83(9) ?
    C8 Fe1 C4 . . 39.93(7) ?
    C17 Fe1 C5 . . 95.12(9) ?
    C18 Fe1 C5 . . 157.02(9) ?
    C16 Fe1 C5 . . 100.30(9) ?
    C8 Fe1 C5 . . 67.16(7) ?
    C4 Fe1 C5 . . 39.66(7) ?
    C17 Fe1 C7 . . 156.80(8) ?
    C18 Fe1 C7 . . 97.83(9) ?
    C16 Fe1 C7 . . 99.04(10) ?
    C8 Fe1 C7 . . 39.59(7) ?
    C4 Fe1 C7 . . 66.97(7) ?
    C5 Fe1 C7 . . 67.72(7) ?
    C17 Fe1 C6 . . 131.71(9) ?
    C18 Fe1 C6 . . 134.73(9) ?
    C16 Fe1 C6 . . 82.52(9) ?
    C8 Fe1 C6 . . 63.05(7) ?
    C4 Fe1 C6 . . 63.03(7) ?
    C5 Fe1 C6 . . 38.40(7) ?
    C7 Fe1 C6 . . 38.27(7) ?
    C34 Fe2 C32 . . 93.53(11) ?
    C34 Fe2 C33 . . 99.79(10) ?
    C32 Fe2 C33 . . 99.18(10) ?
    C34 Fe2 C24 . . 89.91(9) ?
    C32 Fe2 C24 . . 119.57(8) ?
    C33 Fe2 C24 . . 139.44(9) ?
    C34 Fe2 C20 . . 120.07(9) ?
    C32 Fe2 C20 . . 90.07(9) ?
    C33 Fe2 C20 . . 138.48(9) ?
    C24 Fe2 C20 . . 39.93(7) ?
    C34 Fe2 C23 . . 95.77(9) ?
    C32 Fe2 C23 . . 157.01(8) ?
    C33 Fe2 C23 . . 99.89(9) ?
    C24 Fe2 C23 . . 39.68(7) ?
    C20 Fe2 C23 . . 67.09(7) ?
    C34 Fe2 C21 . . 156.91(8) ?
    C32 Fe2 C21 . . 96.61(9) ?
    C33 Fe2 C21 . . 99.00(9) ?
    C24 Fe2 C21 . . 67.04(7) ?
    C20 Fe2 C21 . . 39.53(7) ?
    C23 Fe2 C21 . . 67.78(7) ?
    C34 Fe2 C22 . . 132.48(9) ?
    C32 Fe2 C22 . . 133.40(9) ?
    C33 Fe2 C22 . . 82.09(8) ?
    C24 Fe2 C22 . . 63.20(7) ?
    C20 Fe2 C22 . . 63.10(7) ?
    C23 Fe2 C22 . . 38.45(7) ?
    C21 Fe2 C22 . . 38.40(6) ?
    C1 N1 C9 . . 111.42(14) ?
    C1 N1 C3 . . 113.81(14) ?
    C9 N1 C3 . . 107.12(14) ?
    C2 N2 C19 . . 112.58(14) ?
    C2 N2 C25 . . 113.92(14) ?
    C19 N2 C25 . . 107.39(14) ?
    C11 Si1 C12 . . 110.03(11) ?
    C11 Si1 C10 . . 110.07(12) ?
    C12 Si1 C10 . . 111.00(12) ?
    C11 Si1 C5 . . 109.10(10) ?
    C12 Si1 C5 . . 109.03(10) ?
    C10 Si1 C5 . . 107.54(10) ?
    C15 Si2 C13 . . 110.48(10) ?
    C15 Si2 C14 . . 110.67(13) ?
    C13 Si2 C14 . . 110.31(13) ?
    C15 Si2 C7 . . 109.32(11) ?
    C13 Si2 C7 . . 109.08(10) ?
    C14 Si2 C7 . . 106.89(10) ?
    C26 Si3 C28 . . 108.84(11) ?
    C26 Si3 C27 . . 110.21(12) ?
    C28 Si3 C27 . . 112.77(11) ?
    C26 Si3 C21 . . 108.94(10) ?
    C28 Si3 C21 . . 109.15(9) ?
    C27 Si3 C21 . . 106.86(9) ?
    C30 Si4 C29 . . 110.60(11) ?
    C30 Si4 C31 . . 110.73(11) ?
    C29 Si4 C31 . . 110.26(12) ?
    C30 Si4 C23 . . 109.75(10) ?
    C29 Si4 C23 . . 107.23(10) ?
    C31 Si4 C23 . . 108.17(10) ?
_shelx_space_group_comment     ?
_shelx_hkl_file
;
   1   0   0   -0.18    0.03
   1   0   0   -0.11    0.03
   2   0   0  105.51    2.47
   2   0   0  107.64    2.47
   3   0   0   -0.01    0.09
   3   0   0   -0.02    0.10
   4   0   0  389.86    8.95
   4   0   0  382.68    8.88
   5   0   0   -0.06    0.13
   5   0   0    0.09    0.14
   6   0   0    5.75    0.32
   6   0   0    5.35    0.27
   7   0   0    0.17    0.15
   7   0   0   -0.10    0.16
   8   0   0    4.22    0.30
   8   0   0    4.17    0.32
   9   0   0   -0.01    0.15
   9   0   0    0.20    0.18
  10   0   0   28.55    0.91
  10   0   0   30.97    0.90
  11   0   0    0.35    0.22
  11   0   0   -0.07    0.18
  12   0   0    0.34    0.22
  12   0   0   -0.23    0.18
  13   0   0   -0.02    0.19
  13   0   0   -0.29    0.21
  14   0   0    1.38    0.31
  14   0   0    0.82    0.25
  15   0   0   -0.12    0.23
  15   0   0    0.19    0.23
  16   0   0   11.25    0.62
  16   0   0   13.55    0.71
  17   0   0   -0.20    0.30
  17   0   0   -0.26    0.24
  18   0   0    1.81    0.37
  18   0   0    1.16    0.36
  19   0   0   -0.12    0.27
  20   0   0    2.15    0.43
  21   0   0   -0.07    0.31
  22   0   0   -0.42    0.30
   0  -1   0    0.03    0.04
   0  -1   0    0.17    0.04
   0   1   0   -0.03    0.04
   0   1   0    0.01    0.04
   1  -1   0   23.04    0.55
   1  -1   0   22.84    0.53
   1  -1   0   23.16    0.55
   1  -1   0   22.44    0.55
   1  -1   0   22.82    0.54
  -1   1   0   22.29    0.53
   1   1   0   22.46    0.54
  -1   1   0   22.01    0.54
   1   1   0   22.28    0.55
   2  -1   0  258.83    5.72
   2  -1   0  245.21    5.75
   2  -1   0  254.60    5.78
   2  -1   0  242.50    5.72
   2  -1   0  252.80    5.74
  -2   1   0  247.41    5.73
  -2   1   0  252.03    5.73
   2   1   0  250.54    5.72
   3  -1   0   14.40    0.40
   3  -1   0   13.67    0.43
   3   1   0   14.12    0.41
  -3   1   0   13.97    0.35
   3   1   0   14.38    0.41
   4  -1   0   37.10    0.99
   4  -1   0   39.25    0.97
  -4   1   0   38.30    0.90
   4   1   0   39.95    0.98
   4   1   0   39.18    0.97
   5  -1   0   53.40    1.31
   5   1   0   52.61    1.31
   5   1   0   51.83    1.32
  -5   1   0   53.31    1.22
   6  -1   0  115.75    2.74
   6  -1   0  110.02    2.75
   6   1   0  114.46    2.75
   6   1   0  119.15    2.74
  -6   1   0  116.26    2.63
   7  -1   0   72.44    1.79
   7  -1   0   72.56    1.81
   7   1   0   72.49    1.80
   7   1   0   70.71    1.78
  -7   1   0   72.34    1.67
   8  -1   0    0.23    0.16
   8  -1   0    0.35    0.17
  -8   1   0    0.26    0.06
   8   1   0    0.48    0.17
   8   1   0    0.51    0.18
   9  -1   0    6.20    0.40
   9  -1   0    6.26    0.35
  -9   1   0    6.01    0.20
   9   1   0    5.59    0.37
   9   1   0    6.07    0.35
  10  -1   0   21.19    0.69
  10  -1   0   19.71    0.72
  10   1   0   19.53    0.69
  10   1   0   20.61    0.68
  11  -1   0    8.79    0.44
  11  -1   0    9.18    0.50
  11   1   0    8.99    0.45
  11   1   0    9.45    0.49
  12  -1   0    5.48    0.44
  12  -1   0    5.85    0.39
  12   1   0    4.83    0.42
  12   1   0    5.56    0.36
  13  -1   0   -0.04    0.23
  13  -1   0   -0.03    0.19
  13   1   0    0.25    0.21
  13   1   0    0.07    0.24
  14  -1   0    1.18    0.28
  14  -1   0    0.89    0.26
  14   1   0    1.06    0.26
  14   1   0    1.62    0.32
  15  -1   0    0.25    0.24
  15  -1   0    0.26    0.25
  15   1   0    0.15    0.23
  15   1   0    0.07    0.24
  16  -1   0    0.55    0.27
  16  -1   0    0.56    0.28
  16   1   0    0.47    0.26
  17  -1   0   -0.31    0.24
  17  -1   0   -0.24    0.25
  17   1   0    0.54    0.29
  18  -1   0    1.92    0.37
  18  -1   0    1.88    0.39
  18   1   0    1.84    0.37
  19  -1   0    0.48    0.29
  19  -1   0   -0.02    0.32
  19   1   0   -0.27    0.25
  20  -1   0    0.04    0.33
  20  -1   0    0.16    0.32
  20   1   0    0.04    0.30
  21  -1   0    0.11    0.31
  21   1   0    0.06    0.31
  22  -1   0    0.16    0.33
  22   1   0   -0.39    0.30
   0  -2   0   -0.24    0.09
   0   2   0   -0.21    0.09
   0   2   0   -0.24    0.09
   1  -2   0    0.86    0.10
   1  -2   0    1.04    0.10
   1  -2   0    0.83    0.12
  -1   2   0    0.92    0.09
  -1   2   0    0.98    0.11
   1   2   0    0.98    0.10
   1   2   0    0.89    0.11
  -2  -2   0    0.01    0.08
   2  -2   0   -0.03    0.10
   2  -2   0    0.06    0.07
   2  -2   0    0.04    0.12
   2  -2   0    0.10    0.08
   2   2   0    0.10    0.08
  -2   2   0    0.00    0.06
  -2   2   0   -0.11    0.09
   2   2   0   -0.06    0.12
   3  -2   0   -0.08    0.12
   3  -2   0    0.05    0.06
   3  -2   0    0.08    0.08
   3  -2   0    0.03    0.13
  -3   2   0    0.02    0.06
  -3   2   0    0.00    0.09
   4  -2   0    0.45    0.07
   4  -2   0    0.32    0.15
   4  -2   0    0.31    0.14
  -4   2   0    0.41    0.09
  -4   2   0    0.26    0.07
   4   2   0    0.43    0.15
   5  -2   0    2.29    0.21
   5  -2   0    2.24    0.21
   5   2   0    1.92    0.19
  -5   2   0    1.85    0.15
  -5   2   0    2.18    0.13
   6  -2   0   19.07    0.62
   6  -2   0   17.80    0.57
  -6   2   0   19.02    0.49
  -6   2   0   19.07    0.49
   6   2   0   19.44    0.59
   7  -2   0    0.27    0.16
   7  -2   0   -0.01    0.13
   7   2   0    0.04    0.16
  -7   2   0    0.14    0.08
  -7   2   0    0.00    0.09
   8  -2   0   -0.31    0.15
   8  -2   0   -0.11    0.15
   8   2   0   -0.08    0.15
   8   2   0    0.09    0.17
  -8   2   0    0.01    0.09
  -8   2   0    0.06    0.07
   9  -2   0    0.49    0.21
   9  -2   0    0.26    0.18
  -9   2   0    0.28    0.10
   9   2   0    0.44    0.18
   9   2   0    0.45    0.19
  -9   2   0    0.57    0.09
  10  -2   0   19.82    0.72
  10  -2   0   20.26    0.68
 -10   2   0   19.88    0.57
 -10   2   0   19.76    0.53
  10   2   0   19.49    0.70
  10   2   0   20.39    0.68
  11  -2   0    0.18    0.19
  11  -2   0    0.67    0.25
  11   2   0    0.24    0.20
 -11   2   0    0.32    0.12
  11   2   0    0.37    0.20
  12  -2   0    1.79    0.27
  12  -2   0    1.56    0.30
 -12   2   0    1.47    0.18
  12   2   0    1.59    0.28
  13  -2   0    0.83    0.27
  13  -2   0    0.20    0.20
  13   2   0    0.96    0.24
 -13   2   0    0.62    0.16
  14  -2   0   -0.06    0.25
  14  -2   0    0.07    0.22
 -14   2   0    0.34    0.16
  14   2   0    0.34    0.23
  15  -2   0    0.10    0.23
  15  -2   0    0.05    0.29
  15   2   0   -0.23    0.23
  16  -2   0    0.56    0.25
  16  -2   0    0.01    0.28
  16   2   0    0.30    0.25
  17  -2   0    0.23    0.26
  17  -2   0   -0.18    0.25
  17   2   0    0.33    0.26
  18  -2   0    1.63    0.39
  18  -2   0    1.81    0.34
  18   2   0    1.20    0.33
  19  -2   0    0.17    0.30
  19  -2   0   -0.05    0.34
  19   2   0   -0.40    0.26
  20  -2   0    1.05    0.41
  20  -2   0    0.88    0.33
  20   2   0    1.12    0.35
  21  -2   0   -0.26    0.35
  21  -2   0    0.31    0.32
  21   2   0   -0.10    0.29
  22  -2   0    0.23    0.34
  22   2   0   -0.09    0.31
   0  -3   0   -0.06    0.10
   0  -3   0    0.11    0.09
   0   3   0   -0.13    0.11
   0   3   0   -0.11    0.11
  -1  -3   0   49.10    1.18
   1  -3   0   48.22    1.18
   1  -3   0   48.37    1.19
   1  -3   0   49.04    1.18
  -1   3   0   48.43    1.16
   1   3   0   48.17    1.19
   1   3   0   48.94    1.18
   2  -3   0   17.52    0.48
   2  -3   0   17.62    0.50
   2  -3   0   16.92    0.51
  -2  -3   0   17.32    0.48
  -2   3   0   17.17    0.48
   2   3   0   17.76    0.52
   2   3   0   17.64    0.48
  -2   3   0   16.87    0.45
   3  -3   0    0.83    0.07
   3  -3   0    0.85    0.16
  -3  -3   0    0.84    0.12
   3  -3   0    0.66    0.15
   3  -3   0    0.75    0.11
   3   3   0    0.90    0.17
   3   3   0    0.53    0.11
  -3   3   0    0.67    0.12
  -3   3   0    0.89    0.09
   4  -3   0   66.36    1.57
   4  -3   0   64.87    1.64
   4  -3   0   66.98    1.63
  -4   3   0   67.00    1.59
  -4   3   0   68.06    1.55
   5  -3   0    1.30    0.18
   5  -3   0    1.65    0.12
   5  -3   0    1.51    0.17
  -5   3   0    1.82    0.14
  -5   3   0    1.46    0.12
   6  -3   0   37.95    0.89
   6  -3   0   36.09    1.00
   6  -3   0   36.41    1.03
  -6   3   0   38.20    0.90
  -6   3   0   37.73    0.93
   6   3   0   37.51    1.01
   7  -3   0   14.04    0.50
   7  -3   0   13.39    0.51
   7   3   0   13.81    0.50
  -7   3   0   13.79    0.38
  -7   3   0   13.54    0.40
   8  -3   0   21.20    0.68
   8  -3   0   21.19    0.72
  -8   3   0   21.11    0.58
   8   3   0   21.74    0.69
  -8   3   0   21.86    0.56
   9  -3   0    8.02    0.44
   9  -3   0    7.87    0.40
  -9   3   0    7.62    0.28
  -9   3   0    7.66    0.27
   9   3   0    7.30    0.38
  10  -3   0    9.70    0.47
  10  -3   0   11.28    0.53
 -10   3   0   10.01    0.34
  10   3   0   10.22    0.47
 -10   3   0   10.43    0.34
  11  -3   0   43.45    1.24
  11  -3   0   44.53    1.30
  11   3   0   42.17    1.23
 -11   3   0   43.10    1.09
 -11   3   0   43.70    1.09
  12  -3   0    0.32    0.24
  12  -3   0    0.14    0.21
  12   3   0    0.18    0.21
 -12   3   0    0.22    0.11
  13  -3   0    0.54    0.28
  13  -3   0    0.24    0.21
  13   3   0    0.48    0.24
  14  -3   0    0.24    0.24
  14  -3   0    0.67    0.29
  14   3   0    0.21    0.23
  15  -3   0    0.26    0.28
  15  -3   0    0.68    0.26
  15   3   0    0.46    0.27
  16  -3   0    0.18    0.30
  16  -3   0   -0.36    0.21
  16   3   0    0.28    0.26
  17  -3   0    0.32    0.28
  17  -3   0    0.44    0.32
  17   3   0    0.01    0.27
  18  -3   0    0.34    0.32
  18  -3   0    0.43    0.29
  18   3   0    0.31    0.28
  19  -3   0    0.35    0.30
  19  -3   0   -0.36    0.33
  19   3   0    0.17    0.32
  20  -3   0    0.83    0.41
  20  -3   0    0.91    0.35
  20   3   0    0.97    0.35
  21  -3   0   -0.20    0.31
  21  -3   0    0.06    0.36
  21   3   0   -0.15    0.32
  22  -3   0   -0.14    0.41
  22  -3   0   -0.18    0.30
  22   3   0    0.05    0.32
   0  -4   0  395.50    9.00
   0  -4   0  385.16    8.96
   0   4   0  393.36    8.96
   0   4   0  391.37    8.96
   1  -4   0  188.44    4.42
   1  -4   0  189.47    4.39
  -1  -4   0  185.15    4.40
   1  -4   0  192.33    4.40
  -1   4   0  190.87    4.39
   1   4   0  189.67    4.40
  -1   4   0  192.84    4.40
   1   4   0  192.20    4.41
   2  -4   0   22.92    0.63
   2  -4   0   23.34    0.64
  -2  -4   0   22.44    0.62
   2  -4   0   22.97    0.65
  -2   4   0   22.56    0.59
   2   4   0   22.57    0.62
  -2   4   0   22.56    0.63
   2   4   0   21.95    0.65
   3  -4   0    6.22    0.29
   3  -4   0    5.91    0.30
   3  -4   0    6.21    0.27
  -3  -4   0    5.79    0.27
   3   4   0    6.03    0.30
  -3   4   0    6.62    0.28
   3   4   0    6.01    0.26
  -3   4   0    6.26    0.22
   4  -4   0  103.08    2.44
  -4  -4   0   98.40    2.38
   4  -4   0  101.93    2.32
   4  -4   0  102.29    2.43
   4  -4   0  102.99    2.38
  -4   4   0  100.13    2.34
   4   4   0   99.80    2.37
  -4   4   0   99.76    2.39
   5  -4   0    1.90    0.21
  -5  -4   0    2.15    0.16
   5  -4   0    2.08    0.21
   5  -4   0    2.17    0.15
  -5   4   0    2.40    0.18
  -5   4   0    2.07    0.13
   6  -4   0   10.16    0.32
   6  -4   0    9.84    0.44
   6  -4   0    9.96    0.41
  -6   4   0    9.52    0.35
  -6   4   0   10.55    0.29
   7  -4   0    1.36    0.23
   7  -4   0    1.30    0.20
   7  -4   0    1.51    0.11
  -7   4   0    1.48    0.12
  -7   4   0    1.50    0.15
   8  -4   0    9.90    0.43
   8  -4   0   10.13    0.48
  -8   4   0    9.98    0.29
  -8   4   0   10.06    0.35
   9  -4   0    3.04    0.30
   9  -4   0    3.46    0.29
  -9   4   0    3.33    0.16
  -9   4   0    3.99    0.22
   9   4   0    2.89    0.27
  10  -4   0    3.16    0.29
  10  -4   0    2.97    0.30
 -10   4   0    3.04    0.17
 -10   4   0    3.49    0.22
  10   4   0    3.21    0.30
  11  -4   0   17.02    0.65
  11  -4   0   17.18    0.71
  11   4   0   17.26    0.66
 -11   4   0   16.49    0.51
 -11   4   0   16.70    0.48
  12  -4   0    0.78    0.25
  12  -4   0    1.30    0.27
  12   4   0    1.38    0.26
  13  -4   0   10.53    0.54
  13  -4   0   11.86    0.61
  13   4   0    9.85    0.55
  14  -4   0    0.31    0.26
  14  -4   0   -0.02    0.22
  14   4   0    0.34    0.25
  15  -4   0    0.37    0.30
  15  -4   0    0.59    0.27
  15   4   0    0.56    0.27
  16  -4   0    4.41    0.46
  16  -4   0    4.68    0.52
  16   4   0    4.54    0.45
  17  -4   0   -0.04    0.26
  17  -4   0   -0.05    0.31
  17   4   0    0.23    0.26
  18  -4   0    0.07    0.27
  18  -4   0   -0.09    0.34
  18   4   0    0.38    0.28
  19  -4   0    0.36    0.32
  19  -4   0    0.26    0.34
  19   4   0    0.01    0.29
  20  -4   0    2.51    0.50
  20  -4   0    2.24    0.43
  20   4   0    1.74    0.39
  21  -4   0    0.30    0.35
  21  -4   0    0.01    0.32
  21   4   0    0.26    0.34
   0  -5   0    0.08    0.13
   0  -5   0    0.27    0.11
   0   5   0    0.07    0.13
   0   5   0   -0.07    0.12
   1  -5   0   31.65    0.87
   1  -5   0   32.44    0.84
  -1  -5   0   31.82    0.85
   1  -5   0   32.34    0.85
   1   5   0   31.14    0.85
  -1   5   0   32.13    0.85
  -1   5   0   30.97    0.83
   1   5   0   32.13    0.86
   2  -5   0   53.05    1.31
   2  -5   0   53.75    1.31
   2  -5   0   51.31    1.33
  -2  -5   0   50.02    1.30
  -2   5   0   51.67    1.31
   2   5   0   53.32    1.31
   2   5   0   51.84    1.33
  -2   5   0   52.80    1.28
   3  -5   0    0.22    0.12
  -3  -5   0    0.06    0.12
   3  -5   0   -0.07    0.13
   3  -5   0   -0.06    0.15
  -3   5   0    0.08    0.10
   3   5   0    0.08    0.12
  -3   5   0   -0.13    0.13
   3   5   0    0.01    0.16
   4  -5   0    5.30    0.26
  -4  -5   0    5.17    0.27
   4  -5   0    5.54    0.20
   4  -5   0    5.03    0.32
   4  -5   0    5.14    0.30
   4   5   0    5.39    0.26
  -4   5   0    5.53    0.22
  -4   5   0    5.52    0.28
   5  -5   0    2.01    0.11
   5  -5   0    2.01    0.22
  -5  -5   0    2.05    0.18
   5  -5   0    2.29    0.17
   5  -5   0    1.98    0.23
  -5   5   0    2.42    0.20
  -5   5   0    2.15    0.14
   6  -5   0   44.67    1.21
   6  -5   0   45.34    1.10
  -6  -5   0   42.99    1.12
   6  -5   0   42.78    1.18
  -6   5   0   44.59    1.14
  -6   5   0   43.63    1.05
   7  -5   0    4.25    0.21
   7  -5   0    3.74    0.33
  -7  -5   0    4.17    0.25
   7  -5   0    3.68    0.31
  -7   5   0    4.06    0.25
  -7   5   0    4.02    0.16
   8  -5   0    4.10    0.35
   8  -5   0    4.01    0.19
   8  -5   0    3.83    0.31
  -8   5   0    4.42    0.16
  -8   5   0    3.78    0.25
   9  -5   0   -0.22    0.19
   9  -5   0    0.24    0.19
   9  -5   0    0.11    0.06
  -9   5   0    0.07    0.12
  -9   5   0    0.33    0.07
  10  -5   0    7.73    0.44
  10  -5   0    7.23    0.45
 -10   5   0    7.69    0.33
  11  -5   0    0.11    0.23
  11  -5   0    0.04    0.20
 -11   5   0    0.09    0.13
  12  -5   0   -0.19    0.23
  12  -5   0    0.24    0.22
  13  -5   0   13.16    0.69
  13  -5   0   13.32    0.62
  14  -5   0    0.70    0.27
  14  -5   0    1.22    0.34
  15  -5   0    0.07    0.23
  15  -5   0   -0.02    0.30
  16  -5   0    0.86    0.35
  16  -5   0    0.60    0.29
  17  -5   0    0.29    0.29
  17  -5   0    0.31    0.30
  18  -5   0   -0.09    0.27
  18  -5   0    0.19    0.35
  19  -5   0    1.40    0.43
  19  -5   0    1.21    0.34
  20  -5   0    1.78    0.40
  20  -5   0    2.43    0.49
  21  -5   0   -0.07    0.31
  21  -5   0    0.14    0.38
   0  -6   0    0.45    0.16
   0  -6   0    0.29    0.14
   0  -6   0    0.63    0.13
   0   6   0    0.44    0.15
   0   6   0    0.43    0.16
   1  -6   0    0.13    0.14
   1  -6   0   -0.23    0.11
   1  -6   0    0.01    0.16
  -1  -6   0    0.00    0.14
   1   6   0    0.06    0.14
  -1   6   0   -0.19    0.14
  -1   6   0    0.01    0.13
   1   6   0    0.00    0.15
   2  -6   0   -0.05    0.16
  -2  -6   0    0.13    0.13
   2  -6   0    0.27    0.14
   2  -6   0    0.09    0.13
  -2   6   0   -0.15    0.11
  -2   6   0   -0.04    0.13
   2   6   0    0.12    0.14
   2   6   0   -0.03    0.16
   3  -6   0    0.40    0.18
  -3  -6   0    0.51    0.15
   3  -6   0    0.22    0.14
   3  -6   0    0.17    0.14
   3   6   0    0.37    0.14
   3   6   0    0.13    0.17
  -3   6   0   -0.05    0.10
  -3   6   0    0.15    0.14
  -4  -6   0    0.09    0.13
   4  -6   0   -0.16    0.08
   4  -6   0   -0.15    0.14
   4  -6   0   -0.03    0.13
   4  -6   0    0.08    0.17
   4   6   0   -0.14    0.11
  -4   6   0   -0.29    0.13
  -4   6   0    0.02    0.10
  -5  -6   0    0.55    0.14
   5  -6   0    0.51    0.18
   5  -6   0    0.47    0.13
   5  -6   0    0.37    0.08
   5  -6   0    0.44    0.18
  -5   6   0    0.50    0.10
  -5   6   0    0.48    0.15
  -6  -6   0    3.22    0.25
   6  -6   0    3.76    0.24
   6  -6   0    2.79    0.26
   6  -6   0    3.65    0.30
  -6   6   0    3.96    0.27
  -6   6   0    3.79    0.17
   7  -6   0    2.14    0.17
  -7  -6   0    1.62    0.18
   7  -6   0    1.77    0.26
   7  -6   0    2.07    0.25
  -7   6   0    2.11    0.13
  -7   6   0    1.82    0.20
   8  -6   0    0.53    0.21
   8  -6   0    0.40    0.20
  -8  -6   0    0.29    0.14
   8  -6   0    0.38    0.11
  -8   6   0    0.52    0.07
  -8   6   0    0.41    0.15
   9  -6   0    1.69    0.28
   9  -6   0    1.67    0.14
   9  -6   0    1.70    0.27
  -9  -6   0    1.76    0.19
  -9   6   0    1.53    0.19
  10  -6   0    4.20    0.38
 -10  -6   0    3.56    0.27
  10  -6   0    4.81    0.39
 -10   6   0    4.60    0.29
  11  -6   0    5.59    0.43
  11  -6   0    7.08    0.51
 -11   6   0    6.60    0.34
  12  -6   0    1.73    0.33
  12  -6   0    1.67    0.29
  13  -6   0    1.16    0.27
  13  -6   0    1.21    0.33
  14  -6   0    2.30    0.37
  14  -6   0    1.63    0.35
  15  -6   0    0.04    0.26
  15  -6   0    0.32    0.32
  16  -6   0    0.50    0.29
  16  -6   0    0.49    0.34
  17  -6   0    3.43    0.43
  17  -6   0    3.17    0.49
  18  -6   0    1.70    0.38
  18  -6   0    0.80    0.39
  19  -6   0    0.28    0.37
  19  -6   0    0.71    0.34
  20  -6   0    0.39    0.40
  20  -6   0   -0.05    0.31
  21  -6   0   -0.95    0.33
  21  -6   0    0.44    0.35
   0  -7   0   -0.12    0.11
   0  -7   0   -0.15    0.16
   0  -7   0    0.09    0.15
   0   7   0   -0.12    0.14
   0   7   0    0.07    0.14
   1  -7   0   22.99    0.71
  -1  -7   0   23.27    0.72
   1  -7   0   23.91    0.69
   1  -7   0   23.30    0.74
  -1  -7   0   23.82    0.67
  -1   7   0   24.49    0.72
  -1   7   0   23.77    0.69
   1   7   0   24.01    0.72
   1   7   0   23.42    0.73
   2  -7   0   10.04    0.40
   2  -7   0    9.49    0.44
  -2  -7   0   10.13    0.42
   2  -7   0   10.16    0.41
  -2   7   0   10.14    0.38
   2   7   0   10.13    0.44
   2   7   0    9.95    0.41
  -2   7   0   10.13    0.42
  -3  -7   0   11.25    0.44
   3  -7   0   10.60    0.43
   3  -7   0   10.84    0.48
   3  -7   0   10.82    0.43
  -3   7   0   11.25    0.39
   3   7   0   11.00    0.42
  -3   7   0   11.13    0.45
   4  -7   0   40.35    1.05
  -4  -7   0   38.19    1.05
   4  -7   0   38.71    1.09
   4  -7   0   36.69    1.06
  -4   7   0   39.26    1.06
  -4   7   0   38.02    0.98
   4   7   0   38.15    1.03
   5  -7   0   28.36    0.71
   5  -7   0   28.00    0.79
  -5  -7   0   26.35    0.80
   5  -7   0   27.51    0.85
   5  -7   0   27.42    0.85
  -5   7   0   27.55    0.81
  -5   7   0   28.03    0.73
  -6  -7   0    6.15    0.34
   6  -7   0    6.56    0.22
   6  -7   0    7.00    0.39
   6  -7   0    5.90    0.39
   6  -7   0    6.66    0.32
  -6   7   0    6.27    0.35
  -6   7   0    6.81    0.25
   7  -7   0   19.84    0.69
   7  -7   0   18.17    0.68
   7  -7   0   18.83    0.58
  -7  -7   0   18.69    0.61
  -7   7   0   18.70    0.50
  -7   7   0   18.14    0.62
   8  -7   0   13.78    0.46
   8  -7   0   13.82    0.59
  -8  -7   0   14.84    0.53
   8  -7   0   14.74    0.62
  -8   7   0   14.68    0.53
  -9  -7   0   20.45    0.68
   9  -7   0   21.12    0.77
   9  -7   0   23.19    0.81
   9  -7   0   21.57    0.61
  -9   7   0   20.96    0.69
 -10  -7   0    0.04    0.14
  10  -7   0   -0.14    0.23
  10  -7   0   -0.51    0.19
 -10   7   0    0.06    0.16
 -11  -7   0   21.41    0.71
  11  -7   0   23.95    0.89
  11  -7   0   21.17    0.81
 -11   7   0   22.79    0.72
 -12  -7   0    5.26    0.34
  12  -7   0    5.03    0.43
  12  -7   0    4.75    0.44
  13  -7   0   -0.08    0.28
  13  -7   0   -0.03    0.23
  14  -7   0    0.84    0.33
  14  -7   0    0.53    0.26
  15  -7   0    2.27    0.42
  15  -7   0    2.77    0.39
  16  -7   0    0.83    0.37
  16  -7   0    1.87    0.37
  17  -7   0   -0.19    0.27
  17  -7   0   -0.07    0.33
  18  -7   0    3.74    0.46
  18  -7   0    2.90    0.51
  19  -7   0    0.57    0.34
  19  -7   0    0.07    0.37
  20  -7   0    0.94    0.44
  20  -7   0    0.92    0.38
   0  -8   0  221.45    5.26
   0  -8   0  225.52    5.22
   0  -8   0  225.06    5.30
   0   8   0  226.88    5.26
   0   8   0  219.16    5.25
   1  -8   0   39.17    1.14
   1  -8   0   39.30    1.09
  -1  -8   0   39.79    1.10
   1  -8   0   40.16    1.07
  -1  -8   0   39.52    1.04
   1   8   0   38.79    1.10
  -1   8   0   39.26    1.08
   1   8   0   39.91    1.11
  -1   8   0   40.59    1.11
   2  -8   0   45.65    1.23
  -2  -8   0   45.40    1.25
   2  -8   0   46.48    1.29
   2  -8   0   48.11    1.25
  -2   8   0   45.89    1.25
   2   8   0   45.53    1.24
  -2   8   0   46.49    1.21
   3  -8   0    1.96    0.22
   3  -8   0    1.65    0.26
   3  -8   0    1.67    0.21
  -3  -8   0    1.68    0.23
   3   8   0    1.42    0.20
  -3   8   0    1.87    0.23
  -3   8   0    2.08    0.19
   4  -8   0   56.68    1.53
   4  -8   0   54.51    1.49
  -4  -8   0   55.84    1.49
   4  -8   0   59.11    1.48
   4   8   0   55.32    1.46
  -4   8   0   57.05    1.42
  -4   8   0   58.37    1.50
   5  -8   0   61.99    1.61
  -5  -8   0   62.67    1.59
   5  -8   0   60.97    1.48
   5  -8   0   59.63    1.62
   5  -8   0   60.65    1.56
  -5   8   0   59.14    1.49
  -5   8   0   59.85    1.59
   6  -8   0    4.86    0.32
   6  -8   0    5.17    0.39
   6  -8   0    4.80    0.30
   6  -8   0    4.65    0.35
  -6  -8   0    4.55    0.33
  -6   8   0    4.43    0.23
  -6   8   0    4.69    0.34
   7  -8   0    1.97    0.26
   7  -8   0    3.00    0.31
  -7  -8   0    2.71    0.26
   7  -8   0    2.81    0.23
  -7   8   0    2.38    0.25
   8  -8   0    1.35    0.25
   8  -8   0    1.93    0.20
  -8  -8   0    2.21    0.24
   8  -8   0    2.00    0.29
  -8   8   0    1.71    0.24
   9  -8   0    3.01    0.35
   9  -8   0    2.76    0.22
   9  -8   0    2.61    0.33
  -9  -8   0    2.69    0.26
  -9   8   0    2.84    0.28
  10  -8   0    1.99    0.31
 -10  -8   0    1.67    0.23
  10  -8   0    2.07    0.32
 -10   8   0    2.35    0.26
 -11  -8   0    2.90    0.28
  11  -8   0    2.59    0.35
  11  -8   0    2.86    0.35
 -11   8   0    3.24    0.30
  12  -8   0   23.98    0.95
 -12  -8   0   24.77    0.78
  12  -8   0   22.07    0.89
  13  -8   0    2.76    0.38
  13  -8   0    2.51    0.36
  14  -8   0   -0.02    0.29
  14  -8   0    0.29    0.27
  15  -8   0    1.16    0.37
  15  -8   0    1.76    0.35
  16  -8   0    7.31    0.59
  16  -8   0    8.29    0.68
  17  -8   0    1.37    0.36
  17  -8   0    1.43    0.41
  18  -8   0    0.02    0.33
  18  -8   0   -0.22    0.29
  19  -8   0    0.25    0.33
  19  -8   0    0.49    0.39
   0  -9   0    0.29    0.18
   0  -9   0    0.00    0.13
   0  -9   0    0.07    0.16
   0   9   0   -0.08    0.16
  -1  -9   0    1.69    0.19
  -1  -9   0    2.14    0.26
   1  -9   0    1.42    0.22
  -1  -9   0    1.75    0.25
   1  -9   0    1.63    0.20
   1  -9   0    1.33    0.23
  -1   9   0    1.80    0.22
  -1   9   0    1.28    0.22
   1   9   0    2.03    0.25
  -2  -9   0   34.38    1.00
   2  -9   0   32.83    0.98
  -2  -9   0   32.79    0.92
   2  -9   0   34.72    1.04
   2  -9   0   33.66    0.96
   2   9   0   32.45    0.98
  -2   9   0   34.15    1.00
  -2   9   0   33.66    0.95
   3  -9   0    0.60    0.18
   3  -9   0    0.86    0.20
  -3  -9   0    1.03    0.21
   3  -9   0    0.62    0.24
   3   9   0    0.59    0.18
  -3   9   0    1.06    0.21
  -3   9   0    0.92    0.17
   4  -9   0    9.76    0.45
   4  -9   0    9.72    0.49
  -4  -9   0    9.88    0.48
   4  -9   0    9.55    0.45
   4  -9   0    9.71    0.38
  -4   9   0    9.78    0.48
  -4   9   0    9.83    0.39
   5  -9   0    1.35    0.27
   5  -9   0    0.90    0.22
   5  -9   0    1.13    0.15
   5  -9   0    0.93    0.20
  -5  -9   0    0.91    0.21
  -5   9   0    1.08    0.22
  -5   9   0    1.04    0.16
   6  -9   0   11.01    0.55
   6  -9   0   10.68    0.46
  -6  -9   0   10.79    0.51
   6  -9   0   10.76    0.52
  -6   9   0   11.64    0.53
   7  -9   0    1.45    0.27
   7  -9   0    1.78    0.22
  -7  -9   0    1.76    0.25
   7  -9   0    1.42    0.28
  -7   9   0    2.08    0.27
   8  -9   0    2.77    0.34
  -8  -9   0    2.40    0.28
   8  -9   0    2.87    0.34
   8  -9   0    2.60    0.24
  -8   9   0    2.76    0.29
   9  -9   0    1.27    0.29
  -9  -9   0    0.57    0.21
   9  -9   0    0.88    0.27
   9  -9   0    0.87    0.17
  -9   9   0    1.00    0.23
  10  -9   0    3.99    0.41
 -10  -9   0    3.83    0.33
  10  -9   0    3.73    0.39
 -10   9   0    4.28    0.34
  11  -9   0    0.09    0.26
  11  -9   0    0.38    0.27
 -11  -9   0   -0.05    0.17
  12  -9   0    0.38    0.26
  12  -9   0    0.25    0.28
 -12  -9   0    0.11    0.19
  13  -9   0    1.57    0.35
  13  -9   0    1.59    0.33
 -13  -9   0    1.91    0.39
  14  -9   0    0.20    0.31
  14  -9   0   -0.03    0.28
  15  -9   0   -0.15    0.27
  15  -9   0    0.20    0.32
  16  -9   0    0.01    0.33
  16  -9   0   -0.10    0.27
  17  -9   0    0.24    0.36
  17  -9   0    0.54    0.32
  18  -9   0    0.38    0.36
  18  -9   0   -0.25    0.32
  19  -9   0    0.95    0.43
  19  -9   0    1.57    0.40
   0 -10   0    0.07    0.22
   0 -10   0   -0.20    0.16
   0 -10   0   -0.07    0.14
   0  10   0    0.02    0.18
  -1 -10   0    0.44    0.24
   1 -10   0    0.14    0.15
   1 -10   0    0.02    0.19
  -1 -10   0    0.07    0.14
   1 -10   0    0.06    0.22
  -1 -10   0    0.17    0.19
  -1  10   0   -0.16    0.18
   1  10   0    0.16    0.18
  -2 -10   0    0.01    0.13
   2 -10   0   -0.16    0.20
  -2 -10   0    0.07    0.19
   2 -10   0    0.24    0.19
   2 -10   0   -0.16    0.15
   2  10   0   -0.18    0.16
  -2  10   0   -0.13    0.17
  -3 -10   0    0.06    0.14
   3 -10   0    0.08    0.17
   3 -10   0   -0.11    0.21
   3 -10   0    0.03    0.18
  -3 -10   0    0.34    0.20
  -3  10   0    0.31    0.20
   4 -10   0    0.28    0.14
  -4 -10   0    0.22    0.20
   4 -10   0    0.06    0.17
   4 -10   0    0.31    0.23
   4 -10   0    0.53    0.20
  -4  10   0    0.35    0.21
  -5 -10   0   -0.16    0.19
   5 -10   0    0.00    0.18
   5 -10   0   -0.05    0.17
   5 -10   0    0.04    0.23
  -5  10   0    0.22    0.20
  -6 -10   0   -0.30    0.19
   6 -10   0   -0.07    0.20
   6 -10   0    0.12    0.18
   6 -10   0   -0.09    0.23
  -6  10   0    0.53    0.22
   7 -10   0    0.18    0.22
   7 -10   0    0.23    0.24
   7 -10   0    0.06    0.17
  -7 -10   0    0.44    0.21
  -7  10   0   -0.16    0.20
   8 -10   0    1.24    0.21
   8 -10   0    0.87    0.29
   8 -10   0    0.81    0.26
  -8 -10   0    0.97    0.25
  -8  10   0    0.87    0.23
  -9 -10   0    0.35    0.21
   9 -10   0    0.16    0.25
   9 -10   0    0.27    0.26
   9 -10   0    0.55    0.17
  -9  10   0    0.25    0.22
 -10 -10   0    2.43    0.30
  10 -10   0    2.42    0.36
  10 -10   0    1.75    0.32
  11 -10   0    1.39    0.32
  11 -10   0    0.88    0.32
 -11 -10   0    1.01    0.25
  12 -10   0    2.41    0.38
  12 -10   0    1.85    0.37
 -12 -10   0    2.00    0.29
  13 -10   0   -0.03    0.27
 -13 -10   0    0.06    0.21
  13 -10   0   -0.26    0.26
  14 -10   0    4.06    0.50
  14 -10   0    4.77    0.50
  15 -10   0    1.71    0.39
  15 -10   0    1.59    0.36
  16 -10   0    0.73    0.34
  16 -10   0    0.52    0.35
  17 -10   0   -0.01    0.31
  17 -10   0    0.34    0.37
  18 -10   0    2.96    0.52
  18 -10   0    3.09    0.47
   0 -11   0   -0.31    0.22
   0 -11   0    0.42    0.21
   0 -11   0    0.15    0.16
   0  11   0   -0.18    0.19
  -1 -11   0    4.20    0.35
   1 -11   0    3.89    0.34
   1 -11   0    4.19    0.33
  -1 -11   0    4.33    0.37
  -1 -11   0    3.95    0.40
   1 -11   0    4.03    0.38
  -1  11   0    3.57    0.34
   2 -11   0    2.72    0.27
   2 -11   0    3.39    0.33
  -2 -11   0    3.98    0.36
  -2 -11   0    3.43    0.38
   2 -11   0    3.01    0.36
  -2  11   0    2.73    0.31
  -3 -11   0    3.73    0.35
   3 -11   0    4.41    0.43
   3 -11   0    4.66    0.36
   3 -11   0    4.10    0.35
  -3  11   0    4.60    0.39
   4 -11   0    1.39    0.25
   4 -11   0    1.89    0.27
   4 -11   0    1.36    0.30
  -4 -11   0    1.70    0.28
  -4  11   0    2.03    0.30
   5 -11   0    6.56    0.44
   5 -11   0    6.77    0.43
   5 -11   0    6.92    0.51
  -5 -11   0    6.64    0.46
  -5  11   0    7.16    0.48
   6 -11   0    1.00    0.25
   6 -11   0    0.42    0.21
  -6 -11   0    0.81    0.24
   6 -11   0    0.51    0.28
  -6  11   0    0.47    0.24
   7 -11   0    0.16    0.18
   7 -11   0   -0.20    0.22
   7 -11   0    0.11    0.26
  -7 -11   0    0.20    0.21
  -7  11   0   -0.09    0.21
  -8 -11   0    6.94    0.49
   8 -11   0    6.83    0.51
   8 -11   0    6.79    0.40
   8 -11   0    4.96    0.45
  -8  11   0    6.27    0.48
   9 -11   0    7.99    0.55
   9 -11   0    7.72    0.57
  -9 -11   0    8.93    0.53
   9 -11   0    8.38    0.43
  10 -11   0    0.28    0.29
  10 -11   0    0.03    0.27
 -10 -11   0   -0.56    0.20
  11 -11   0    4.84    0.50
 -11 -11   0    4.18    0.40
  11 -11   0    4.43    0.48
  12 -11   0    7.58    0.62
 -12 -11   0    8.07    0.53
  12 -11   0    8.72    0.66
  13 -11   0    6.56    0.58
  13 -11   0    4.88    0.51
 -13 -11   0    6.75    0.51
  14 -11   0    0.19    0.31
  14 -11   0   -0.21    0.29
  15 -11   0    0.75    0.35
  15 -11   0    0.53    0.33
  16 -11   0    2.63    0.48
  16 -11   0    3.46    0.47
  17 -11   0   -0.05    0.32
  17 -11   0   -0.14    0.36
   0 -12   0    4.09    0.38
   0 -12   0    4.24    0.42
   1 -12   0    0.35    0.23
  -1 -12   0    0.36    0.23
   1 -12   0    0.37    0.23
  -1 -12   0   -0.04    0.26
  -2 -12   0   10.26    0.56
   2 -12   0   10.46    0.58
  -2 -12   0   10.43    0.60
   2 -12   0   10.63    0.56
   3 -12   0    0.21    0.25
   3 -12   0   -0.10    0.24
  -3 -12   0    0.04    0.26
   3 -12   0    0.13    0.21
  -3 -12   0    0.22    0.23
  -3  12   0    0.04    0.21
   4 -12   0    6.85    0.44
   4 -12   0    5.75    0.45
  -4 -12   0    5.97    0.47
   4 -12   0    6.19    0.51
  -4  12   0    6.16    0.47
   5 -12   0    0.05    0.20
   5 -12   0    0.31    0.28
   5 -12   0   -0.13    0.21
  -5 -12   0    0.35    0.23
   6 -12   0   17.93    0.73
   6 -12   0   19.94    0.84
  -6 -12   0   18.62    0.77
   6 -12   0   19.89    0.77
   7 -12   0    0.27    0.27
  -7 -12   0   -0.37    0.21
   7 -12   0    0.03    0.22
   7 -12   0   -0.17    0.18
   8 -12   0   12.43    0.65
  -8 -12   0   11.90    0.63
   8 -12   0   11.28    0.54
   8 -12   0   11.31    0.64
  -9 -12   0    0.15    0.25
   9 -12   0    0.00    0.25
   9 -12   0   -0.08    0.18
   9 -12   0    0.38    0.27
  10 -12   0    4.45    0.47
 -10 -12   0    5.54    0.47
  10 -12   0    5.26    0.51
 -11 -12   0    1.91    0.32
  11 -12   0    2.29    0.40
  11 -12   0    1.70    0.37
  12 -12   0    2.71    0.42
 -12 -12   0    3.12    0.38
  12 -12   0    2.85    0.43
  13 -12   0    0.26    0.33
  13 -12   0    0.32    0.32
 -13 -12   0    0.46    0.27
  14 -12   0   -0.27    0.31
  14 -12   0    0.23    0.34
  15 -12   0    0.73    0.35
  15 -12   0    0.52    0.36
   0 -13   0    0.46    0.29
   0 -13   0    0.00    0.23
  -1 -13   0    3.99    0.39
  -1 -13   0    3.98    0.46
   1 -13   0    3.08    0.38
   1 -13   0    2.92    0.35
   2 -13   0   11.01    0.66
  -2 -13   0   11.28    0.66
  -2 -13   0   11.78    0.64
   2 -13   0   12.02    0.62
  -3 -13   0    8.27    0.57
   3 -13   0    8.57    0.57
   3 -13   0   10.03    0.55
  -3 -13   0    9.81    0.58
   4 -13   0    0.54    0.25
  -4 -13   0    0.56    0.26
   4 -13   0    0.88    0.32
  -4 -13   0    0.68    0.31
   5 -13   0    3.26    0.44
  -5 -13   0    3.12    0.38
   5 -13   0    2.94    0.34
  -6 -13   0    2.92    0.38
   6 -13   0    2.29    0.39
   6 -13   0    2.04    0.31
   7 -13   0    0.23    0.29
  -7 -13   0    0.63    0.27
   7 -13   0    0.63    0.24
   8 -13   0    1.06    0.35
  -8 -13   0    0.81    0.28
   8 -13   0    0.68    0.24
   9 -13   0    0.13    0.27
   9 -13   0    0.33    0.31
  -9 -13   0   -0.19    0.24
  10 -13   0    0.63    0.33
 -10 -13   0    0.23    0.26
  10 -13   0    0.27    0.29
  11 -13   0    0.13    0.30
 -11 -13   0   -0.20    0.23
  11 -13   0    0.10    0.31
 -12 -13   0    1.66    0.34
  12 -13   0    1.39    0.38
  12 -13   0    1.93    0.41
  13 -13   0    3.53    0.48
  13 -13   0    3.06    0.47
 -13 -13   0    3.40    0.41
  14 -13   0    0.15    0.33
  14 -13   0    0.28    0.34
   0 -14   0    0.27    0.25
   0 -14   0   -0.20    0.25
   1 -14   0    1.02    0.29
  -1 -14   0   -0.25    0.30
   1 -14   0    0.07    0.27
  -1 -14   0   -0.01    0.24
  -2 -14   0    0.06    0.25
   2 -14   0   -0.01    0.24
  -2 -14   0   -0.15    0.25
   2 -14   0    0.10    0.25
  -3 -14   0    0.39    0.30
  -3 -14   0   -0.13    0.25
   3 -14   0    0.42    0.31
   3 -14   0    0.29    0.25
   4 -14   0    0.01    0.23
  -4 -14   0    0.16    0.27
   4 -14   0    0.08    0.30
  -4 -14   0    0.29    0.32
  -5 -14   0   -0.16    0.25
   5 -14   0   -0.16    0.22
   5 -14   0    0.28    0.30
  -5 -14   0   -0.27    0.26
   6 -14   0    0.03    0.24
  -6 -14   0    0.74    0.29
   6 -14   0    0.41    0.31
   7 -14   0   -0.04    0.22
   7 -14   0    0.11    0.33
  -7 -14   0    0.43    0.28
   8 -14   0   -0.04    0.20
   8 -14   0   -0.05    0.31
  -8 -14   0    0.19    0.27
   9 -14   0    1.03    0.36
  -9 -14   0    0.14    0.27
 -10 -14   0   -0.07    0.27
  10 -14   0    0.37    0.34
  11 -14   0    0.17    0.34
 -11 -14   0    0.32    0.30
 -12 -14   0    2.44    0.39
  12 -14   0    3.06    0.47
   0 -15   0   -0.11    0.29
   0 -15   0   -0.13    0.25
   1 -15   0    1.93    0.34
   1 -15   0    1.78    0.38
  -1 -15   0    1.95    0.37
  -1 -15   0    1.22    0.37
   2 -15   0    1.20    0.37
   2 -15   0    1.10    0.32
  -2 -15   0    1.19    0.33
  -2 -15   0    1.05    0.36
   3 -15   0    1.40    0.32
   3 -15   0    0.77    0.36
  -3 -15   0    0.78    0.36
  -3 -15   0    0.76    0.32
  -4 -15   0    0.16    0.29
   4 -15   0    0.30    0.27
   4 -15   0    0.19    0.33
  -4 -15   0   -0.01    0.32
  -5 -15   0    1.19    0.38
   5 -15   0    0.98    0.30
   5 -15   0    0.97    0.36
  -5 -15   0    1.10    0.33
   6 -15   0    0.26    0.26
  -6 -15   0   -0.15    0.28
  -6 -15   0   -0.14    0.30
   6 -15   0   -0.21    0.31
  -7 -15   0    0.16    0.29
   7 -15   0    0.05    0.33
   7 -15   0    0.42    0.26
  -8 -15   0    2.74    0.41
   8 -15   0    2.06    0.45
  -9 -15   0    2.34    0.39
   9 -15   0    2.76    0.47
  10 -15   0    0.79    0.39
 -10 -15   0    0.96    0.33
   0 -16   0    2.74    0.40
   0 -16   0    3.33    0.47
   1 -16   0    0.46    0.29
  -1 -16   0    0.79    0.35
   1 -16   0    0.72    0.36
  -1 -16   0   -0.09    0.27
   2 -16   0    6.64    0.54
  -2 -16   0    6.64    0.55
   2 -16   0    6.38    0.61
  -2 -16   0    5.47    0.58
   3 -16   0    0.13    0.32
  -3 -16   0    0.42    0.31
   3 -16   0    0.54    0.29
  -3 -16   0   -0.28    0.28
   4 -16   0    2.31    0.37
  -4 -16   0    1.32    0.36
  -4 -16   0    2.42    0.46
   4 -16   0    1.67    0.42
   5 -16   0    0.02    0.28
  -5 -16   0    0.12    0.34
   5 -16   0    0.08    0.33
  -5 -16   0    0.30    0.31
  -6 -16   0    6.07    0.62
  -6 -16   0    7.08    0.58
   6 -16   0    5.57    0.58
   6 -16   0    6.34    0.53
  -7 -16   0    1.54    0.38
  -7 -16   0    1.92    0.45
   7 -16   0    1.22    0.41
   7 -16   0    1.23    0.31
   0 -17   0    0.23    0.30
   0 -17   0   -0.19    0.32
  -1 -17   0    0.18    0.30
   1 -17   0    0.14    0.30
   1 -17   0    0.32    0.35
  -1 -17   0    0.46    0.35
  22   0  -1    0.18    0.31
  21   0  -1    4.10    0.49
  20   0  -1    0.05    0.29
  19   0  -1    0.10    0.28
  19   0  -1    0.06    0.31
  18   0  -1    0.00    0.25
  18   0  -1   -0.42    0.28
  17   0  -1    2.42    0.36
  17   0  -1    2.13    0.39
  16   0  -1   -0.07    0.23
  16   0  -1   -0.09    0.26
  15   0  -1    3.84    0.40
  15   0  -1    4.87    0.41
  14   0  -1   -0.13    0.21
  14   0  -1   -0.14    0.19
  13   0  -1    2.64    0.31
  13   0  -1    2.32    0.29
  12   0  -1    0.01    0.20
  12   0  -1    0.17    0.18
  11   0  -1    5.06    0.39
  11   0  -1    6.24    0.37
  10   0  -1    0.04    0.14
  10   0  -1    0.02    0.18
   9   0  -1    6.09    0.37
   9   0  -1    5.89    0.33
   8   0  -1    0.12    0.14
   8   0  -1    0.15    0.15
   7   0  -1   25.67    0.76
   7   0  -1   26.79    0.74
   6   0  -1    0.22    0.13
   6   0  -1   -0.15    0.14
   5   0  -1    2.57    0.21
   5   0  -1    2.68    0.24
   4   0  -1   -0.06    0.12
   4   0  -1    0.09    0.11
   3   0  -1    1.73    0.12
   2   0  -1   -0.09    0.06
   2   0  -1    0.07    0.05
  -1   0   1   -0.01    0.03
   1   0  -1   -0.11    0.03
  -1   0   1   -0.06    0.03
   0   0   1   -1.41    0.02
   0   0   1   -1.42    0.03
   1   0   1    5.31    0.17
  -1   0  -1    5.50    0.16
   1   0   1    5.44    0.18
   1   0   1    5.38    0.15
   1   0   1    5.34    0.16
   2   0   1   -0.58    0.07
   2   0   1   -0.68    0.07
   2   0   1   -0.60    0.09
   2   0   1   -0.63    0.10
   2   0   1   -0.48    0.05
   3   0   1    2.45    0.16
   3   0   1    2.48    0.09
   3   0   1    2.59    0.21
   3   0   1    2.26    0.16
   3   0   1    3.04    0.21
   4   0   1   -0.05    0.14
   4   0   1   -0.06    0.13
   5   0   1    8.47    0.34
   5   0   1    7.48    0.36
   6   0   1   -0.14    0.16
   6   0   1    0.00    0.14
   7   0   1    7.29    0.38
   7   0   1    7.38    0.34
   8   0   1    0.09    0.17
   8   0   1    0.02    0.16
   9   0   1    9.29    0.46
   9   0   1    8.48    0.42
  10   0   1   -0.10    0.19
  10   0   1   -0.09    0.17
  11   0   1   24.23    0.80
  11   0   1   24.23    0.83
  12   0   1    0.16    0.19
  12   0   1    0.04    0.21
  13   0   1    1.95    0.33
  13   0   1    1.57    0.28
  14   0   1    0.26    0.25
  14   0   1    0.05    0.26
  15   0   1    3.88    0.41
  15   0   1    3.76    0.43
  16   0   1   -0.26    0.24
  16   0   1   -0.13    0.28
  17   0   1    1.56    0.34
  18   0   1    0.46    0.30
  19   0   1    1.35    0.35
  20   0   1   -0.40    0.29
  21   0   1    1.25    0.38
  22   0   1   -0.05    0.33
  22  -1  -1    0.80    0.35
  22   1  -1    1.40    0.38
  21  -1  -1    1.32    0.35
  21  -1  -1    0.37    0.39
  21   1  -1    0.98    0.36
  20  -1  -1    0.71    0.37
  20  -1  -1    0.18    0.29
  20   1  -1   -0.12    0.28
  19  -1  -1    0.20    0.31
  19  -1  -1    0.57    0.30
  19   1  -1    0.13    0.29
  18  -1  -1    3.39    0.46
  18  -1  -1    2.60    0.37
  18   1  -1    3.69    0.43
  17  -1  -1    9.45    0.59
  17  -1  -1    9.30    0.66
  17   1  -1   10.00    0.59
  17   1  -1    9.28    0.64
  16  -1  -1    0.19    0.28
  16  -1  -1   -0.37    0.22
  16   1  -1   -0.25    0.25
  16   1  -1   -0.35    0.22
 -16   1   1   -0.12    0.27
  15  -1  -1    5.31    0.47
  15  -1  -1    5.13    0.42
  15   1  -1    5.21    0.46
 -15   1   1    5.13    0.35
  15   1  -1    4.50    0.40
  14  -1  -1    0.38    0.26
  14  -1  -1    0.18    0.21
  14   1  -1    0.24    0.25
  14   1  -1   -0.34    0.19
  13  -1  -1    0.85    0.24
  13  -1  -1    0.48    0.21
  13   1  -1    0.67    0.21
  13   1  -1    0.52    0.23
  12  -1  -1    9.75    0.54
  12  -1  -1    9.05    0.46
  12   1  -1   11.19    0.53
  12   1  -1    8.79    0.46
  11  -1  -1    5.14    0.35
  11  -1  -1    5.54    0.42
 -11   1   1    5.52    0.17
  11   1  -1    5.25    0.38
  11   1  -1    5.54    0.35
  10  -1  -1    0.71    0.21
  10  -1  -1    0.38    0.17
  10   1  -1    0.70    0.21
  10   1  -1    0.11    0.16
   9  -1  -1    0.34    0.18
   9  -1  -1    0.45    0.16
   9   1  -1    0.53    0.19
   9   1  -1    0.54    0.17
   8  -1  -1   10.51    0.42
   8  -1  -1   11.10    0.45
   8   1  -1   10.44    0.42
   8   1  -1   11.08    0.42
   7  -1  -1   61.53    1.52
   7  -1  -1   59.22    1.55
   7   1  -1   62.07    1.54
   7   1  -1   60.30    1.51
   6  -1  -1   32.02    0.90
   6  -1  -1   33.28    0.88
   6   1  -1   34.95    0.89
   6   1  -1   33.87    0.90
   5  -1  -1    8.39    0.34
   5  -1  -1    8.23    0.33
  -5   1   1    8.44    0.28
   5   1  -1    8.68    0.33
   5   1  -1    8.29    0.32
   4  -1  -1   13.06    0.38
   4  -1  -1   12.58    0.41
   4   1  -1   12.24    0.38
   4   1  -1   12.61    0.38
  -4   1   1   12.20    0.35
   3  -1  -1   18.70    0.52
   3  -1  -1   19.19    0.49
  -3   1   1   18.48    0.45
   3   1  -1   18.93    0.49
  -3   1   1   18.90    0.45
  -3   1   1   19.01    0.48
   3   1  -1   18.97    0.50
  -3   1   1   19.28    0.45
   2  -1  -1  287.98    6.52
   2  -1  -1  290.52    6.55
   2  -1  -1  295.05    6.60
  -2  -1   1  279.81    6.51
   2  -1  -1  293.77    6.51
   2  -1  -1  283.25    6.52
   2  -1  -1  278.99    6.51
  -2   1   1  280.04    6.54
  -2   1   1  289.37    6.56
  -2   1   1  285.71    6.52
   2   1  -1  272.44    6.56
   1  -1  -1   38.48    0.91
   1  -1  -1   37.99    0.90
  -1  -1   1   38.27    0.90
   1  -1  -1   38.57    0.90
   1  -1  -1   38.56    0.90
  -1   1   1   37.73    0.89
  -1   1   1   38.19    0.90
  -1   1   1   38.64    0.90
   1   1  -1   39.75    0.91
   0  -1   1    1.82    0.09
   0  -1   1    1.90    0.08
   0  -1   1    1.90    0.09
   0   1   1    1.94    0.10
   0   1   1    1.94    0.10
   0   1   1    1.91    0.09
   0   1  -1    1.82    0.07
   1  -1   1   21.45    0.51
   1  -1   1   20.45    0.52
   1  -1   1   21.88    0.50
   1  -1   1   20.79    0.52
   1   1   1   21.01    0.53
   1   1   1   20.72    0.53
   1   1   1   20.86    0.51
   1   1   1   21.14    0.53
   2  -1   1  127.15    3.01
   2  -1   1  129.33    3.01
   2  -1   1  131.62    2.97
   2  -1   1  128.60    2.98
   2   1   1  132.10    3.01
   2   1   1  128.08    2.97
  -2   1  -1  131.91    2.96
   2   1   1  129.54    3.01
   2   1   1  132.87    3.01
   3  -1   1    9.62    0.26
   3  -1   1    9.50    0.35
   3  -1   1    9.97    0.27
   3  -1   1    9.52    0.27
   3  -1   1    8.81    0.33
   3   1   1    9.83    0.26
  -3   1  -1    9.61    0.26
   3   1   1    9.83    0.31
   3   1   1    9.61    0.34
   4  -1   1    4.55    0.26
   4  -1   1    4.71    0.14
   4  -1   1    4.56    0.26
   4  -1   1    4.76    0.14
   4  -1   1    4.75    0.19
   4   1   1    4.91    0.27
   4   1   1    4.73    0.24
   5  -1   1   91.95    2.21
   5  -1   1   88.70    2.22
   5   1   1   95.22    2.22
   5   1   1   92.28    2.21
   6  -1   1   37.71    1.04
   6  -1   1   38.75    1.02
   6   1   1   38.55    1.02
   6   1   1   38.17    1.03
   7  -1   1   19.17    0.63
   7  -1   1   18.27    0.60
   7   1   1   19.40    0.61
   7   1   1   19.20    0.63
   8  -1   1    0.05    0.16
   8  -1   1    0.21    0.19
   8   1   1    0.47    0.19
   8   1   1    0.46    0.19
   9  -1   1   67.56    1.73
   9  -1   1   65.55    1.76
   9   1   1   67.85    1.74
   9   1   1   68.09    1.76
  10  -1   1   23.63    0.85
  10  -1   1   26.48    0.82
  10   1   1   25.39    0.82
  10   1   1   26.97    0.86
  11  -1   1    6.89    0.41
  11  -1   1    5.39    0.44
  11   1   1    5.55    0.40
  11   1   1    5.90    0.40
  12  -1   1    2.65    0.32
  12  -1   1    3.85    0.35
  12   1   1    3.16    0.32
  12   1   1    3.54    0.36
  13  -1   1    4.54    0.42
  13  -1   1    3.84    0.35
  13   1   1    4.75    0.39
  13   1   1    4.44    0.41
  14  -1   1    1.68    0.30
  14  -1   1    1.75    0.33
  14   1   1    1.80    0.31
  15  -1   1   -0.26    0.22
  15  -1   1    0.28    0.27
  15   1   1   -0.07    0.23
  16  -1   1    3.16    0.39
  16  -1   1    3.92    0.47
  16   1   1    2.83    0.38
  17  -1   1    5.66    0.56
  17  -1   1    5.08    0.49
  17   1   1    6.00    0.52
  18  -1   1    1.91    0.39
  18  -1   1    1.56    0.37
  18   1   1    1.81    0.36
  19  -1   1    0.65    0.32
  19   1   1    0.19    0.31
  20  -1   1    0.52    0.35
  20   1   1    0.80    0.33
  21  -1   1    0.40    0.34
  21   1   1    0.65    0.35
  22  -1   1   -0.06    0.33
  22   1   1   -0.24    0.32
  22  -2  -1    0.70    0.41
  22  -2  -1   -0.19    0.32
  22   2  -1    0.26    0.33
  21  -2  -1   -0.42    0.34
  21  -2  -1   -0.06    0.29
  21   2  -1    0.30    0.30
  20  -2  -1   -0.19    0.32
  20  -2  -1    0.53    0.31
  20   2  -1    0.52    0.32
  19  -2  -1    3.65    0.51
  19  -2  -1    4.18    0.46
  19   2  -1    3.20    0.42
  18  -2  -1    0.51    0.28
  18  -2  -1   -0.22    0.26
  18   2  -1    0.10    0.26
  17  -2  -1    1.89    0.40
  17  -2  -1    1.31    0.31
  17   2  -1    2.16    0.34
  16  -2  -1    0.79    0.30
  16  -2  -1    0.51    0.25
  16   2  -1    0.78    0.28
  15  -2  -1   22.62    0.90
  15  -2  -1   20.70    0.80
  15   2  -1   21.11    0.81
  14  -2  -1    0.99    0.25
  14  -2  -1    1.97    0.35
  14   2  -1    1.66    0.30
  14   2  -1    1.38    0.26
 -14   2   1    1.51    0.20
  13  -2  -1    0.96    0.24
  13  -2  -1    0.69    0.27
  13   2  -1    0.39    0.22
 -13   2   1    0.74    0.16
  13   2  -1    0.76    0.24
  12  -2  -1   17.93    0.70
  12  -2  -1   15.23    0.61
 -12   2   1   16.05    0.53
  12   2  -1   16.20    0.62
 -12   2   1   16.52    0.45
  12   2  -1   15.44    0.65
  11  -2  -1   42.51    1.18
  11  -2  -1   41.70    1.24
 -11   2   1   40.99    1.09
  11   2  -1   43.11    1.21
 -11   2   1   41.02    1.02
  11   2  -1   43.21    1.19
  10  -2  -1    0.46    0.18
  10  -2  -1    0.75    0.23
 -10   2   1    0.55    0.13
  10   2  -1    0.48    0.20
 -10   2   1    0.46    0.08
  10   2  -1    0.42    0.18
   9  -2  -1    3.87    0.34
   9  -2  -1    4.00    0.29
   9   2  -1    3.58    0.31
   9   2  -1    3.97    0.30
  -9   2   1    3.86    0.16
  -9   2   1    4.11    0.22
   8  -2  -1    0.33    0.16
   8  -2  -1    0.26    0.16
  -8   2   1    0.12    0.11
  -8   2   1    0.38    0.07
   8   2  -1    0.23    0.16
   8   2  -1    0.30    0.17
   7  -2  -1   20.16    0.61
   7  -2  -1   20.76    0.66
   7   2  -1   19.97    0.62
   7   2  -1   19.07    0.61
  -7   2   1   20.53    0.54
  -7   2   1   19.67    0.50
   6  -2  -1   21.23    0.67
   6  -2  -1   22.49    0.64
   6   2  -1   22.89    0.65
  -6   2   1   22.23    0.55
   6   2  -1   21.87    0.65
  -6   2   1   22.18    0.54
  -6   2   1   22.83    0.58
   5  -2  -1    6.42    0.29
  -5   2   1    6.31    0.23
  -5   2   1    6.51    0.18
  -5   2   1    6.48    0.21
   5   2  -1    6.27    0.28
   5   2  -1    6.18    0.29
   4  -2  -1    3.02    0.23
   4  -2  -1    2.99    0.13
   4  -2  -1    2.69    0.21
   4  -2  -1    3.22    0.12
  -4   2   1    2.97    0.15
  -4   2   1    3.04    0.16
   3  -2  -1   85.12    1.99
   3  -2  -1   86.30    1.96
   3  -2  -1   85.15    2.02
  -3  -2   1   85.47    1.99
   3  -2  -1   88.13    2.05
  -3   2   1   85.93    1.99
  -3   2   1   86.16    2.00
  -2  -2   1  126.59    2.93
   2  -2  -1  128.87    2.93
   2  -2  -1  128.31    2.96
   2  -2  -1  125.99    2.94
  -2   2   1  127.92    2.93
  -2   2   1  127.93    2.91
  -2   2   1  126.05    2.93
   1  -2  -1  558.19   12.68
   1  -2  -1  552.34   12.65
  -1  -2   1  557.43   12.67
   1  -2  -1  534.73   12.68
  -1   2   1  560.11   12.68
  -1   2   1  554.54   12.66
  -1   2   1  534.02   12.65
   0  -2   1   37.13    0.93
   0  -2   1   38.21    0.91
   0  -2   1   37.60    0.94
   0   2   1   37.20    0.93
   0   2   1   38.64    0.94
   1  -2   1  106.13    2.45
   1  -2   1  107.70    2.43
   1  -2   1  105.13    2.44
   1  -2   1  104.64    2.45
   1  -2   1  107.59    2.47
   1   2   1  104.41    2.45
   1   2   1  105.27    2.47
  -1   2  -1  107.46    2.46
   2  -2   1    0.01    0.11
   2  -2   1    0.15    0.09
   2  -2   1    0.22    0.07
   2  -2   1    0.13    0.11
  -2   2  -1    0.18    0.10
   2   2   1    0.11    0.09
   2   2   1    0.27    0.14
   3  -2   1   61.68    1.46
   3  -2   1   64.59    1.48
   3  -2   1   62.61    1.53
   3  -2   1   62.46    1.53
   3   2   1   63.99    1.48
   3   2   1   60.68    1.53
   3   2   1   64.31    1.53
  -3   2  -1   64.67    1.49
   4  -2   1    1.46    0.11
   4  -2   1    1.49    0.11
   4  -2   1    1.62    0.19
   4  -2   1    1.39    0.17
   4   2   1    1.46    0.12
  -4   2  -1    1.51    0.12
   4   2   1    1.63    0.19
  -4   2  -1    1.55    0.09
   4   2   1    1.59    0.18
   5  -2   1  106.55    2.51
   5  -2   1  109.68    2.62
   5  -2   1  108.55    2.50
   5  -2   1  108.43    2.60
  -5   2  -1  111.86    2.53
  -5   2  -1  107.45    2.50
   5   2   1  110.51    2.60
   6  -2   1   12.68    0.47
   6  -2   1   12.85    0.47
  -6   2  -1   13.15    0.37
   6   2   1   12.87    0.47
   7  -2   1  152.12    3.63
   7  -2   1  150.05    3.65
   7   2   1  156.56    3.64
   8  -2   1    2.31    0.24
   8  -2   1    2.47    0.27
   8   2   1    2.43    0.25
   9  -2   1   43.74    1.20
   9  -2   1   43.49    1.23
   9   2   1   42.90    1.20
  10  -2   1    8.02    0.42
  10  -2   1    7.53    0.47
  10   2   1    8.44    0.44
  11  -2   1   33.17    1.02
  11  -2   1   33.19    1.06
  11   2   1   33.86    1.02
  12  -2   1    4.05    0.36
  12  -2   1    5.38    0.45
  12   2   1    4.07    0.37
  13  -2   1    0.82    0.25
  13  -2   1    0.70    0.28
  13   2   1    0.49    0.25
  14  -2   1   -0.10    0.22
  14  -2   1    0.20    0.26
  14   2   1   -0.19    0.21
  15  -2   1    8.79    0.62
  15  -2   1    8.40    0.55
  15   2   1    9.21    0.56
  16  -2   1    1.25    0.36
  16  -2   1    0.89    0.31
  16   2   1    1.03    0.30
  17  -2   1    0.91    0.37
  17  -2   1    1.25    0.35
  17   2   1    1.06    0.31
  18  -2   1   -0.02    0.29
  18  -2   1    0.16    0.34
  18   2   1   -0.14    0.26
  19  -2   1    3.00    0.50
  19  -2   1    2.52    0.43
  19   2   1    3.18    0.44
  20  -2   1    0.32    0.32
  20   2   1    0.57    0.33
  21  -2   1   -0.12    0.31
  21   2   1   -0.14    0.32
  22  -3  -1    1.48    0.45
  22  -3  -1    1.89    0.41
  22   3  -1    2.10    0.43
  21  -3  -1    1.48    0.46
  21  -3  -1    0.86    0.36
  21   3  -1    0.74    0.36
  20  -3  -1   -0.35    0.29
  20  -3  -1   -0.10    0.27
  20   3  -1   -0.33    0.28
  19  -3  -1    1.83    0.44
  19  -3  -1    1.88    0.36
  19   3  -1    1.35    0.34
  18  -3  -1    2.67    0.39
  18  -3  -1    1.51    0.38
  18   3  -1    1.22    0.33
  17  -3  -1    8.63    0.65
  17  -3  -1    8.44    0.58
  17   3  -1    6.87    0.53
  16  -3  -1    0.51    0.30
  16  -3  -1    0.37    0.25
  16   3  -1    0.16    0.24
  15  -3  -1   11.37    0.68
  15  -3  -1   11.14    0.58
  15   3  -1   11.47    0.59
  14  -3  -1    7.39    0.55
  14  -3  -1    8.70    0.50
  14   3  -1    7.03    0.49
  13  -3  -1    6.11    0.49
  13  -3  -1    6.20    0.41
  13   3  -1    6.45    0.43
 -13   3   1    5.87    0.30
  12  -3  -1    0.12    0.20
  12  -3  -1    0.42    0.19
 -12   3   1    0.36    0.10
 -12   3   1    0.33    0.12
  12   3  -1    0.07    0.19
  11  -3  -1    0.23    0.23
  11  -3  -1    0.33    0.19
 -11   3   1    0.50    0.10
 -11   3   1    0.33    0.12
  11   3  -1    0.70    0.21
 -11   3   1    0.58    0.09
  10  -3  -1    9.87    0.45
  10  -3  -1    9.80    0.50
 -10   3   1   10.26    0.29
 -10   3   1    9.98    0.32
 -10   3   1   10.28    0.35
  10   3  -1    9.40    0.45
   9  -3  -1    0.20    0.16
   9  -3  -1    0.02    0.17
   9   3  -1    0.16    0.17
  -9   3   1    0.00    0.09
  -9   3   1    0.01    0.09
  -9   3   1    0.02    0.05
   8  -3  -1    6.49    0.39
   8  -3  -1    6.73    0.35
  -8   3   1    6.62    0.25
   8   3  -1    6.50    0.33
  -8   3   1    6.43    0.25
   7  -3  -1    2.52    0.22
   7  -3  -1    2.49    0.24
   7   3  -1    2.61    0.22
  -7   3   1    3.00    0.18
  -7   3   1    3.12    0.17
   6  -3  -1   22.30    0.53
   6  -3  -1   21.74    0.64
   6  -3  -1   21.36    0.53
   6  -3  -1   22.58    0.69
  -6   3   1   21.52    0.58
  -6   3   1   22.01    0.57
   5  -3  -1    3.01    0.25
   5  -3  -1    2.85    0.24
   5  -3  -1    3.04    0.16
  -5   3   1    3.26    0.19
  -5   3   1    3.36    0.17
   4  -3  -1  121.94    3.02
  -4  -3   1  127.54    2.96
   4  -3  -1  124.27    3.00
   4  -3  -1  130.49    2.95
  -4   3   1  130.75    2.97
  -4   3   1  131.71    2.95
   3  -3  -1   21.79    0.64
   3  -3  -1   22.62    0.59
   3  -3  -1   22.53    0.62
  -3  -3   1   23.81    0.60
  -3   3   1   22.85    0.58
  -3   3   1   23.07    0.60
   2  -3  -1    4.25    0.22
   2  -3  -1    4.41    0.24
  -2  -3   1    4.23    0.21
   2  -3  -1    4.63    0.22
  -2   3   1    4.49    0.21
  -2   3   1    4.78    0.23
   1  -3  -1   42.88    1.06
   1  -3  -1   42.92    1.07
   1  -3  -1   42.01    1.05
   1   3  -1   43.75    1.05
  -1   3   1   43.36    1.06
  -1   3   1   43.73    1.05
   0  -3   1    3.63    0.23
   0  -3   1    3.64    0.17
   0  -3  -1    3.65    0.21
   0   3  -1    3.42    0.21
   0   3   1    3.72    0.21
   0   3   1    3.43    0.22
   1  -3   1   24.72    0.64
  -1  -3  -1   25.31    0.65
   1  -3   1   25.35    0.67
   1  -3   1   24.86    0.65
   1   3   1   23.80    0.67
  -1   3  -1   24.09    0.62
  -1   3  -1   24.55    0.65
   1   3   1   25.20    0.65
   2  -3   1   15.80    0.42
  -2  -3  -1   16.33    0.45
   2  -3   1   16.57    0.47
   2  -3   1   15.15    0.47
   2  -3   1   15.72    0.45
  -2   3  -1   15.67    0.46
  -2   3  -1   15.90    0.40
   2   3   1   15.45    0.49
   2   3   1   15.61    0.45
   3  -3   1    7.79    0.20
   3  -3   1    7.64    0.27
   3  -3   1    7.78    0.32
   3  -3   1    7.54    0.22
   3  -3   1    7.48    0.33
   3   3   1    7.24    0.27
  -3   3  -1    7.37    0.20
  -3   3  -1    7.63    0.28
   3   3   1    6.88    0.34
   4  -3   1   69.01    1.63
   4  -3   1   67.53    1.70
   4  -3   1   69.63    1.69
   4  -3   1   68.70    1.59
  -4   3  -1   69.19    1.64
   4   3   1   69.75    1.63
   4   3   1   68.42    1.70
   5  -3   1   33.55    0.91
   5  -3   1   32.78    0.78
   5  -3   1   34.35    0.93
   5  -3   1   32.83    0.82
  -5   3  -1   32.50    0.85
   5   3   1   33.17    0.91
   5   3   1   34.07    0.92
   5   3   1   33.22    0.81
   6  -3   1   38.72    0.94
   6  -3   1   38.68    1.06
  -6   3  -1   39.73    0.98
   6   3   1   38.85    1.06
  -6   3  -1   39.72    0.92
   7  -3   1    0.00    0.05
   7  -3   1    0.06    0.17
   7  -3   1   -0.10    0.16
   7  -3   1    0.01    0.05
  -7   3  -1   -0.06    0.09
   7   3   1    0.03    0.15
  -7   3  -1   -0.05    0.06
   8  -3   1    1.69    0.23
   8  -3   1    1.46    0.20
  -8   3  -1    1.53    0.13
   8   3   1    2.15    0.24
   9  -3   1   35.33    1.04
   9  -3   1   35.12    1.07
  -9   3  -1   36.20    0.88
   9   3   1   35.59    1.04
  10  -3   1   -0.25    0.17
  10  -3   1    0.03    0.19
  10   3   1   -0.04    0.19
 -10   3  -1   -0.12    0.08
  11  -3   1    5.00    0.43
  11  -3   1    5.26    0.39
 -11   3  -1    4.76    0.23
  11   3   1    5.19    0.40
  12  -3   1    0.15    0.22
  12  -3   1    0.10    0.19
  12   3   1    0.14    0.22
 -12   3  -1   -0.09    0.11
  13  -3   1   10.42    0.55
  13  -3   1   11.13    0.62
  13   3   1   10.50    0.56
  14  -3   1    0.69    0.31
  14  -3   1    0.89    0.28
  14   3   1    0.86    0.24
  15  -3   1    0.29    0.26
  15  -3   1   -0.07    0.23
  15   3   1    0.23    0.26
  16  -3   1    2.54    0.39
  16  -3   1    3.30    0.40
  16   3   1    2.61    0.37
  17  -3   1    3.04    0.41
  17  -3   1    2.88    0.44
  17   3   1    2.56    0.39
  18  -3   1    1.13    0.35
  18  -3   1    2.06    0.43
  18   3   1    1.14    0.35
  19  -3   1    1.21    0.42
  19  -3   1    0.83    0.33
  19   3   1    1.18    0.36
  20  -3   1   -0.17    0.37
  20  -3   1    0.42    0.32
  20   3   1   -0.03    0.31
  21  -3   1    0.21    0.39
  21  -3   1   -0.64    0.32
  21   3   1    0.01    0.32
  22  -4  -1   -0.16    0.38
  22  -4  -1   -0.43    0.30
  21  -4  -1    3.76    0.57
  21  -4  -1    3.88    0.49
  21   4  -1    3.51    0.49
  20  -4  -1    1.06    0.42
  20  -4  -1    2.06    0.40
  20   4  -1    1.62    0.38
  19  -4  -1   -0.45    0.28
  19  -4  -1    0.13    0.29
  19   4  -1   -0.38    0.26
  18  -4  -1   -0.01    0.31
  18  -4  -1    0.06    0.26
  18   4  -1    0.09    0.27
  17  -4  -1    1.89    0.35
  17  -4  -1    1.79    0.41
  17   4  -1    1.30    0.32
  16  -4  -1    1.57    0.38
  16  -4  -1    1.15    0.31
  16   4  -1    1.37    0.32
  15  -4  -1    1.87    0.36
  15  -4  -1    0.85    0.27
  15   4  -1    1.45    0.30
  14  -4  -1    1.93    0.31
  14  -4  -1    2.21    0.37
  14   4  -1    2.02    0.32
  13  -4  -1    2.35    0.32
  13  -4  -1    2.19    0.31
  13   4  -1    2.03    0.29
  12  -4  -1    0.16    0.20
  12  -4  -1    0.68    0.26
  12   4  -1    0.44    0.21
 -12   4   1    0.06    0.11
 -12   4   1    0.34    0.12
  11  -4  -1    0.95    0.22
  11  -4  -1    1.15    0.27
 -11   4   1    1.23    0.14
 -11   4   1    1.18    0.14
  11   4  -1    1.04    0.23
  10  -4  -1    1.05    0.25
  10  -4  -1    1.41    0.22
  10   4  -1    1.31    0.22
 -10   4   1    1.09    0.14
 -10   4   1    1.14    0.13
   9  -4  -1    1.67    0.23
   9  -4  -1    2.02    0.26
  -9   4   1    1.95    0.16
  -9   4   1    1.78    0.14
   8  -4  -1    1.39    0.23
   8  -4  -1    1.22    0.19
  -8   4   1    1.39    0.15
  -8   4   1    1.42    0.13
   7  -4  -1    1.29    0.19
   7  -4  -1    1.25    0.10
   7  -4  -1    1.29    0.20
  -7   4   1    1.19    0.14
  -7   4   1    1.29    0.12
   6  -4  -1   -0.14    0.14
   6  -4  -1    0.04    0.08
  -6  -4   1    0.03    0.10
   6  -4  -1   -0.10    0.16
  -6   4   1    0.16    0.09
  -6   4   1    0.24    0.11
   5  -4  -1    0.26    0.10
  -5  -4   1    0.09    0.11
   5  -4  -1    0.21    0.15
   5  -4  -1    0.25    0.15
  -5   4   1    0.27    0.12
  -5   4   1    0.30    0.09
   4  -4  -1    0.76    0.17
  -4  -4   1    0.70    0.12
   4  -4  -1    0.88    0.13
   4  -4  -1    0.90    0.17
  -4   4   1    0.96    0.11
  -4   4   1    0.73    0.13
   3  -4  -1    0.26    0.11
   3  -4  -1    0.26    0.14
   3  -4  -1    0.41    0.15
  -3  -4   1    0.42    0.12
  -3   4   1    0.19    0.11
  -3   4   1    0.29    0.12
  -2  -4   1    0.97    0.14
   2  -4  -1    0.78    0.16
   2  -4  -1    0.73    0.14
   2  -4  -1    0.90    0.16
  -2   4   1    0.92    0.13
  -2   4   1    0.64    0.14
   1  -4  -1    0.88    0.14
   1  -4  -1    0.77    0.16
   1  -4  -1    1.02    0.15
  -1  -4   1    1.18    0.16
   1   4  -1    1.05    0.15
  -1   4   1    0.65    0.14
  -1   4   1    0.89    0.14
   0  -4  -1   -0.32    0.12
   0  -4   1   -0.14    0.13
   0  -4   1   -0.15    0.12
   0  -4   1   -0.18    0.10
   0   4   1   -0.13    0.12
   0   4  -1   -0.18    0.13
   0   4   1   -0.19    0.13
   1  -4   1    0.71    0.13
   1  -4   1    0.90    0.15
  -1  -4  -1    0.65    0.14
   1  -4   1    0.68    0.16
   1   4   1    0.66    0.16
  -1   4  -1    0.29    0.13
   1   4   1    0.61    0.14
  -1   4  -1    0.85    0.12
   2  -4   1    2.02    0.17
   2  -4   1    2.20    0.18
   2  -4   1    1.87    0.16
   2  -4   1    1.77    0.18
  -2  -4  -1    2.20    0.18
   2   4   1    2.27    0.18
   2   4   1    2.00    0.21
  -2   4  -1    1.74    0.17
  -2   4  -1    2.16    0.16
   3  -4   1    1.68    0.14
  -3  -4  -1    1.66    0.16
   3  -4   1    1.84    0.16
   3  -4   1    2.27    0.19
   3  -4   1    1.59    0.18
   3   4   1    1.65    0.20
  -3   4  -1    1.73    0.12
  -3   4  -1    2.07    0.17
   3   4   1    1.45    0.15
   4  -4   1    1.80    0.11
   4  -4   1    1.51    0.18
   4  -4   1    1.90    0.12
   4  -4   1    1.74    0.19
   4  -4   1    1.82    0.15
   4   4   1    1.78    0.22
  -4   4  -1    1.92    0.17
  -4   4  -1    1.87    0.10
   4   4   1    2.07    0.15
   5  -4   1    8.01    0.22
   5  -4   1    8.38    0.29
   5  -4   1    7.36    0.37
   5  -4   1    8.27    0.38
   5   4   1    8.14    0.29
   5   4   1    7.79    0.39
  -5   4  -1    7.62    0.31
   6  -4   1    0.78    0.11
   6  -4   1    0.39    0.18
   6  -4   1    0.50    0.18
  -6   4  -1    0.30    0.12
   7  -4   1    1.64    0.23
   7  -4   1    1.88    0.15
   7  -4   1    1.74    0.21
  -7   4  -1    1.97    0.17
   8  -4   1    0.33    0.16
   8  -4   1    0.05    0.16
   8  -4   1    0.11    0.06
   8   4   1   -0.05    0.17
  -8   4  -1    0.02    0.10
   9  -4   1    1.45    0.23
   9  -4   1    0.93    0.25
  -9   4  -1    1.14    0.09
   9   4   1    1.33    0.22
  10  -4   1    3.64    0.36
  10  -4   1    3.84    0.34
 -10   4  -1    3.62    0.17
  10   4   1    4.00    0.34
  11  -4   1    1.28    0.29
  11  -4   1    1.06    0.26
  11   4   1    1.67    0.27
  12  -4   1    1.11    0.27
  12  -4   1    1.37    0.30
  12   4   1    1.26    0.28
  13  -4   1    0.66    0.26
  13  -4   1    0.56    0.25
  13   4   1    0.75    0.27
  14  -4   1   -0.09    0.23
  14  -4   1    0.12    0.29
  14   4   1    0.00    0.25
  15  -4   1    3.45    0.41
  15  -4   1    2.42    0.38
  15   4   1    2.50    0.35
  16  -4   1    0.38    0.34
  16  -4   1    1.01    0.31
  16   4   1    0.35    0.30
  17  -4   1    0.84    0.37
  17  -4   1    0.64    0.32
  17   4   1    0.58    0.31
  18  -4   1    0.48    0.32
  18  -4   1    0.48    0.29
  18   4   1    0.58    0.33
  19  -4   1    1.28    0.35
  19  -4   1    0.89    0.41
  19   4   1    0.48    0.33
  20  -4   1    0.18    0.39
  20  -4   1    0.09    0.32
  20   4   1   -0.02    0.30
  21  -4   1    1.16    0.46
  21  -4   1    0.99    0.38
  21   4   1    0.95    0.37
  21  -5  -1    0.43    0.41
  21  -5  -1    0.09    0.32
  20  -5  -1    0.63    0.38
  20  -5  -1    0.66    0.32
  19  -5  -1    0.51    0.38
  19  -5  -1    0.45    0.30
  18  -5  -1    0.97    0.39
  18  -5  -1    1.00    0.32
  17  -5  -1    1.84    0.43
  17  -5  -1    1.46    0.33
  16  -5  -1   -0.08    0.30
  16  -5  -1   -0.16    0.24
  15  -5  -1    1.88    0.38
  15  -5  -1    2.28    0.34
  14  -5  -1    0.36    0.25
  14  -5  -1    0.12    0.25
  13  -5  -1    7.31    0.48
  13  -5  -1    7.77    0.55
  12  -5  -1   12.46    0.63
  12  -5  -1   12.13    0.57
 -12   5   1   12.05    0.44
  11  -5  -1    0.97    0.27
  11  -5  -1    0.88    0.23
 -11   5   1    0.96    0.16
  10  -5  -1    7.45    0.42
  10  -5  -1    7.85    0.48
 -10   5   1    8.00    0.33
 -10   5   1    7.83    0.27
   9  -5  -1    5.74    0.42
   9  -5  -1    5.96    0.37
  -9   5   1    5.77    0.28
  -9   5   1    6.17    0.23
   8  -5  -1   -0.11    0.16
   8  -5  -1    0.04    0.07
  -8  -5   1   -0.03    0.10
   8  -5  -1    0.23    0.18
  -8   5   1    0.06    0.08
  -8   5   1    0.23    0.12
   7  -5  -1    4.69    0.32
  -7  -5   1    4.60    0.25
   7  -5  -1    4.49    0.35
   7  -5  -1    5.15    0.22
  -7   5   1    5.14    0.21
  -7   5   1    4.46    0.26
  -6  -5   1   14.00    0.45
   6  -5  -1   14.02    0.53
   6  -5  -1   13.25    0.50
   6  -5  -1   14.41    0.42
  -6   5   1   13.83    0.40
  -6   5   1   13.48    0.46
  -5  -5   1    8.09    0.33
   5  -5  -1    8.75    0.38
   5  -5  -1    8.75    0.39
   5  -5  -1    8.47    0.32
  -5   5   1    8.47    0.29
  -5   5   1    8.19    0.34
   4  -5  -1    6.41    0.33
   4  -5  -1    6.03    0.34
   4  -5  -1    6.57    0.28
  -4  -5   1    6.26    0.29
  -4   5   1    6.35    0.29
  -4   5   1    6.33    0.26
   3  -5  -1    8.22    0.34
   3  -5  -1    9.03    0.38
   3  -5  -1    8.95    0.36
  -3  -5   1    9.04    0.35
  -3   5   1    8.87    0.35
  -3   5   1    8.35    0.32
   2  -5  -1   64.35    1.57
  -2  -5   1   59.78    1.54
   2  -5  -1   62.79    1.55
   2  -5  -1   63.55    1.54
  -2   5   1   62.72    1.52
   2   5  -1   62.75    1.54
  -2   5   1   62.39    1.55
   1  -5  -1   44.96    1.14
  -1  -5   1   44.12    1.14
   1  -5  -1   45.34    1.16
   1  -5  -1   45.42    1.14
  -1  -5   1   45.55    1.09
  -1   5   1   43.76    1.13
   1   5  -1   43.60    1.14
  -1   5   1   44.85    1.15
   0  -5   1    2.75    0.19
   0  -5   1    2.58    0.20
   0  -5  -1    3.07    0.23
   0  -5   1    3.14    0.24
   0   5   1    2.88    0.22
   0   5  -1    2.69    0.21
   0   5   1    3.03    0.23
   1  -5   1   18.32    0.52
   1  -5   1   16.88    0.54
   1  -5   1   18.46    0.57
  -1  -5  -1   16.72    0.54
   1   5   1   18.33    0.55
   1   5   1   17.34    0.56
  -1   5  -1   18.71    0.55
  -1   5  -1   18.19    0.52
   2  -5   1   54.76    1.33
  -2  -5  -1   53.35    1.33
   2  -5   1   56.27    1.34
   2  -5   1   52.08    1.36
  -2   5  -1   50.54    1.33
   2   5   1   54.01    1.33
  -2   5  -1   53.13    1.29
   2   5   1   52.00    1.36
  -3  -5  -1    1.82    0.18
   3  -5   1    1.87    0.22
   3  -5   1    1.80    0.14
   3  -5   1    1.58    0.17
   3  -5   1    1.92    0.19
  -3   5  -1    2.11    0.19
   3   5   1    1.61    0.21
   3   5   1    1.70    0.17
  -3   5  -1    1.88    0.13
   4  -5   1    3.03    0.25
  -4  -5  -1    2.88    0.23
   4  -5   1    3.02    0.25
   4  -5   1    3.19    0.16
   4  -5   1    2.93    0.23
   4   5   1    2.89    0.22
   4   5   1    3.23    0.27
  -4   5  -1    2.96    0.21
  -4   5  -1    3.01    0.15
   5  -5   1   16.80    0.43
   5  -5   1   16.79    0.57
   5  -5   1   17.77    0.59
   5  -5   1   16.70    0.50
  -5  -5  -1   16.22    0.51
   5   5   1   16.27    0.59
  -5   5  -1   16.50    0.53
  -5   5  -1   16.28    0.42
   5   5   1   17.02    0.50
   6  -5   1   43.85    1.11
   6  -5   1   43.50    1.21
   6  -5   1   44.49    1.20
  -6   5  -1   43.01    1.14
   6   5   1   45.30    1.10
   7  -5   1    1.30    0.22
   7  -5   1    1.21    0.21
   7  -5   1    1.53    0.14
  -7   5  -1    1.41    0.17
   8  -5   1    7.86    0.44
   8  -5   1    8.04    0.42
   8  -5   1    7.70    0.27
  -8   5  -1    7.53    0.33
   9  -5   1    3.72    0.16
   9  -5   1    3.19    0.30
   9  -5   1    3.38    0.30
  -9   5  -1    3.84    0.25
  10  -5   1   27.67    0.94
  10  -5   1   27.29    0.90
  11  -5   1   -0.28    0.24
  11  -5   1    0.13    0.19
  12  -5   1    6.51    0.47
  12  -5   1    6.51    0.52
  13  -5   1    5.89    0.47
  13  -5   1    6.18    0.54
  13   5   1    6.82    0.49
  14  -5   1    0.23    0.25
  14  -5   1    0.73    0.29
  14   5   1    0.72    0.27
  15  -5   1   -0.09    0.25
  15  -5   1    0.22    0.30
  15   5   1    0.18    0.25
  16  -5   1    5.60    0.54
  16  -5   1    6.04    0.51
  16   5   1    4.20    0.45
  17  -5   1    4.22    0.47
  17  -5   1    5.15    0.58
  17   5   1    4.38    0.50
  18  -5   1    0.74    0.35
  18  -5   1    0.42    0.31
  19  -5   1    0.23    0.30
  19  -5   1    0.23    0.39
  20  -5   1   -0.27    0.37
  20  -5   1    0.09    0.34
  21  -5   1    0.30    0.36
  21  -5   1    0.03    0.34
  21  -6  -1    0.29    0.34
  21  -6  -1   -1.00    0.35
  20  -6  -1    0.49    0.32
  20  -6  -1    0.66    0.42
  19  -6  -1    1.57    0.37
  19  -6  -1    1.55    0.43
  18  -6  -1    0.45    0.33
  18  -6  -1    0.51    0.32
  17  -6  -1    1.50    0.34
  17  -6  -1    1.02    0.35
  16  -6  -1    0.12    0.30
  16  -6  -1   -0.11    0.26
  15  -6  -1   13.43    0.75
  15  -6  -1   11.79    0.65
  14  -6  -1    5.83    0.47
  14  -6  -1    6.17    0.53
  13  -6  -1    4.43    0.45
  13  -6  -1    4.84    0.41
 -13   6   1    5.30    0.37
  12  -6  -1   -0.21    0.21
 -12  -6   1   -0.24    0.12
  12  -6  -1    0.18    0.22
 -12   6   1   -0.01    0.14
  11  -6  -1   44.76    1.34
 -11  -6   1   42.88    1.15
  11  -6  -1   42.22    1.26
 -11   6   1   43.96    1.16
 -10  -6   1    2.11    0.20
  10  -6  -1    2.73    0.31
  10  -6  -1    2.18    0.32
 -10   6   1    2.44    0.22
   9  -6  -1    4.27    0.35
  -9  -6   1    3.73    0.26
   9  -6  -1    4.50    0.20
   9  -6  -1    4.55    0.38
  -9   6   1    4.17    0.19
  -9   6   1    4.22    0.28
  -8  -6   1   -0.12    0.12
   8  -6  -1   -0.12    0.15
   8  -6  -1   -0.26    0.17
   8  -6  -1    0.00    0.10
  -8   6   1    0.11    0.09
  -8   6   1    0.06    0.13
   7  -6  -1    8.45    0.44
   7  -6  -1    9.09    0.33
  -7  -6   1    9.27    0.37
   7  -6  -1    9.62    0.44
  -7   6   1    8.64    0.29
  -7   6   1    8.50    0.37
   6  -6  -1    5.49    0.17
   6  -6  -1    5.31    0.34
  -6  -6   1    4.82    0.28
   6  -6  -1    5.53    0.34
   6  -6  -1    4.91    0.26
  -6   6   1    5.25    0.23
  -6   6   1    4.62    0.29
   5  -6  -1   16.54    0.51
   5  -6  -1   16.38    0.57
   5  -6  -1   15.28    0.56
  -5  -6   1   16.25    0.53
  -5   6   1   15.93    0.53
  -5   6   1   16.05    0.47
   4  -6  -1   23.31    0.65
  -4  -6   1   22.17    0.66
   4  -6  -1   21.10    0.69
   4  -6  -1   21.03    0.68
  -4   6   1   22.62    0.67
  -4   6   1   21.77    0.61
   3  -6  -1   40.64    1.06
  -3  -6   1   39.38    1.05
   3  -6  -1   39.24    1.07
   3  -6  -1   38.29    1.03
  -3   6   1   38.28    1.01
  -3   6   1   40.49    1.05
  -2  -6   1   41.34    1.12
   2  -6  -1   44.21    1.13
   2  -6  -1   43.77    1.13
   2  -6  -1   44.25    1.16
  -2   6   1   42.15    1.13
  -2   6   1   42.40    1.10
   2   6  -1   42.13    1.12
  -1  -6   1    4.55    0.29
   1  -6  -1    4.75    0.29
  -1  -6   1    4.69    0.23
   1  -6  -1    5.28    0.28
   1  -6  -1    4.89    0.32
  -1   6   1    4.91    0.29
   1   6  -1    4.64    0.28
  -1   6   1    5.41    0.28
   0  -6   1   65.38    1.55
   0  -6   1   61.41    1.59
   0  -6  -1   63.92    1.57
   0  -6  -1   62.99    1.59
   0  -6   1   63.19    1.61
   0   6   1   63.39    1.60
   0   6  -1   63.23    1.59
   0   6   1   64.33    1.59
  -1  -6  -1   54.53    1.45
   1  -6   1   57.15    1.48
   1  -6   1   57.85    1.45
   1  -6   1   57.47    1.42
  -1   6  -1   58.53    1.46
   1   6   1   58.06    1.47
   1   6   1   58.18    1.45
   2  -6   1   35.32    0.98
   2  -6   1   34.60    0.94
   2  -6   1   34.21    0.93
  -2  -6  -1   35.52    0.95
  -2   6  -1   35.00    0.90
   2   6   1   35.57    0.94
  -2   6  -1   33.61    0.95
   2   6   1   33.89    0.97
   3  -6   1   12.85    0.44
   3  -6   1   12.09    0.39
  -3  -6  -1   11.98    0.44
   3  -6   1   12.43    0.49
   3  -6   1   12.10    0.44
   3   6   1   11.73    0.48
  -3   6  -1   11.65    0.38
  -3   6  -1   12.17    0.45
   3   6   1   12.37    0.44
   4  -6   1   57.84    1.49
  -4  -6  -1   56.28    1.47
   4  -6   1   58.05    1.52
   4  -6   1   60.47    1.40
   4  -6   1   59.37    1.46
  -4   6  -1   58.37    1.48
  -4   6  -1   57.74    1.39
   4   6   1   57.21    1.45
   4   6   1   56.67    1.52
   5  -6   1   68.94    1.61
  -5  -6  -1   69.04    1.71
   5  -6   1   67.91    1.76
   5  -6   1   70.38    1.69
   5  -6   1   68.62    1.75
   5   6   1   68.26    1.68
  -5   6  -1   66.25    1.71
   5   6   1   67.44    1.77
  -6  -6  -1    0.15    0.13
   6  -6   1    0.21    0.17
   6  -6   1    0.29    0.06
   6  -6   1    0.24    0.12
   6  -6   1    0.36    0.18
  -6   6  -1    0.11    0.14
   6   6   1    0.27    0.12
  -7  -6  -1   37.52    1.03
   7  -6   1   38.40    0.99
   7  -6   1   39.03    1.11
   7  -6   1   37.23    1.11
  -7   6  -1   38.63    1.04
   8  -6   1   21.71    0.74
  -8  -6  -1   21.61    0.67
   8  -6   1   22.73    0.62
   8  -6   1   22.91    0.78
  -8   6  -1   22.43    0.68
   9  -6   1   10.04    0.52
   9  -6   1    8.61    0.31
   9  -6   1   10.04    0.50
  -9   6  -1    8.82    0.39
  10  -6   1   31.13    1.03
  10  -6   1   30.73    1.00
  11  -6   1   55.38    1.58
  11  -6   1   51.28    1.51
  12  -6   1    2.66    0.33
  12  -6   1    2.46    0.37
  13  -6   1    0.18    0.25
  13  -6   1    0.04    0.27
  14  -6   1   -0.30    0.27
  14  -6   1    0.32    0.26
  15  -6   1   10.15    0.65
  15  -6   1   10.42    0.63
  16  -6   1   -0.06    0.32
  16  -6   1   -0.03    0.28
  17  -6   1    0.89    0.34
  17  -6   1    0.64    0.36
  18  -6   1    0.49    0.31
  18  -6   1   -0.31    0.34
  19  -6   1    0.62    0.37
  19  -6   1    0.79    0.34
  20  -6   1    0.18    0.41
  20  -6   1    0.13    0.33
  20  -7  -1    0.08    0.38
  20  -7  -1    0.17    0.32
  19  -7  -1    0.63    0.36
  19  -7  -1    1.15    0.36
  18  -7  -1    3.08    0.44
  18  -7  -1    2.91    0.48
  17  -7  -1    3.34    0.43
  17  -7  -1    2.51    0.42
  16  -7  -1    2.48    0.38
  16  -7  -1    1.49    0.35
  15  -7  -1    0.33    0.27
  15  -7  -1    0.38    0.32
  14  -7  -1    6.57    0.56
  14  -7  -1    6.63    0.50
  13  -7  -1    2.16    0.37
  13  -7  -1    1.95    0.32
 -13   7   1    1.82    0.23
  12  -7  -1   -0.01    0.22
 -12  -7   1    0.03    0.15
  12  -7  -1   -0.15    0.24
 -12   7   1    0.06    0.16
 -11  -7   1    0.70    0.17
  11  -7  -1    0.56    0.26
  11  -7  -1    1.16    0.26
 -11   7   1    1.06    0.20
 -10  -7   1    0.15    0.15
  10  -7  -1    0.13    0.25
  10  -7  -1    0.63    0.23
 -10   7   1    0.15    0.15
   9  -7  -1    3.59    0.33
   9  -7  -1    4.68    0.41
  -9  -7   1    3.83    0.29
   9  -7  -1    3.35    0.22
  -9   7   1    3.43    0.27
   8  -7  -1    5.43    0.41
   8  -7  -1    5.98    0.29
  -8  -7   1    6.61    0.34
   8  -7  -1    6.93    0.42
  -8   7   1    6.34    0.24
  -8   7   1    6.35    0.35
  -7  -7   1    9.83    0.42
   7  -7  -1   10.50    0.48
   7  -7  -1   10.14    0.39
   7  -7  -1   10.63    0.50
  -7   7   1   10.38    0.43
  -7   7   1    9.99    0.33
   6  -7  -1    5.59    0.37
   6  -7  -1    6.47    0.22
   6  -7  -1    6.79    0.37
  -6  -7   1    5.69    0.33
   6  -7  -1    5.70    0.30
  -6   7   1    6.39    0.35
  -6   7   1    6.08    0.26
   5  -7  -1   10.71    0.47
   5  -7  -1   10.07    0.46
   5  -7  -1    9.91    0.40
  -5  -7   1   11.21    0.44
  -5   7   1   10.00    0.42
  -5   7   1   10.67    0.36
   4  -7  -1   31.90    0.94
   4  -7  -1   33.09    0.96
   4  -7  -1   33.04    0.91
  -4  -7   1   32.36    0.92
  -4   7   1   32.48    0.93
  -4   7   1   33.70    0.88
  -3  -7   1    8.20    0.37
   3  -7  -1    7.55    0.36
   3  -7  -1    7.16    0.35
   3  -7  -1    6.98    0.39
  -3   7   1    8.02    0.33
  -3   7   1    7.34    0.38
  -2  -7   1   15.19    0.54
   2  -7  -1   15.46    0.53
   2  -7  -1   15.69    0.53
  -2  -7   1   15.35    0.47
   2  -7  -1   16.16    0.58
  -2   7   1   15.94    0.54
   2   7  -1   15.37    0.53
  -2   7   1   15.22    0.52
  -1  -7   1   31.23    0.91
  -1  -7   1   30.82    0.83
   1  -7  -1   31.16    0.87
  -1  -7   1   31.62    0.90
   1  -7  -1   31.15    0.92
   1  -7  -1   31.65    0.89
  -1   7   1   31.47    0.88
  -1   7   1   31.75    0.90
   1   7  -1   31.95    0.89
   0  -7   1    1.13    0.15
   0  -7  -1    1.04    0.16
   0  -7   1    1.08    0.20
   0  -7   1    1.13    0.18
   0  -7  -1    1.33    0.19
   0   7  -1    1.07    0.18
   0   7   1    1.23    0.19
   0   7   1    1.23    0.19
   1  -7   1    7.91    0.40
   1  -7   1    7.84    0.37
  -1  -7  -1    6.73    0.36
   1  -7   1    7.42    0.32
   1   7   1    7.37    0.37
   1   7   1    7.41    0.37
  -1   7  -1    7.16    0.37
  -2  -7  -1    9.47    0.40
   2  -7   1    9.22    0.40
   2  -7   1    9.88    0.38
   2  -7   1    9.41    0.42
   2   7   1    9.44    0.43
   2   7   1    9.71    0.40
  -2   7  -1    9.26    0.41
   3  -7   1    5.06    0.30
   3  -7   1    5.58    0.37
  -3  -7  -1    5.40    0.32
   3  -7   1    5.47    0.26
   3  -7   1    5.15    0.32
   3   7   1    5.11    0.31
  -3   7  -1    5.64    0.32
   3   7   1    5.48    0.36
   4  -7   1   -0.22    0.09
   4  -7   1    0.11    0.14
   4  -7   1    0.03    0.19
   4  -7   1   -0.16    0.13
  -4  -7  -1   -0.14    0.13
   4   7   1    0.18    0.14
   4   7   1    0.03    0.18
  -4   7  -1   -0.03    0.15
   5  -7   1   21.97    0.73
   5  -7   1   22.10    0.67
  -5  -7  -1   21.70    0.69
   5  -7   1   23.01    0.59
   5  -7   1   20.76    0.71
  -5   7  -1   22.12    0.69
   5   7   1   22.20    0.66
   6  -7   1    5.51    0.20
  -6  -7  -1    5.16    0.32
   6  -7   1    5.39    0.35
   6  -7   1    5.99    0.36
   6  -7   1    4.68    0.28
  -6   7  -1    4.94    0.33
  -7  -7  -1    0.92    0.18
   7  -7   1    0.49    0.14
   7  -7   1    0.81    0.23
   7  -7   1    0.83    0.24
  -7   7  -1    0.88    0.18
   8  -7   1    3.18    0.33
  -8  -7  -1    3.05    0.25
   8  -7   1    2.58    0.29
   8  -7   1    3.13    0.22
  -8   7  -1    2.82    0.25
   9  -7   1   27.42    0.93
   9  -7   1   29.61    0.97
   9  -7   1   28.58    0.77
  -9  -7  -1   27.45    0.84
  10  -7   1    1.76    0.30
  10  -7   1    1.72    0.31
 -10  -7  -1    1.45    0.21
  11  -7   1    1.11    0.27
  11  -7   1    0.26    0.25
 -11  -7  -1    0.60    0.18
 -12  -7  -1    0.25    0.16
  12  -7   1    0.46    0.26
  12  -7   1    0.12    0.26
  13  -7   1    8.86    0.60
  13  -7   1    6.68    0.52
  14  -7   1    0.54    0.30
  14  -7   1   -0.19    0.25
  15  -7   1    3.73    0.48
  15  -7   1    4.54    0.47
  16  -7   1    1.14    0.39
  16  -7   1    0.76    0.32
  17  -7   1    0.71    0.36
  17  -7   1    1.29    0.34
  18  -7   1    1.67    0.46
  18  -7   1    1.38    0.38
  19  -7   1    0.29    0.33
  19  -7   1   -0.18    0.34
  20  -7   1   -0.01    0.32
  20  -7   1    0.45    0.43
  20  -8  -1    0.36    0.41
  20  -8  -1    1.06    0.38
  19  -8  -1    0.18    0.39
  19  -8  -1    1.00    0.37
  18  -8  -1    0.23    0.31
  18  -8  -1    0.48    0.38
  17  -8  -1    0.28    0.34
  17  -8  -1   -0.32    0.28
  16  -8  -1    0.17    0.28
  16  -8  -1   -0.30    0.31
  15  -8  -1    1.74    0.35
  15  -8  -1    2.07    0.41
  14  -8  -1    1.40    0.35
  14  -8  -1    1.43    0.33
  13  -8  -1    1.34    0.31
  13  -8  -1    1.39    0.35
 -13   8   1    1.72    0.25
  12  -8  -1    1.80    0.35
 -12  -8   1    0.39    0.18
  12  -8  -1    0.77    0.27
 -12   8   1    1.09    0.23
  11  -8  -1    2.49    0.36
 -11  -8   1    2.04    0.24
  11  -8  -1    1.92    0.30
 -11   8   1    2.42    0.27
  10  -8  -1   -0.07    0.22
 -10  -8   1    0.05    0.16
  10  -8  -1   -0.12    0.20
 -10   8   1   -0.07    0.17
   9  -8  -1    2.27    0.32
  -9  -8   1    2.29    0.25
   9  -8  -1    2.22    0.20
   9  -8  -1    1.59    0.29
  -9   8   1    2.41    0.26
   8  -8  -1    1.48    0.18
   8  -8  -1    1.17    0.26
  -8  -8   1    1.30    0.22
   8  -8  -1    1.77    0.28
  -8   8   1    1.23    0.21
   7  -8  -1    0.25    0.21
   7  -8  -1    0.18    0.20
   7  -8  -1    0.16    0.14
  -7  -8   1    0.42    0.17
  -7   8   1    0.42    0.11
  -7   8   1    0.42    0.17
   6  -8  -1    0.10    0.21
   6  -8  -1    0.32    0.15
   6  -8  -1    0.45    0.20
  -6  -8   1    0.29    0.17
   6  -8  -1    0.50    0.10
  -6   8   1    0.44    0.12
  -6   8   1    0.26    0.17
   5  -8  -1    1.97    0.22
   5  -8  -1    2.16    0.28
   5  -8  -1    2.37    0.27
  -5  -8   1    2.35    0.24
  -5   8   1    2.28    0.20
  -5   8   1    2.40    0.25
   4  -8  -1    0.57    0.19
   4  -8  -1    0.48    0.17
   4  -8  -1    0.65    0.19
  -4  -8   1    0.36    0.18
  -4   8   1    0.63    0.15
  -4   8   1    0.47    0.18
   3  -8  -1    0.13    0.15
   3  -8  -1   -0.09    0.18
  -3  -8   1    0.19    0.16
   3  -8  -1   -0.05    0.15
  -3   8   1    0.38    0.17
  -3   8   1    0.42    0.14
  -2  -8   1    0.28    0.12
   2  -8  -1    0.45    0.20
   2  -8  -1    0.10    0.15
  -2  -8   1    0.04    0.16
   2  -8  -1    0.13    0.15
  -2   8   1    0.07    0.15
  -2   8   1    0.53    0.18
   1  -8  -1   -0.02    0.16
  -1  -8   1    0.24    0.20
   1  -8  -1   -0.06    0.19
  -1  -8   1    0.14    0.17
   1  -8  -1    0.20    0.15
  -1  -8   1    0.19    0.12
  -1   8   1   -0.11    0.15
   1   8  -1    0.14    0.15
  -1   8   1    0.28    0.16
   0  -8  -1    0.70    0.16
   0  -8   1    0.97    0.15
   0  -8  -1    0.65    0.19
   0  -8   1    0.76    0.22
   0  -8  -1    0.68    0.19
   0  -8   1    0.63    0.18
   0   8   1    0.83    0.20
   0   8   1    0.59    0.19
   0   8  -1    0.48    0.19
   1  -8   1    0.27    0.17
   1  -8   1    0.18    0.20
  -1  -8  -1   -0.18    0.15
   1  -8   1   -0.15    0.12
   1   8   1   -0.08    0.15
  -1   8  -1   -0.05    0.16
   1   8   1    0.08    0.17
   2  -8   1    1.59    0.24
   2  -8   1    1.48    0.19
  -2  -8  -1    1.66    0.22
   2  -8   1    1.36    0.21
   2   8   1    1.21    0.21
   2   8   1    1.26    0.20
  -2   8  -1    1.55    0.22
   3  -8   1    0.18    0.18
   3  -8   1    0.62    0.16
   3  -8   1   -0.01    0.15
  -3  -8  -1   -0.05    0.16
   3  -8   1    0.26    0.13
   3   8   1    0.39    0.17
   3   8   1    0.55    0.20
  -3   8  -1    0.08    0.16
   4  -8   1    0.27    0.20
   4  -8   1    0.21    0.12
  -4  -8  -1    0.16    0.16
   4  -8   1    0.26    0.16
   4  -8   1    0.46    0.16
   4   8   1    0.17    0.18
   4   8   1    0.13    0.15
  -4   8  -1    0.16    0.18
  -5  -8  -1    0.05    0.16
   5  -8   1    0.02    0.17
   5  -8   1    0.04    0.22
   5  -8   1    0.17    0.10
   5  -8   1    0.31    0.15
   5   8   1    0.25    0.14
  -5   8  -1    0.15    0.17
   6  -8   1    1.38    0.19
   6  -8   1    1.80    0.25
   6  -8   1    1.29    0.24
  -6  -8  -1    1.42    0.21
  -6   8  -1    1.37    0.22
   7  -8   1    0.27    0.21
  -7  -8  -1    0.18    0.16
   7  -8   1   -0.19    0.19
   7  -8   1    0.17    0.14
  -7   8  -1    0.13    0.17
   8  -8   1    1.47    0.28
   8  -8   1    1.40    0.27
   8  -8   1    1.17    0.18
  -8  -8  -1    1.25    0.21
  -8   8  -1    1.22    0.21
   9  -8   1    0.38    0.25
   9  -8   1    0.43    0.15
  -9  -8  -1    0.48    0.18
   9  -8   1    0.78    0.26
  10  -8   1    2.10    0.32
 -10  -8  -1    2.69    0.27
  10  -8   1    2.01    0.32
  11  -8   1    0.87    0.30
  11  -8   1    0.23    0.27
 -11  -8  -1    1.03    0.21
 -12  -8  -1   -0.03    0.17
  12  -8   1   -0.55    0.25
  12  -8   1    0.02    0.26
  13  -8   1    3.44    0.43
  13  -8   1    3.33    0.41
  14  -8   1    3.37    0.47
  14  -8   1    2.87    0.40
  15  -8   1    1.28    0.40
  15  -8   1    1.29    0.33
  16  -8   1    3.88    0.49
  16  -8   1    3.67    0.45
  17  -8   1    1.67    0.38
  17  -8   1    1.89    0.44
  18  -8   1    0.23    0.38
  18  -8   1    0.18    0.33
  19  -8   1    0.44    0.39
  19  -8   1   -0.07    0.32
  19  -9  -1    0.54    0.40
  19  -9  -1    0.29    0.33
  18  -9  -1    0.29    0.32
  18  -9  -1    0.25    0.36
  17  -9  -1    2.62    0.47
  17  -9  -1    2.60    0.43
  16  -9  -1    0.79    0.37
  16  -9  -1    0.99    0.33
  15  -9  -1    0.22    0.27
  15  -9  -1   -0.28    0.30
  14  -9  -1   -0.09    0.28
  14  -9  -1    0.20    0.26
  13  -9  -1    7.61    0.61
  13  -9  -1    7.56    0.56
 -13  -9   1    7.82    0.51
 -13   9   1    6.49    0.45
 -12  -9   1    2.41    0.28
  12  -9  -1    2.36    0.34
  12  -9  -1    2.60    0.38
 -12   9   1    2.09    0.27
  11  -9  -1    0.36    0.26
 -11  -9   1    0.25    0.19
  11  -9  -1    0.49    0.26
 -11   9   1   -0.09    0.18
  10  -9  -1    4.72    0.44
 -10  -9   1    5.20    0.37
  10  -9  -1    3.64    0.39
 -10   9   1    5.09    0.39
   9  -9  -1   10.01    0.42
  -9  -9   1   10.91    0.50
   9  -9  -1   10.11    0.57
   9  -9  -1   10.33    0.56
  -9   9   1   10.20    0.51
   8  -9  -1    0.24    0.22
   8  -9  -1    0.69    0.25
   8  -9  -1    0.40    0.16
  -8  -9   1    0.34    0.20
  -8   9   1    0.55    0.21
   7  -9  -1    0.81    0.23
  -7  -9   1    0.30    0.19
   7  -9  -1    0.50    0.17
   7  -9  -1    0.60    0.24
  -7   9   1    0.48    0.20
   6  -9  -1   21.90    0.70
   6  -9  -1   21.66    0.79
  -6  -9   1   22.46    0.75
   6  -9  -1   20.28    0.76
  -6   9   1   22.66    0.75
  -6   9   1   21.28    0.64
   5  -9  -1   14.19    0.57
  -5  -9   1   13.36    0.55
   5  -9  -1   13.59    0.53
   5  -9  -1   13.42    0.58
  -5   9   1   13.71    0.56
  -5   9   1   12.65    0.47
  -4  -9   1    2.30    0.26
   4  -9  -1    2.28    0.30
   4  -9  -1    1.88    0.24
   4  -9  -1    2.06    0.26
  -4   9   1    2.67    0.28
  -4   9   1    2.54    0.23
  -3  -9   1    0.12    0.18
   3  -9  -1   -0.09    0.16
  -3  -9   1    0.09    0.12
   3  -9  -1    0.12    0.17
   3  -9  -1   -0.28    0.16
  -3   9   1   -0.03    0.15
  -3   9   1   -0.11    0.16
   2  -9  -1   55.42    1.55
  -2  -9   1   58.08    1.53
   2  -9  -1   57.40    1.50
   2  -9  -1   56.56    1.50
  -2  -9   1   56.15    1.42
  -2   9   1   57.05    1.52
  -2   9   1   56.42    1.48
   1  -9  -1    5.68    0.37
  -1  -9   1    6.22    0.38
  -1  -9   1    5.51    0.29
  -1  -9   1    5.84    0.41
   1  -9  -1    6.06    0.41
   1  -9  -1    5.29    0.32
  -1   9   1    6.50    0.39
  -1   9   1    5.15    0.35
   0  -9   1    0.27    0.13
   0  -9  -1    0.40    0.20
   0  -9  -1    0.19    0.14
   0  -9   1    0.37    0.19
   0  -9  -1    0.28    0.19
   0  -9   1    0.09    0.18
   0   9   1    0.56    0.19
   0   9   1    0.27    0.18
   0   9  -1    0.12    0.16
   1  -9   1    0.19    0.18
  -1  -9  -1    0.20    0.17
   1  -9   1    0.30    0.14
  -1  -9  -1    0.50    0.15
   1  -9   1    0.40    0.18
   1   9   1    0.27    0.19
   1   9   1    0.07    0.17
  -1   9  -1    0.19    0.18
  -2  -9  -1   14.47    0.58
   2  -9   1   14.81    0.57
   2  -9   1   14.82    0.61
   2  -9   1   14.38    0.53
   2   9   1   14.07    0.56
  -2   9  -1   15.76    0.58
   2   9   1   15.21    0.60
   3  -9   1    0.56    0.17
   3  -9   1    0.51    0.23
  -3  -9  -1    0.39    0.20
   3  -9   1    0.17    0.14
   3  -9   1    0.46    0.18
   3   9   1    0.56    0.19
  -3   9  -1    0.35    0.18
   3   9   1    0.28    0.20
   4  -9   1    2.03    0.24
   4  -9   1    1.88    0.23
   4  -9   1    2.21    0.31
  -4  -9  -1    1.85    0.25
   4  -9   1    1.81    0.19
   4   9   1    1.75    0.22
  -4   9  -1    2.13    0.26
   5  -9   1    2.66    0.32
   5  -9   1    2.46    0.27
  -5  -9  -1    2.60    0.28
   5  -9   1    2.40    0.25
  -5   9  -1    2.11    0.26
   5   9   1    2.36    0.24
   6  -9   1    4.09    0.32
   6  -9   1    4.41    0.38
   6  -9   1    4.18    0.36
  -6  -9  -1    4.61    0.35
  -6   9  -1    5.19    0.38
   7  -9   1    1.13    0.25
   7  -9   1    0.96    0.26
  -7  -9  -1    0.48    0.21
   7  -9   1    0.99    0.19
  -7   9  -1    0.66    0.21
  -8  -9  -1    3.06    0.30
   8  -9   1    4.39    0.41
   8  -9   1    3.89    0.36
   8  -9   1    3.28    0.26
   9  -9   1    4.45    0.31
  -9  -9  -1    4.98    0.38
   9  -9   1    5.42    0.45
   9  -9   1    4.76    0.43
  10  -9   1   17.81    0.76
 -10  -9  -1   16.50    0.65
  10  -9   1   16.30    0.74
  11  -9   1    1.34    0.29
  11  -9   1    1.88    0.36
 -11  -9  -1    1.25    0.24
  12  -9   1    0.33    0.30
 -12  -9  -1   -0.18    0.19
  12  -9   1    0.08    0.26
  13  -9   1    0.36    0.31
  13  -9   1    0.21    0.28
  14  -9   1    3.18    0.46
  14  -9   1    1.77    0.35
  15  -9   1    6.36    0.61
  15  -9   1    4.71    0.50
  16  -9   1    0.76    0.34
  16  -9   1    0.57    0.35
  17  -9   1    2.88    0.49
  17  -9   1    2.72    0.44
  18  -9   1    0.68    0.42
  18  -9   1    0.92    0.37
  18 -10  -1    0.13    0.38
  18 -10  -1    0.29    0.33
  17 -10  -1    1.03    0.35
  17 -10  -1    0.62    0.38
  16 -10  -1    1.37    0.34
  16 -10  -1    0.36    0.35
  15 -10  -1    3.85    0.46
  15 -10  -1    2.83    0.46
  14 -10  -1   -0.24    0.26
  14 -10  -1   -0.15    0.29
 -13 -10   1    2.99    0.34
  13 -10  -1    3.05    0.42
  13 -10  -1    3.07    0.44
  12 -10  -1    0.29    0.29
 -12 -10   1    0.50    0.22
  12 -10  -1   -0.05    0.26
 -12  10   1    0.40    0.22
 -11 -10   1   23.04    0.82
  11 -10  -1   22.39    0.91
  11 -10  -1   21.40    0.93
 -11  10   1   25.62    0.85
  10 -10  -1    1.02    0.30
 -10 -10   1    1.47    0.26
  10 -10  -1    1.55    0.32
 -10  10   1    1.09    0.26
   9 -10  -1    4.24    0.41
   9 -10  -1    3.51    0.28
  -9 -10   1    3.98    0.35
   9 -10  -1    3.44    0.40
  -9  10   1    3.95    0.36
   8 -10  -1    0.45    0.25
   8 -10  -1    0.59    0.26
  -8 -10   1    0.15    0.20
   8 -10  -1    0.01    0.16
  -8  10   1    0.16    0.20
  -7 -10   1   45.26    1.29
   7 -10  -1   43.77    1.23
   7 -10  -1   43.39    1.34
   7 -10  -1   45.98    1.34
  -7  10   1   43.80    1.29
   6 -10  -1    0.91    0.24
  -6 -10   1    0.27    0.21
   6 -10  -1    0.42    0.24
   6 -10  -1    0.50    0.19
  -6  10   1    0.52    0.21
   5 -10  -1    0.21    0.19
   5 -10  -1    0.15    0.18
  -5 -10   1    0.17    0.20
   5 -10  -1    0.21    0.24
  -5  10   1    0.30    0.20
  -5  10   1    0.32    0.15
  -4 -10   1    0.20    0.19
   4 -10  -1    0.24    0.22
   4 -10  -1    0.25    0.18
   4 -10  -1    0.22    0.19
  -4  10   1    0.39    0.16
  -4  10   1    0.41    0.21
   3 -10  -1   30.25    0.99
   3 -10  -1   29.54    0.94
   3 -10  -1   31.86    0.94
  -3 -10   1   30.45    0.86
  -3 -10   1   31.61    0.97
  -3  10   1   31.40    0.92
  -3  10   1   30.39    0.97
  -2 -10   1    1.59    0.25
  -2 -10   1    1.32    0.27
   2 -10  -1    1.66    0.23
   2 -10  -1    1.40    0.27
   2 -10  -1    1.13    0.22
  -2 -10   1    1.45    0.18
  -2  10   1    1.46    0.22
  -2  10   1    1.29    0.25
  -1 -10   1    0.84    0.24
  -1 -10   1    1.28    0.23
  -1 -10   1    1.15    0.17
   1 -10  -1    1.22    0.26
   1 -10  -1    1.05    0.21
   1 -10  -1    1.17    0.22
  -1  10   1    0.97    0.21
  -1  10   1    0.92    0.23
   0 -10   1    0.03    0.13
   0 -10  -1    0.27    0.18
   0 -10  -1   -0.08    0.19
   0 -10  -1   -0.02    0.14
   0 -10   1   -0.08    0.18
   0 -10   1   -0.02    0.21
   0  10   1   -0.07    0.17
   0  10   1    0.00    0.18
   1 -10   1    0.54    0.21
  -1 -10  -1    0.08    0.21
  -1 -10  -1    0.40    0.16
  -1 -10  -1    0.26    0.20
   1 -10   1    0.53    0.16
   1 -10   1    0.43    0.20
   1  10   1    0.32    0.21
   1  10   1    0.61    0.20
   2 -10   1    2.89    0.33
   2 -10   1    3.35    0.29
  -2 -10  -1    2.19    0.27
   2 -10   1    3.55    0.32
  -2 -10  -1    3.10    0.26
  -2  10  -1    3.87    0.33
   2  10   1    3.92    0.32
   3 -10   1    2.12    0.22
   3 -10   1    2.48    0.33
   3 -10   1    3.01    0.28
   3 -10   1    2.37    0.27
  -3 -10  -1    2.02    0.27
  -3  10  -1    2.40    0.29
   3  10   1    1.99    0.26
   4 -10   1    7.08    0.41
   4 -10   1    6.89    0.40
   4 -10   1    7.10    0.35
  -4 -10  -1    7.12    0.45
   4 -10   1    6.39    0.47
   4  10   1    7.03    0.41
  -4  10  -1    7.79    0.44
   5 -10   1    7.69    0.48
  -5 -10  -1    8.20    0.47
   5 -10   1    8.23    0.45
   5 -10   1    7.64    0.43
   6 -10   1    0.69    0.25
   6 -10   1    0.74    0.20
  -6 -10  -1    1.23    0.25
   6 -10   1    1.06    0.24
   7 -10   1   11.32    0.59
  -7 -10  -1   12.37    0.56
   7 -10   1   11.98    0.51
   7 -10   1   12.96    0.61
   8 -10   1    6.66    0.51
  -8 -10  -1    7.34    0.45
   8 -10   1    5.28    0.37
   8 -10   1    5.68    0.47
  -9 -10  -1    0.18    0.21
   9 -10   1    0.19    0.16
   9 -10   1    0.28    0.25
   9 -10   1   -0.02    0.25
  10 -10   1    0.79    0.30
 -10 -10  -1    0.70    0.23
  10 -10   1    0.88    0.30
 -11 -10  -1   29.25    0.97
  11 -10   1   29.94    1.08
  11 -10   1   29.25    1.08
 -12 -10  -1    0.21    0.21
  12 -10   1   -0.25    0.27
  12 -10   1   -0.40    0.26
  13 -10   1    0.49    0.31
 -13 -10  -1    0.49    0.23
  13 -10   1    0.39    0.33
  14 -10   1    0.41    0.33
  14 -10   1    0.38    0.31
  15 -10   1    6.44    0.60
  15 -10   1    6.84    0.60
  16 -10   1    0.52    0.34
  16 -10   1    0.81    0.39
  17 -10   1    0.52    0.36
  17 -10   1    0.05    0.36
  17 -11  -1    1.50    0.40
  17 -11  -1    1.33    0.43
  16 -11  -1   -0.12    0.30
  16 -11  -1    0.68    0.39
  15 -11  -1    0.67    0.36
  15 -11  -1    0.46    0.32
  14 -11  -1    4.94    0.54
  14 -11  -1    5.81    0.55
  13 -11  -1   11.51    0.73
  13 -11  -1   11.20    0.69
 -13 -11   1   11.14    0.60
  12 -11  -1    0.45    0.30
 -12 -11   1   -0.21    0.21
  12 -11  -1   -0.11    0.27
  11 -11  -1    0.30    0.28
 -11 -11   1   -0.34    0.20
  11 -11  -1   -0.07    0.27
 -11  11   1    0.02    0.20
  10 -11  -1    2.29    0.36
  10 -11  -1    2.44    0.36
 -10 -11   1    2.42    0.32
 -10  11   1    1.66    0.30
   9 -11  -1    8.98    0.59
   9 -11  -1    9.68    0.46
   9 -11  -1    9.25    0.58
  -9 -11   1   10.86    0.57
  -9  11   1   10.69    0.57
   8 -11  -1    0.57    0.26
  -8 -11   1    0.49    0.24
   8 -11  -1    0.32    0.26
   8 -11  -1    0.67    0.20
  -8  11   1    0.95    0.26
   7 -11  -1    0.47    0.20
   7 -11  -1    0.46    0.24
  -7 -11   1    0.53    0.23
   7 -11  -1    0.14    0.26
  -7  11   1    0.68    0.25
   6 -11  -1    0.91    0.25
   6 -11  -1    0.60    0.28
   6 -11  -1    0.40    0.20
  -6 -11   1    0.68    0.23
  -6  11   1    0.01    0.22
  -5 -11   1    6.08    0.46
   5 -11  -1    6.36    0.44
   5 -11  -1    6.48    0.43
   5 -11  -1    6.09    0.48
  -5  11   1    6.12    0.46
  -4 -11   1    1.21    0.26
   4 -11  -1    1.45    0.29
   4 -11  -1    1.56    0.26
   4 -11  -1    0.85    0.24
  -4  11   1    1.18    0.27
  -4  11   1    1.65    0.23
   3 -11  -1    2.85    0.30
  -3 -11   1    2.55    0.30
   3 -11  -1    3.02    0.34
  -3 -11   1    3.02    0.35
   3 -11  -1    2.79    0.31
  -3  11   1    2.84    0.33
  -3  11   1    3.49    0.30
   2 -11  -1    1.00    0.26
  -2 -11   1    1.45    0.27
   2 -11  -1    1.05    0.22
   2 -11  -1    1.02    0.24
  -2 -11   1    1.03    0.29
  -2  11   1    1.17    0.23
  -2  11   1    0.84    0.24
  -1 -11   1    7.12    0.49
   1 -11  -1    5.33    0.36
   1 -11  -1    5.85    0.47
  -1 -11   1    5.42    0.42
   1 -11  -1    5.91    0.44
  -1  11   1    4.76    0.38
   0 -11  -1    0.01    0.16
   0 -11   1   -0.20    0.22
   0 -11   1   -0.23    0.19
   0 -11  -1   -0.30    0.19
   0 -11  -1    0.34    0.22
   0  11   1   -0.32    0.18
  -1 -11  -1    0.69    0.26
   1 -11   1    0.83    0.19
  -1 -11  -1    0.51    0.22
   1 -11   1    0.62    0.23
   1 -11   1    0.59    0.24
  -1 -11  -1    0.52    0.18
   1  11   1    0.45    0.22
   2 -11   1   12.25    0.52
  -2 -11  -1   11.85    0.49
   2 -11   1   11.78    0.50
   2 -11   1   13.23    0.64
  -2 -11  -1   12.78    0.58
   2 -11   1   12.59    0.56
   2  11   1   11.97    0.56
  -3 -11  -1    0.34    0.27
   3 -11   1    0.34    0.18
   3 -11   1    0.25    0.25
   3 -11   1    0.28    0.21
  -3 -11  -1    0.47    0.22
   3 -11   1    0.15    0.17
   3  11   1    0.31    0.20
   4 -11   1   -0.21    0.18
   4 -11   1   -0.04    0.17
  -4 -11  -1   -0.19    0.20
   4 -11   1    0.00    0.22
   5 -11   1    1.92    0.27
  -5 -11  -1    1.58    0.28
   5 -11   1    1.99    0.35
   5 -11   1    1.97    0.27
   6 -11   1    1.72    0.31
  -6 -11  -1    1.74    0.29
   6 -11   1    2.15    0.30
   6 -11   1    2.10    0.27
   7 -11   1    0.82    0.30
  -7 -11  -1    0.74    0.24
   7 -11   1    0.58    0.21
   7 -11   1    0.36    0.24
   8 -11   1    0.27    0.27
   8 -11   1    0.39    0.24
  -8 -11  -1   -0.07    0.22
   8 -11   1    0.38    0.19
   9 -11   1    7.72    0.57
  -9 -11  -1    7.02    0.50
   9 -11   1    6.00    0.39
   9 -11   1    7.70    0.56
 -10 -11  -1    0.42    0.24
  10 -11   1   -0.11    0.26
  10 -11   1   -0.27    0.26
  11 -11   1    0.30    0.29
 -11 -11  -1    0.38    0.24
  11 -11   1    0.67    0.32
 -12 -11  -1    0.05    0.22
  12 -11   1    0.05    0.28
  12 -11   1    0.20    0.31
 -13 -11  -1    2.85    0.35
  13 -11   1    3.60    0.48
  13 -11   1    3.04    0.45
  14 -11   1    0.21    0.30
  14 -11   1   -0.13    0.31
  15 -11   1    0.06    0.31
  15 -11   1    0.41    0.34
  16 -11   1   -0.21    0.32
  16 -11   1    0.20    0.32
  16 -12  -1    0.41    0.34
  16 -12  -1    0.11    0.35
  15 -12  -1    0.96    0.36
  15 -12  -1    1.74    0.41
  14 -12  -1   -0.42    0.29
  14 -12  -1    0.67    0.35
  13 -12  -1    4.12    0.49
 -13 -12   1    3.96    0.41
  13 -12  -1    4.30    0.51
  12 -12  -1   -0.19    0.28
 -12 -12   1    0.09    0.25
  12 -12  -1    0.01    0.29
 -11 -12   1    0.29    0.25
  11 -12  -1    0.81    0.31
  11 -12  -1    0.52    0.32
 -10 -12   1    0.04    0.24
  10 -12  -1   -0.23    0.25
  10 -12  -1   -0.09    0.29
   9 -12  -1    2.26    0.36
   9 -12  -1    2.95    0.42
  -9 -12   1    2.69    0.35
   9 -12  -1    2.07    0.26
  -9  12   1    2.39    0.34
  -8 -12   1    0.52    0.25
   8 -12  -1    0.30    0.20
   8 -12  -1    0.25    0.30
   8 -12  -1    0.46    0.26
  -8  12   1    0.44    0.24
   7 -12  -1   -0.32    0.24
   7 -12  -1    0.08    0.20
   7 -12  -1    0.27    0.24
  -7 -12   1   -0.12    0.22
  -7  12   1   -0.37    0.20
   6 -12  -1   -0.02    0.25
   6 -12  -1    0.10    0.23
   6 -12  -1   -0.27    0.19
  -6 -12   1    0.10    0.24
  -6  12   1   -0.03    0.22
   5 -12  -1    0.43    0.22
  -5 -12   1    0.53    0.25
   5 -12  -1    0.41    0.23
   5 -12  -1    0.54    0.29
  -5  12   1    0.14    0.22
   4 -12  -1    0.93    0.24
  -4 -12   1    0.60    0.28
   4 -12  -1    0.48    0.23
  -4 -12   1    0.50    0.25
   4 -12  -1    0.98    0.30
  -4  12   1    0.98    0.26
   3 -12  -1    0.10    0.21
   3 -12  -1    0.29    0.26
   3 -12  -1    0.13    0.20
  -3 -12   1    0.20    0.23
  -3 -12   1    0.58    0.30
  -3  12   1    0.26    0.23
   2 -12  -1    0.31    0.20
   2 -12  -1   -0.09    0.20
  -2 -12   1    0.09    0.23
   2 -12  -1    0.02    0.26
  -2 -12   1    0.13    0.27
  -2  12   1   -0.31    0.21
   1 -12  -1   -0.07    0.25
   1 -12  -1   -0.22    0.21
  -1 -12   1    0.03    0.22
  -1 -12   1    0.16    0.22
  -1  12   1    0.21    0.21
   0 -12  -1    0.36    0.23
   0 -12   1    0.27    0.26
   0 -12   1    0.78    0.25
   0 -12  -1    0.15    0.25
   0  12   1    0.68    0.24
  -1 -12  -1    0.25    0.25
  -1 -12  -1    0.22    0.23
   1 -12   1    0.57    0.23
   1 -12   1   -0.20    0.25
   1  12   1    0.18    0.21
   2 -12   1    0.13    0.26
  -2 -12  -1    0.17    0.24
   2 -12   1   -0.09    0.20
   2 -12   1   -0.07    0.17
  -2 -12  -1   -0.53    0.21
   3 -12   1    0.56    0.29
   3 -12   1    0.32    0.22
  -3 -12  -1    0.29    0.24
  -4 -12  -1    0.18    0.23
   4 -12   1    0.19    0.22
   4 -12   1    0.11    0.28
   5 -12   1    0.14    0.21
   5 -12   1   -0.30    0.20
  -5 -12  -1    0.03    0.22
   5 -12   1    0.12    0.27
   6 -12   1    0.19    0.27
   6 -12   1   -0.08    0.20
  -6 -12  -1    0.15    0.23
   6 -12   1    0.06    0.22
  -7 -12  -1   -0.48    0.21
   7 -12   1    0.00    0.27
   7 -12   1    0.04    0.23
   7 -12   1   -0.19    0.19
   8 -12   1    0.02    0.19
  -8 -12  -1   -0.22    0.23
   8 -12   1   -0.03    0.23
   8 -12   1   -0.12    0.28
  -9 -12  -1    0.69    0.27
   9 -12   1    0.61    0.32
   9 -12   1    0.15    0.20
   9 -12   1    0.20    0.27
  10 -12   1    0.50    0.31
  10 -12   1    0.48    0.29
 -10 -12  -1    0.34    0.26
 -11 -12  -1    0.42    0.27
  11 -12   1    0.72    0.33
  11 -12   1    0.49    0.30
  12 -12   1   -0.17    0.28
 -12 -12  -1    0.30    0.26
  12 -12   1   -0.13    0.30
 -13 -12  -1    1.06    0.30
  13 -12   1    0.97    0.36
  13 -12   1    0.87    0.34
  14 -12   1   -0.28    0.33
  14 -12   1    0.05    0.33
  15 -12   1    0.31    0.35
  15 -12   1   -0.59    0.30
  14 -13  -1    1.95    0.43
  14 -13  -1    3.06    0.48
  13 -13  -1    3.28    0.49
  13 -13  -1    3.69    0.51
 -13 -13   1    4.04    0.43
  12 -13  -1    0.01    0.31
 -12 -13   1   -0.03    0.25
  12 -13  -1    0.41    0.34
  11 -13  -1    0.27    0.33
 -11 -13   1   -0.17    0.24
  11 -13  -1    0.12    0.29
  10 -13  -1    2.06    0.38
 -10 -13   1    3.04    0.40
  10 -13  -1    2.17    0.40
   9 -13  -1    5.13    0.48
  -9 -13   1    4.67    0.44
   9 -13  -1    3.37    0.44
   8 -13  -1    0.33    0.21
   8 -13  -1    0.13    0.30
   8 -13  -1    0.49    0.26
  -8 -13   1    0.07    0.25
   7 -13  -1    0.59    0.26
  -7 -13   1    0.69    0.27
   7 -13  -1    0.33    0.22
   7 -13  -1    0.43    0.31
  -7  13   1    0.04    0.24
   6 -13  -1    8.29    0.51
  -6 -13   1    8.20    0.57
   6 -13  -1    8.06    0.60
  -6  13   1    7.80    0.56
  -5 -13   1   -0.12    0.23
   5 -13  -1   -0.11    0.27
   5 -13  -1    0.01    0.21
  -5 -13   1   -0.21    0.28
  -5  13   1   -0.20    0.23
  -4 -13   1    1.32    0.34
   4 -13  -1    0.52    0.30
   4 -13  -1    0.88    0.25
  -4 -13   1    0.29    0.25
  -4  13   1    1.24    0.30
  -3 -13   1   -0.06    0.24
   3 -13  -1    0.06    0.22
  -3 -13   1    0.06    0.24
   3 -13  -1   -0.07    0.24
  -3  13   1   -0.03    0.23
  -2 -13   1   16.09    0.77
   2 -13  -1   15.72    0.70
   2 -13  -1   14.52    0.73
  -2 -13   1   15.72    0.73
  -2  13   1   13.15    0.67
   1 -13  -1    2.58    0.34
  -1 -13   1    2.25    0.38
  -1 -13   1    2.51    0.34
   1 -13  -1    1.94    0.35
  -1  13   1    2.65    0.34
   0 -13   1    1.03    0.32
   0 -13  -1    1.30    0.34
   0 -13   1    1.32    0.28
   0 -13  -1    1.29    0.29
  -1 -13  -1    2.93    0.35
  -1 -13  -1    3.53    0.43
   1 -13   1    3.85    0.40
   1 -13   1    2.83    0.33
   1 -13   1    3.32    0.39
  -2 -13  -1   10.27    0.64
  -2 -13  -1   10.22    0.61
   2 -13   1   10.62    0.64
   2 -13   1    9.77    0.57
  -3 -13  -1    6.33    0.48
   3 -13   1    4.71    0.42
  -3 -13  -1    5.01    0.48
   3 -13   1    4.88    0.47
   4 -13   1    1.08    0.34
  -4 -13  -1    2.03    0.34
   4 -13   1    2.05    0.32
   5 -13   1    0.12    0.23
  -5 -13  -1    0.07    0.25
   5 -13   1    0.21    0.29
  -6 -13  -1    4.37    0.42
   6 -13   1    4.60    0.40
   6 -13   1    4.61    0.48
  -7 -13  -1    1.17    0.30
   7 -13   1    1.06    0.26
   7 -13   1    0.51    0.33
   8 -13   1    0.23    0.21
  -8 -13  -1    0.08    0.25
   8 -13   1    0.00    0.29
  -9 -13  -1   -0.37    0.22
   9 -13   1    0.47    0.34
 -10 -13  -1    1.44    0.32
  10 -13   1    0.53    0.32
  11 -13   1    0.43    0.34
  11 -13   1    0.46    0.34
 -11 -13  -1    0.06    0.26
 -12 -13  -1   -0.16    0.26
  12 -13   1    0.35    0.36
  12 -13   1   -0.20    0.30
  13 -13   1    1.02    0.37
 -13 -13  -1    0.90    0.33
  13 -13   1    0.85    0.39
  14 -13   1   -0.14    0.34
  14 -13   1   -0.01    0.32
  13 -14  -1    0.48    0.35
 -13 -14   1   -0.09    0.28
 -12 -14   1    4.53    0.46
  12 -14  -1    3.82    0.49
 -11 -14   1    3.54    0.43
  11 -14  -1    3.37    0.48
 -10 -14   1   -0.46    0.24
  10 -14  -1    0.20    0.32
  -9 -14   1   10.77    0.65
   9 -14  -1    7.31    0.62
   8 -14  -1    5.15    0.54
   8 -14  -1    4.27    0.40
  -8 -14   1    5.68    0.50
   7 -14  -1    6.32    0.49
   7 -14  -1    5.68    0.54
  -7 -14   1    7.66    0.58
  -6 -14   1    0.27    0.27
   6 -14  -1    0.19    0.31
  -6 -14   1    0.86    0.33
   6 -14  -1    0.43    0.25
   5 -14  -1    4.47    0.50
  -5 -14   1    5.72    0.48
  -5 -14   1    5.01    0.53
   5 -14  -1    5.85    0.46
  -4 -14   1    0.28    0.26
   4 -14  -1    0.11    0.24
   4 -14  -1    0.79    0.32
  -4 -14   1    0.61    0.33
   3 -14  -1   30.33    1.12
   3 -14  -1   28.05    1.03
  -3 -14   1   30.19    1.14
  -3 -14   1   30.21    1.08
  -2 -14   1    0.26    0.26
   2 -14  -1   -0.81    0.25
   2 -14  -1    0.28    0.25
  -2 -14   1    0.37    0.30
   1 -14  -1    0.16    0.26
  -1 -14   1    0.32    0.29
  -1 -14   1    0.13    0.25
   1 -14  -1   -0.14    0.27
   0 -14  -1    7.65    0.60
   0 -14  -1    6.27    0.49
   0 -14   1    7.11    0.54
   0 -14   1    5.33    0.49
  -1 -14  -1   18.01    0.79
   1 -14   1   18.01    0.84
   1 -14   1   17.36    0.78
  -1 -14  -1   17.25    0.83
  -2 -14  -1    0.88    0.33
  -2 -14  -1    0.49    0.28
   2 -14   1    0.21    0.29
   2 -14   1    0.42    0.27
  -3 -14  -1   -0.03    0.25
  -3 -14  -1   -0.12    0.27
   3 -14   1   -0.11    0.27
   3 -14   1    0.42    0.26
  -4 -14  -1    1.67    0.36
   4 -14   1    1.08    0.34
   4 -14   1    1.37    0.30
  -4 -14  -1    1.86    0.34
  -5 -14  -1    3.24    0.40
   5 -14   1    2.28    0.35
   5 -14   1    2.32    0.42
  -6 -14  -1    0.99    0.30
   6 -14   1    1.44    0.30
   6 -14   1    0.81    0.36
   7 -14   1    2.04    0.41
  -7 -14  -1    1.65    0.34
   7 -14   1    1.79    0.30
   8 -14   1   -0.14    0.30
  -8 -14  -1    0.43    0.29
   8 -14   1    0.25    0.23
   9 -14   1    0.77    0.36
  -9 -14  -1    0.76    0.31
  10 -14   1    0.79    0.37
 -10 -14  -1    0.02    0.27
 -11 -14  -1    5.89    0.53
  11 -14   1    6.28    0.62
 -12 -14  -1   -0.08    0.27
  12 -14   1    0.19    0.35
  10 -15  -1    0.11    0.34
 -10 -15   1    0.64    0.31
  -9 -15   1    2.77    0.42
   9 -15  -1    3.54    0.52
   8 -15  -1    0.93    0.38
  -8 -15   1    1.10    0.34
   8 -15  -1    1.32    0.32
   7 -15  -1    0.35    0.33
  -7 -15   1   -0.19    0.31
   7 -15  -1    0.05    0.25
  -7 -15   1   -0.46    0.26
  -6 -15   1    1.30    0.39
  -6 -15   1    1.02    0.34
   6 -15  -1    0.60    0.27
   6 -15  -1    0.90    0.35
   5 -15  -1    0.31    0.26
  -5 -15   1   -0.33    0.29
   5 -15  -1   -0.02    0.29
  -5 -15   1    0.57    0.30
  -4 -15   1    0.15    0.31
  -4 -15   1   -0.12    0.27
   4 -15  -1    0.38    0.27
   4 -15  -1   -0.31    0.28
   3 -15  -1    0.86    0.29
  -3 -15   1    0.48    0.30
   3 -15  -1    0.87    0.35
  -3 -15   1    0.27    0.32
  -2 -15   1    1.10    0.30
  -2 -15   1    1.80    0.41
   2 -15  -1    0.94    0.36
   2 -15  -1    1.35    0.32
  -2 -15   1    0.94    0.32
   1 -15  -1    3.01    0.44
  -1 -15   1    2.56    0.38
  -1 -15   1    2.38    0.40
   1 -15  -1    2.96    0.38
   0 -15   1    0.75    0.30
   0 -15  -1    0.19    0.30
   0 -15  -1    0.24    0.28
   0 -15   1    0.17    0.30
   1 -15   1    0.47    0.33
  -1 -15  -1    1.07    0.35
  -1 -15  -1    1.26    0.33
   1 -15   1    1.05    0.31
   2 -15   1    3.79    0.43
   2 -15   1    4.02    0.52
  -2 -15  -1    4.18    0.50
  -2 -15  -1    3.38    0.43
  -3 -15  -1    5.70    0.53
   3 -15   1    6.30    0.50
   3 -15   1    5.07    0.53
  -3 -15  -1    6.16    0.52
  -4 -15  -1    0.17    0.29
  -4 -15  -1    0.37    0.35
   4 -15   1    0.55    0.33
   4 -15   1   -0.09    0.26
   5 -15   1    0.27    0.27
  -5 -15  -1    0.39    0.31
  -5 -15  -1    0.20    0.29
   5 -15   1    0.18    0.32
   6 -15   1    0.48    0.36
  -6 -15  -1    0.49    0.31
   6 -15   1    1.08    0.29
  -6 -15  -1    0.49    0.31
  -7 -15  -1    1.23    0.35
   7 -15   1    1.65    0.41
   7 -15   1    1.28    0.30
   8 -15   1    0.57    0.38
  -8 -15  -1    0.42    0.31
  -9 -15  -1    1.44    0.36
   9 -15   1    1.32    0.42
  10 -15   1   -0.08    0.34
 -10 -15  -1    0.10    0.29
   8 -16  -1    0.53    0.37
  -8 -16   1    0.21    0.36
  -7 -16   1   -0.30    0.33
  -7 -16   1    0.24    0.31
   7 -16  -1   -0.21    0.24
   7 -16  -1    0.24    0.35
   6 -16  -1   -0.21    0.26
   6 -16  -1    0.78    0.35
  -6 -16   1    0.51    0.38
  -6 -16   1    0.06    0.30
  -5 -16   1   -0.60    0.32
   5 -16  -1   -0.13    0.31
  -5 -16   1    0.10    0.29
   5 -16  -1   -0.29    0.25
  -4 -16   1    0.43    0.30
  -4 -16   1    0.00    0.31
   4 -16  -1    0.60    0.28
   4 -16  -1    0.08    0.33
  -3 -16   1    0.55    0.35
   3 -16  -1   -0.23    0.30
   3 -16  -1   -0.03    0.26
  -3 -16   1   -0.12    0.25
  -3 -16   1   -0.36    0.27
   2 -16  -1    0.21    0.27
  -2 -16   1    0.03    0.26
  -2 -16   1    0.10    0.31
   2 -16  -1   -0.08    0.33
  -1 -16   1   -0.21    0.26
  -1 -16   1    0.24    0.32
   1 -16  -1   -0.03    0.26
   1 -16  -1   -0.29    0.30
   0 -16   1    0.77    0.31
   0 -16   1    0.51    0.35
   0 -16  -1    0.75    0.31
   0 -16  -1    0.00    0.30
  -1 -16  -1   -0.44    0.26
  -1 -16  -1    0.21    0.32
   1 -16   1    0.22    0.29
   1 -16   1    0.05    0.32
  -2 -16  -1    0.40    0.34
   2 -16   1   -0.32    0.29
   2 -16   1   -0.47    0.24
  -2 -16  -1   -0.02    0.28
   3 -16   1    0.20    0.27
  -3 -16  -1   -0.12    0.30
  -3 -16  -1    0.20    0.33
   3 -16   1   -0.56    0.30
   4 -16   1    0.22    0.33
  -4 -16  -1    0.12    0.29
   4 -16   1    0.31    0.28
  -4 -16  -1    0.33    0.34
  -5 -16  -1    0.47    0.32
   5 -16   1    0.42    0.37
   5 -16   1    0.31    0.29
  -5 -16  -1    0.26    0.35
   6 -16   1    0.02    0.32
  -6 -16  -1   -0.19    0.29
   6 -16   1   -0.24    0.25
  -6 -16  -1    0.34    0.38
   7 -16   1   -0.13    0.25
  -7 -16  -1    0.24    0.34
  -7 -16  -1    0.29    0.31
   7 -16   1    0.02    0.35
   1 -17  -1   -0.21    0.28
   1 -17  -1    0.27    0.34
  -1 -17   1    0.09    0.31
  -1 -17   1    0.31    0.35
   0 -17   1   -0.23    0.28
   0 -17  -1    0.29    0.34
   0 -17   1    0.39    0.34
   0 -17  -1   -0.17    0.28
  -1 -17  -1    0.11    0.35
   1 -17   1    0.24    0.35
  23   0  -2    0.01    0.32
  22   0  -2   -0.35    0.29
  21   0  -2   -0.28    0.33
  21   0  -2    0.17    0.30
  20   0  -2    2.01    0.37
  20   0  -2    2.63    0.46
  19   0  -2    0.00    0.30
  19   0  -2   -0.01    0.26
  18   0  -2    1.27    0.30
  18   0  -2    0.61    0.31
  17   0  -2    0.14    0.27
  17   0  -2    0.20    0.24
 -17   0   2   -0.07    0.19
  16   0  -2    2.72    0.40
  16   0  -2    3.70    0.38
  15   0  -2    0.10    0.24
  15   0  -2   -0.19    0.19
  14   0  -2   11.01    0.59
  14   0  -2   10.58    0.53
  13   0  -2    0.14    0.20
  13   0  -2   -0.21    0.17
  12   0  -2   31.63    1.02
  12   0  -2   32.87    0.97
  11   0  -2   -0.07    0.15
  11   0  -2   -0.06    0.18
  10   0  -2    6.72    0.35
  10   0  -2    6.63    0.39
   9   0  -2    0.01    0.14
   9   0  -2    0.04    0.17
   8   0  -2   11.52    0.43
   8   0  -2   12.12    0.47
   7   0  -2    0.10    0.16
   7   0  -2   -0.05    0.12
   6   0  -2    0.55    0.16
   6   0  -2    0.46    0.14
   5   0  -2    0.06    0.12
   5   0  -2    0.04    0.11
   4   0  -2    1.48    0.16
   4   0  -2    1.71    0.13
  -4   0   2    1.35    0.13
  -3   0   2   -0.02    0.08
   3   0  -2    0.10    0.11
   3   0  -2   -0.07    0.06
  -3   0   2   -0.01    0.08
  -2   0   2   83.72    1.91
  -2   0   2   83.73    1.91
   2   0  -2   83.09    1.94
   2   0  -2   86.57    1.91
  -2   0   2   80.97    1.94
  -1   0   2   -0.39    0.06
  -1   0   2   -0.42    0.06
  -1   0   2   -0.35    0.05
   0   0  -2 1000.00   22.00
   0   0   2  953.12   21.87
   0   0   2  939.46   21.95
   0   0   2  969.88   21.92
   0   0   2  928.41   21.89
   1   0   2   -0.50    0.09
   1   0   2   -0.42    0.07
   1   0   2   -0.63    0.08
   1   0   2   -0.59    0.07
   2   0   2  145.21    3.39
   2   0   2  149.87    3.40
   2   0   2  145.38    3.38
   2   0   2  150.51    3.41
   3   0   2    0.00    0.10
   3   0   2   -0.05    0.10
   3   0   2   -0.03    0.07
   3   0   2    0.13    0.14
   4   0   2  507.81   11.87
   4   0   2  518.23   11.82
   4   0   2  504.46   11.88
   4   0   2  526.20   11.89
   4   0   2  530.04   11.89
   5   0   2    0.14    0.12
   5   0   2   -0.01    0.14
   5   0   2    0.10    0.16
   6   0   2    6.96    0.34
   6   0   2    8.27    0.39
   7   0   2    0.06    0.16
   7   0   2    0.07    0.16
   8   0   2   88.74    2.20
   8   0   2   87.81    2.22
   9   0   2   -0.05    0.18
   9   0   2    0.16    0.18
  10   0   2   14.08    0.58
  10   0   2   15.29    0.61
  11   0   2   -0.05    0.22
  11   0   2    0.03    0.17
  12   0   2    3.51    0.35
  12   0   2    3.23    0.35
  13   0   2    0.17    0.26
  13   0   2    0.41    0.25
  14   0   2    0.45    0.27
  15   0   2   -0.11    0.25
  16   0   2    8.36    0.58
  17   0   2   -0.24    0.25
  18   0   2    0.33    0.30
  19   0   2    0.15    0.30
  20   0   2    1.85    0.40
  21   0   2   -0.02    0.31
  22  -1  -2    0.51    0.33
  22  -1  -2   -0.69    0.33
  22   1  -2   -0.22    0.30
  21  -1  -2    1.39    0.36
  21  -1  -2    1.80    0.42
  21   1  -2    1.55    0.37
  20  -1  -2    0.46    0.30
  20  -1  -2    0.78    0.37
  20   1  -2    0.58    0.30
  19  -1  -2    0.63    0.31
  19  -1  -2    0.49    0.29
  19   1  -2    1.06    0.30
  19   1  -2    1.01    0.35
  18  -1  -2    8.77    0.56
  18  -1  -2    8.86    0.66
  18   1  -2    9.24    0.60
  18   1  -2    9.02    0.64
  17  -1  -2    3.23    0.38
  17  -1  -2    2.83    0.39
  17   1  -2    3.77    0.44
  17   1  -2    3.71    0.40
  16  -1  -2    5.75    0.52
  16  -1  -2    6.60    0.47
  16   1  -2    5.84    0.46
 -16   1   2    6.48    0.41
  16   1  -2    6.00    0.52
  15  -1  -2    0.40    0.22
  15  -1  -2    0.37    0.27
  15   1  -2    0.53    0.26
 -15   1   2    0.48    0.18
  15   1  -2    0.45    0.23
  14  -1  -2    1.02    0.29
  14  -1  -2    1.14    0.25
  14   1  -2    0.89    0.23
 -14   1   2    0.52    0.18
  14   1  -2    1.16    0.27
  13  -1  -2    1.72    0.30
  13  -1  -2    2.21    0.27
  13   1  -2    1.98    0.26
  13   1  -2    1.72    0.29
 -13   1   2    2.38    0.23
  12  -1  -2    2.94    0.28
  12  -1  -2    2.76    0.32
  12   1  -2    2.69    0.27
 -12   1   2    2.89    0.23
  12   1  -2    2.66    0.30
  11  -1  -2    1.82    0.25
  11  -1  -2    2.29    0.24
 -11   1   2    1.91    0.19
  11   1  -2    2.05    0.25
  11   1  -2    1.92    0.23
  10  -1  -2    5.44    0.35
  10  -1  -2    5.26    0.32
  10   1  -2    5.07    0.35
 -10   1   2    5.26    0.28
  10   1  -2    5.17    0.31
   9  -1  -2    0.61    0.20
   9  -1  -2    0.45    0.16
   9   1  -2    0.22    0.17
  -9   1   2    0.41    0.13
   9   1  -2    0.13    0.15
   8  -1  -2    3.62    0.31
   8  -1  -2    3.07    0.23
  -8   1   2    3.58    0.23
   8   1  -2    3.46    0.28
   8   1  -2    3.69    0.26
   7  -1  -2   53.41    1.34
   7  -1  -2   55.61    1.40
  -7   1   2   52.37    1.32
   7   1  -2   52.95    1.36
   7   1  -2   53.10    1.34
  -7   1   2   55.24    1.30
   6  -1  -2    6.41    0.34
   6  -1  -2    6.56    0.29
  -6   1   2    6.84    0.27
   6   1  -2    6.83    0.29
   6   1  -2    6.67    0.30
  -6   1   2    7.27    0.24
   5  -1  -2    5.20    0.23
   5  -1  -2    5.25    0.30
   5   1  -2    5.58    0.26
  -5   1   2    5.16    0.20
   5   1  -2    5.68    0.24
  -5   1   2    5.37    0.23
   4  -1  -2    0.10    0.10
   4  -1  -2    0.22    0.14
   4   1  -2   -0.10    0.10
   4   1  -2    0.06    0.10
  -4   1   2    0.11    0.07
  -4   1   2   -0.08    0.09
  -3  -1   2   17.60    0.41
   3  -1  -2   16.11    0.48
   3  -1  -2   17.00    0.44
  -3   1   2   17.28    0.41
  -3   1   2   17.25    0.45
  -3   1   2   17.27    0.43
   3   1  -2   15.68    0.44
  -2  -1   2  185.52    4.24
   2  -1  -2  188.43    4.24
   2  -1  -2  184.34    4.22
   2  -1  -2  183.89    4.22
   2  -1  -2  187.80    4.28
  -2  -1   2  175.88    4.22
  -2   1   2  183.39    4.25
  -2   1   2  182.67    4.26
  -2   1   2  188.83    4.23
   2   1  -2  180.42    4.21
   2   1  -2  191.18    4.22
  -1  -1   2   24.99    0.62
  -1  -1   2   25.03    0.60
  -1  -1   2   25.53    0.60
  -1   1   2   24.38    0.61
  -1   1   2   25.73    0.62
  -1   1   2   24.40    0.61
   0  -1   2    3.17    0.13
   0  -1   2    3.34    0.15
   0  -1   2    3.18    0.14
   0  -1   2    3.20    0.14
   0   1  -2    3.39    0.13
   0   1   2    3.08    0.14
   0   1   2    3.09    0.15
   0   1   2    3.46    0.14
   1  -1   2    0.72    0.09
   1  -1   2    0.77    0.10
   1  -1   2    0.91    0.07
   1  -1   2    1.09    0.10
   1  -1   2    0.94    0.11
   1   1   2    0.74    0.12
   1   1   2    0.94    0.12
   1   1   2    0.69    0.09
  -1   1  -2    0.89    0.07
   1   1   2    0.70    0.11
   2  -1   2   76.43    1.76
   2  -1   2   74.82    1.79
   2  -1   2   75.44    1.76
   2  -1   2   75.35    1.79
   2  -1   2   74.87    1.74
   2   1   2   75.53    1.79
   2   1   2   76.30    1.76
   2   1   2   75.03    1.79
  -2   1  -2   74.51    1.74
   2   1   2   78.37    1.79
   3  -1   2   70.31    1.73
   3  -1   2   71.68    1.72
   3  -1   2   74.87    1.66
   3  -1   2   72.81    1.68
   3  -1   2   71.18    1.67
   3   1   2   70.43    1.71
   3   1   2   70.74    1.71
   3   1   2   70.59    1.72
  -3   1  -2   72.92    1.67
   3   1   2   70.68    1.67
   4  -1   2    1.19    0.17
   4  -1   2    1.33    0.12
   4  -1   2    1.41    0.18
   4  -1   2    1.55    0.10
   4   1   2    1.24    0.16
   4   1   2    1.62    0.19
   4   1   2    1.37    0.10
   4   1   2    1.26    0.15
   5  -1   2   14.23    0.47
   5  -1   2   13.84    0.35
   5  -1   2   14.03    0.48
   5  -1   2   14.67    0.36
   5  -1   2   13.43    0.41
   5   1   2   13.62    0.48
   5   1   2   13.58    0.35
   5   1   2   13.31    0.44
   6  -1   2   32.06    0.90
   6  -1   2   32.32    0.83
   6  -1   2   32.39    0.92
   6   1   2   32.24    0.90
   7  -1   2   44.49    1.25
   7  -1   2   46.34    1.23
   7   1   2   47.42    1.24
   8  -1   2   39.03    1.13
   8  -1   2   40.19    1.10
   8   1   2   39.02    1.10
   9  -1   2   10.80    0.49
   9  -1   2    9.68    0.45
   9   1   2   10.79    0.48
  10  -1   2   21.83    0.74
  10  -1   2   21.79    0.78
  10   1   2   22.46    0.76
  11  -1   2    4.25    0.37
  11  -1   2    3.40    0.31
  11   1   2    3.97    0.35
  12  -1   2   13.63    0.64
  12  -1   2   14.60    0.63
  12   1   2   14.16    0.62
  13  -1   2    2.20    0.33
  13  -1   2    3.34    0.36
  13   1   2    2.72    0.31
  14  -1   2    3.08    0.35
  14  -1   2    4.16    0.44
  14   1   2    3.45    0.38
  15  -1   2    1.65    0.34
  15  -1   2    1.47    0.36
  15   1   2    2.46    0.36
  16  -1   2   -0.11    0.25
  16  -1   2   -0.19    0.27
  16   1   2    0.17    0.27
  17  -1   2   -0.44    0.28
  17   1   2   -0.26    0.25
  18  -1   2    0.38    0.30
  18   1   2    0.77    0.35
  19  -1   2    1.57    0.37
  19   1   2    1.38    0.37
  20  -1   2    0.19    0.33
  20   1   2   -0.29    0.30
  21  -1   2    0.09    0.32
  21   1   2    0.19    0.34
  22  -2  -2    3.13    0.45
  22  -2  -2    3.38    0.53
  22   2  -2    2.83    0.44
  21  -2  -2    0.24    0.39
  21  -2  -2    0.19    0.30
  21   2  -2    0.45    0.32
  20  -2  -2    3.37    0.43
  20  -2  -2    1.97    0.40
  20   2  -2    3.36    0.44
  19  -2  -2    0.38    0.34
  19  -2  -2   -0.08    0.26
  19   2  -2   -0.20    0.26
  18  -2  -2    6.85    0.60
  18  -2  -2    8.21    0.55
  18   2  -2    7.24    0.54
  17  -2  -2    0.24    0.25
  17  -2  -2   -0.02    0.25
  17   2  -2    0.38    0.30
  17   2  -2    0.39    0.26
  16  -2  -2    8.85    0.58
  16  -2  -2    9.53    0.55
  16   2  -2    7.84    0.59
  16   2  -2   10.29    0.55
  15  -2  -2    0.25    0.22
  15  -2  -2   -0.22    0.23
  15   2  -2    0.16    0.22
 -15   2   2    0.12    0.17
  15   2  -2    0.18    0.26
  14  -2  -2    0.14    0.19
  14  -2  -2   -0.03    0.22
  14   2  -2    0.12    0.21
 -14   2   2    0.01    0.14
  14   2  -2    0.49    0.22
  13  -2  -2    0.60    0.27
  13  -2  -2    1.38    0.24
  13   2  -2    1.19    0.25
 -13   2   2    0.91    0.14
 -13   2   2    1.00    0.18
  13   2  -2    0.71    0.21
  12  -2  -2    1.20    0.22
  12  -2  -2    0.54    0.22
 -12   2   2    0.92    0.13
 -12   2   2    0.60    0.15
  12   2  -2    1.14    0.24
  12   2  -2    1.14    0.22
 -12   2   2    1.08    0.11
  11  -2  -2    1.73    0.23
  11  -2  -2    1.48    0.24
 -11   2   2    1.67    0.18
  11   2  -2    2.21    0.24
 -11   2   2    1.70    0.12
  11   2  -2    1.93    0.25
 -11   2   2    2.07    0.17
  10  -2  -2    0.18    0.19
  10  -2  -2    0.17    0.16
  10   2  -2   -0.05    0.15
 -10   2   2    0.04    0.06
 -10   2   2   -0.02    0.11
  10   2  -2    0.14    0.15
 -10   2   2    0.03    0.09
   9  -2  -2    0.11    0.15
   9  -2  -2    0.01    0.18
  -9   2   2    0.05    0.08
   9   2  -2    0.05    0.15
   9   2  -2    0.05    0.15
  -9   2   2    0.13    0.06
  -9   2   2    0.13    0.11
   8  -2  -2    0.13    0.18
   8  -2  -2    0.02    0.14
   8   2  -2    0.19    0.15
  -8   2   2    0.04    0.06
  -8   2   2   -0.05    0.08
   8   2  -2    0.04    0.14
  -8   2   2   -0.04    0.10
   7  -2  -2    0.49    0.14
   7  -2  -2    0.87    0.20
  -7   2   2    0.92    0.13
  -7   2   2    0.59    0.08
   7   2  -2    0.83    0.16
  -7   2   2    0.75    0.07
   7   2  -2    0.66    0.15
   6  -2  -2    0.78    0.15
   6  -2  -2    0.76    0.19
   6   2  -2    0.79    0.14
   6   2  -2    0.64    0.15
  -6   2   2    0.70    0.12
  -6   2   2    0.84    0.08
  -6   2   2    0.80    0.08
   5  -2  -2    0.14    0.12
   5  -2  -2    0.47    0.17
  -5   2   2   -0.08    0.10
   5   2  -2    0.17    0.11
  -5   2   2    0.05    0.07
  -5   2   2    0.08    0.06
  -4  -2   2    0.03    0.07
   4  -2  -2    0.30    0.07
   4  -2  -2    0.07    0.15
   4  -2  -2    0.24    0.12
   4  -2  -2    0.20    0.07
  -4   2   2    0.24    0.07
  -4   2   2    0.17    0.08
  -4   2   2    0.26    0.11
   4   2  -2    0.11    0.10
   3  -2  -2   -0.14    0.10
   3  -2  -2   -0.15    0.07
  -3  -2   2   -0.16    0.08
   3  -2  -2   -0.10    0.13
  -3   2   2   -0.26    0.10
   3   2  -2   -0.10    0.07
  -3   2   2    0.01    0.07
  -3   2   2   -0.14    0.08
   2  -2  -2   -0.04    0.08
  -2  -2   2   -0.12    0.08
  -2  -2   2   -0.07    0.04
   2  -2  -2    0.05    0.09
   2  -2  -2    0.02    0.12
  -2   2   2    0.00    0.09
  -2   2   2   -0.01    0.08
  -2   2   2   -0.02    0.11
  -1  -2   2   -0.03    0.09
  -1  -2   2    0.08    0.10
   1  -2  -2   -0.06    0.08
  -1  -2   2   -0.15    0.09
  -1   2   2   -0.10    0.09
  -1   2   2   -0.09    0.09
  -1   2   2    0.05    0.10
   0  -2   2   -0.04    0.09
   0  -2   2    0.00    0.09
   0  -2   2    0.02    0.11
   0  -2   2   -0.01    0.07
   0   2   2   -0.22    0.10
   0   2   2   -0.08    0.10
   0   2   2    0.01    0.09
   1  -2   2    0.01    0.08
   1  -2   2    0.02    0.09
   1  -2   2   -0.07    0.09
   1  -2   2   -0.04    0.11
   1   2   2   -0.11    0.13
   1   2   2    0.07    0.13
   1   2   2   -0.06    0.09
   2  -2   2    0.23    0.12
   2  -2   2    0.38    0.12
   2  -2   2    0.31    0.09
   2  -2   2    0.28    0.10
   2   2   2    0.38    0.14
   2   2   2    0.39    0.14
   2   2   2    0.14    0.12
   2   2   2    0.26    0.10
   3  -2   2    1.82    0.13
   3  -2   2    1.79    0.14
   3  -2   2    1.99    0.19
   3  -2   2    1.65    0.16
   3   2   2    1.91    0.13
   3   2   2    1.32    0.17
   3   2   2    1.86    0.19
   3   2   2    1.78    0.19
   4  -2   2    1.41    0.12
   4  -2   2    1.42    0.19
   4  -2   2    1.26    0.11
   4  -2   2    0.56    0.16
   4   2   2    1.34    0.11
   4   2   2    0.99    0.17
   4   2   2    1.15    0.17
  -4   2  -2    1.16    0.08
   5  -2   2    0.12    0.08
   5  -2   2    0.12    0.16
   5  -2   2   -0.11    0.13
   5  -2   2   -0.04    0.08
   5   2   2   -0.02    0.07
   5   2   2   -0.08    0.16
   5   2   2   -0.09    0.12
   6  -2   2   17.92    0.57
   6  -2   2   17.35    0.59
   6  -2   2   17.00    0.43
   6  -2   2   16.48    0.46
   6   2   2   16.50    0.55
   6   2   2   16.49    0.57
   6   2   2   16.73    0.42
   7  -2   2    0.19    0.17
   7  -2   2    0.18    0.16
   7   2   2    0.58    0.19
   8  -2   2    4.45    0.34
   8  -2   2    4.82    0.37
   8   2   2    4.83    0.35
   9  -2   2    4.20    0.35
   9  -2   2    4.91    0.36
   9   2   2    5.08    0.36
  10  -2   2   25.06    0.87
  10  -2   2   24.86    0.82
  10   2   2   24.97    0.82
  11  -2   2    0.77    0.23
  11  -2   2    0.14    0.21
  11   2   2    0.35    0.22
  12  -2   2    6.90    0.51
  12  -2   2    6.93    0.47
  12   2   2    6.09    0.46
  13  -2   2    0.64    0.27
  13  -2   2    1.04    0.28
  13   2   2    1.96    0.32
  14  -2   2   10.45    0.56
  14  -2   2    9.97    0.63
  14   2   2    9.90    0.58
  15  -2   2    1.11    0.35
  15  -2   2    0.62    0.28
  15   2   2    1.23    0.33
  16  -2   2    0.11    0.30
  16  -2   2    0.27    0.26
  16   2   2   -0.16    0.25
  17  -2   2   -0.15    0.26
  17  -2   2    0.05    0.31
  17   2   2    0.15    0.28
  18  -2   2    6.91    0.58
  18  -2   2    7.87    0.69
  18   2   2    8.55    0.63
  19  -2   2    1.06    0.36
  19   2   2    0.86    0.35
  20  -2   2    0.80    0.37
  20   2   2    0.74    0.36
  21  -2   2    0.74    0.35
  21   2   2   -0.05    0.32
  22  -3  -2   -0.13    0.29
  22  -3  -2    0.43    0.40
  22   3  -2   -0.04    0.31
  21  -3  -2    3.67    0.53
  21  -3  -2    5.41    0.55
  21   3  -2    5.57    0.54
  20  -3  -2    2.59    0.46
  20  -3  -2    1.84    0.37
  20   3  -2    2.63    0.41
  19  -3  -2    0.11    0.27
  19  -3  -2    0.00    0.34
  19   3  -2    0.47    0.29
  18  -3  -2    1.19    0.38
  18  -3  -2    0.70    0.30
  18   3  -2    0.54    0.29
  17  -3  -2    6.92    0.51
  17  -3  -2    6.92    0.59
  17   3  -2    6.21    0.50
  16  -3  -2    5.77    0.53
  16  -3  -2    3.46    0.37
  16   3  -2    4.88    0.43
  15  -3  -2    4.59    0.39
  15  -3  -2    4.66    0.47
  15   3  -2    5.45    0.43
  14  -3  -2    0.73    0.23
  14  -3  -2    0.56    0.25
  14   3  -2    0.79    0.24
 -14   3   2    0.88    0.17
  13  -3  -2    6.11    0.42
  13  -3  -2    5.42    0.46
 -13   3   2    5.12    0.30
  13   3  -2    5.72    0.42
  12  -3  -2    0.30    0.23
  12  -3  -2    0.20    0.19
  12   3  -2    0.41    0.20
  12   3  -2    0.17    0.21
 -12   3   2    0.15    0.10
 -12   3   2    0.24    0.13
 -12   3   2    0.23    0.10
  11  -3  -2    2.80    0.28
  11  -3  -2    1.95    0.27
  11   3  -2    2.16    0.26
 -11   3   2    2.70    0.20
  11   3  -2    2.25    0.26
 -11   3   2    2.01    0.16
 -11   3   2    1.96    0.14
  10  -3  -2    1.87    0.27
  10  -3  -2    1.65    0.22
  10   3  -2    2.04    0.24
  10   3  -2    1.97    0.24
 -10   3   2    1.94    0.14
 -10   3   2    2.18    0.17
 -10   3   2    1.91    0.12
   9  -3  -2    0.42    0.16
   9  -3  -2    0.60    0.19
   9   3  -2    0.20    0.16
  -9   3   2    0.71    0.12
   9   3  -2    0.41    0.17
  -9   3   2    0.59    0.10
  -9   3   2    0.62    0.07
   8  -3  -2    4.32    0.34
   8  -3  -2    4.12    0.28
   8   3  -2    4.34    0.27
  -8   3   2    4.60    0.23
   8   3  -2    4.43    0.30
  -8   3   2    4.49    0.20
   7  -3  -2    1.60    0.24
   7  -3  -2    1.66    0.19
   7   3  -2    1.85    0.19
  -7   3   2    1.69    0.13
  -7   3   2    1.81    0.15
   6  -3  -2    9.29    0.24
   6  -3  -2    9.38    0.40
   6  -3  -2    9.05    0.36
   6  -3  -2    9.31    0.24
  -6  -3   2    8.88    0.29
  -6   3   2    9.33    0.30
  -6   3   2    9.03    0.31
   5  -3  -2   13.22    0.36
   5  -3  -2   13.14    0.48
   5  -3  -2   13.68    0.43
  -5  -3   2   13.67    0.38
  -5   3   2   13.52    0.39
  -5   3   2   12.96    0.33
  -5   3   2   13.28    0.39
   4  -3  -2  163.04    3.74
   4  -3  -2  158.60    3.81
   4  -3  -2  164.01    3.78
  -4  -3   2  162.21    3.75
  -4   3   2  163.18    3.75
  -4   3   2  165.32    3.72
  -4   3   2  162.21    3.75
   3  -3  -2   27.06    0.72
   3  -3  -2   27.59    0.76
  -3  -3   2   28.91    0.71
   3  -3  -2   27.17    0.70
  -3   3   2   26.96    0.68
  -3   3   2   28.04    0.71
  -3   3   2   27.72    0.71
   2  -3  -2    6.46    0.27
  -2  -3   2    6.81    0.27
   2  -3  -2    6.61    0.30
   2  -3  -2    6.89    0.26
  -2   3   2    7.00    0.25
  -2   3   2    6.55    0.27
  -2   3   2    6.60    0.27
  -1  -3   2   34.45    0.88
   1  -3  -2   33.82    0.87
  -1  -3   2   34.25    0.88
  -1  -3   2   34.90    0.82
  -1   3   2   35.90    0.87
  -1   3   2   36.73    0.88
  -1   3   2   34.88    0.89
   0  -3   2    2.48    0.19
   0  -3  -2    2.07    0.15
   0  -3   2    2.53    0.14
   0  -3   2    2.61    0.20
   0  -3   2    2.49    0.19
   0   3   2    2.58    0.21
   0   3   2    2.19    0.19
   1  -3   2   12.40    0.41
   1  -3   2   12.47    0.39
   1  -3   2   12.49    0.37
   1  -3   2   12.33    0.37
   1   3   2   12.68    0.41
   1   3   2   12.63    0.39
   2  -3   2    0.65    0.10
   2  -3   2    0.65    0.07
   2  -3   2    1.03    0.17
   2  -3   2    0.58    0.13
   2  -3   2    0.61    0.12
   2   3   2    0.69    0.12
   2   3   2    0.29    0.16
   3  -3   2   29.07    0.76
   3  -3   2   30.07    0.80
   3  -3   2   29.17    0.81
   3  -3   2   30.58    0.73
   3   3   2   30.54    0.83
   3   3   2   29.37    0.76
   4  -3   2   75.31    1.86
   4  -3   2   74.38    1.77
   4  -3   2   75.16    1.86
   4  -3   2   77.02    1.80
   4   3   2   74.84    1.79
   4   3   2   77.31    1.87
   4   3   2   77.31    1.87
   5  -3   2   62.58    1.63
   5  -3   2   64.68    1.54
   5  -3   2   66.06    1.63
   5  -3   2   65.31    1.52
   5   3   2   64.94    1.63
   5   3   2   65.80    1.54
   5   3   2   64.10    1.62
   6  -3   2    9.65    0.43
   6  -3   2    9.98    0.31
   6  -3   2   10.43    0.30
   6  -3   2   10.19    0.45
   6   3   2   10.10    0.43
   6   3   2   10.60    0.43
   6   3   2    9.76    0.30
   7  -3   2   10.67    0.45
   7  -3   2    8.85    0.43
   7  -3   2    9.14    0.29
   7  -3   2    9.46    0.28
  -7   3  -2    9.48    0.26
   7   3   2    9.36    0.42
  -7   3  -2   10.98    0.32
   8  -3   2   24.07    0.77
   8  -3   2   24.37    0.81
  -8   3  -2   24.18    0.61
   8   3   2   25.23    0.79
   9  -3   2   35.31    1.10
   9  -3   2   36.96    1.07
   9   3   2   36.01    1.07
  -9   3  -2   37.27    0.89
  10  -3   2    5.25    0.39
  10  -3   2    5.24    0.42
  10   3   2    5.49    0.39
 -10   3  -2    5.28    0.22
  11  -3   2   13.50    0.63
  11  -3   2   11.99    0.57
 -11   3  -2   12.87    0.39
  11   3   2   12.67    0.58
  12  -3   2    5.96    0.50
  12  -3   2    5.75    0.44
  12   3   2    5.77    0.44
  13  -3   2   10.51    0.57
  13  -3   2   10.67    0.63
  13   3   2   10.04    0.56
  14  -3   2    0.47    0.26
  14  -3   2    0.02    0.24
  14   3   2    0.25    0.26
  15  -3   2    1.04    0.31
  15  -3   2    1.24    0.31
  15   3   2    2.07    0.36
  16  -3   2    3.64    0.46
  16  -3   2    2.64    0.39
  16   3   2    3.71    0.42
  17  -3   2    0.56    0.35
  17  -3   2    0.36    0.28
  17   3   2    0.18    0.30
  18  -3   2    0.41    0.37
  18  -3   2    0.77    0.33
  18   3   2    1.00    0.34
  19  -3   2    1.33    0.44
  19  -3   2    0.56    0.34
  19   3   2    0.75    0.35
  20  -3   2    2.06    0.43
  20   3   2    1.84    0.43
  21  -3   2    0.05    0.35
  21   3   2    0.34    0.36
  22  -4  -2    4.40    0.61
  22  -4  -2    4.61    0.53
  21  -4  -2    0.59    0.41
  21  -4  -2   -0.06    0.28
  20  -4  -2    1.32    0.35
  20  -4  -2    1.41    0.43
  20   4  -2    1.97    0.38
  19  -4  -2    0.42    0.30
  19  -4  -2    0.07    0.30
  19   4  -2    0.16    0.28
  18  -4  -2    0.13    0.29
  18  -4  -2    0.05    0.26
  18   4  -2    0.12    0.26
  17  -4  -2    0.23    0.26
  17  -4  -2   -0.06    0.27
  17   4  -2   -0.08    0.25
  16  -4  -2   13.79    0.66
  16  -4  -2   14.45    0.76
  16   4  -2   13.21    0.65
  15  -4  -2    4.93    0.49
  15  -4  -2    5.01    0.42
  15   4  -2    4.61    0.40
  14  -4  -2    1.24    0.31
  14  -4  -2    0.77    0.24
  14   4  -2    0.84    0.26
  13  -4  -2    6.58    0.45
  13  -4  -2    7.44    0.49
 -13   4   2    5.98    0.44
  13   4  -2    6.62    0.44
  12  -4  -2   34.43    1.04
  12   4  -2   33.91    1.03
 -12   4   2   34.41    0.90
 -12   4   2   33.47    0.89
  11  -4  -2    0.96    0.21
  11  -4  -2    1.15    0.27
 -11   4   2    0.81    0.13
 -11   4   2    0.99    0.14
  10  -4  -2   17.23    0.68
  10  -4  -2   16.97    0.61
 -10   4   2   16.73    0.51
 -10   4   2   18.04    0.51
   9  -4  -2    3.13    0.29
   9  -4  -2    4.46    0.30
  -9   4   2    3.67    0.21
  -9   4   2    4.21    0.22
   8  -4  -2    5.28    0.31
   8  -4  -2    5.03    0.37
  -8  -4   2    4.73    0.22
  -8   4   2    4.64    0.23
  -8   4   2    5.43    0.24
   7  -4  -2    0.24    0.19
  -7  -4   2    0.53    0.11
   7  -4  -2    0.60    0.16
   7  -4  -2    0.48    0.07
  -7   4   2    0.60    0.12
  -7   4   2    0.67    0.12
   6  -4  -2   57.01    1.39
  -6  -4   2   52.41    1.32
   6  -4  -2   52.41    1.42
   6  -4  -2   54.40    1.30
  -6   4   2   55.62    1.34
  -6   4   2   54.98    1.32
   5  -4  -2    9.53    0.37
   5  -4  -2    9.38    0.41
  -5  -4   2    9.64    0.33
   5  -4  -2    9.61    0.31
  -5   4   2    9.51    0.34
  -5   4   2    9.59    0.33
   4  -4  -2    0.52    0.17
  -4  -4   2    0.46    0.12
   4  -4  -2    0.45    0.11
   4  -4  -2    0.25    0.14
  -4   4   2    0.45    0.12
  -4   4   2    0.41    0.12
   3  -4  -2   56.81    1.42
   3  -4  -2   57.59    1.45
   3  -4  -2   56.96    1.40
  -3  -4   2   58.64    1.41
  -3   4   2   57.81    1.40
  -3   4   2   58.97    1.41
  -2  -4   2   63.15    1.55
   2  -4  -2   62.51    1.57
   2  -4  -2   65.49    1.57
   2  -4  -2   66.85    1.56
  -2   4   2   63.69    1.56
  -2   4   2   62.92    1.55
  -1  -4   2   21.09    0.59
   1  -4  -2   20.99    0.59
  -1  -4   2   21.35    0.53
  -1  -4   2   20.80    0.61
  -1   4   2   20.32    0.59
  -1   4   2   21.49    0.60
   0  -4   2  532.41   12.23
   0  -4   2  524.77   12.22
   0  -4   2  521.08   12.12
   0  -4   2  542.63   12.15
   0  -4  -2  541.89   12.28
   0   4   2  514.78   12.24
   0   4   2  527.47   12.08
  -1  -4  -2   54.59    1.36
   1  -4   2   55.42    1.36
   1  -4   2   55.78    1.34
   1  -4   2   54.34    1.38
   1  -4   2   56.72    1.34
   1   4   2   55.60    1.39
   1   4   2   54.63    1.36
   2  -4   2   23.20    0.66
   2  -4   2   24.85    0.67
   2  -4   2   23.82    0.69
   2  -4   2   24.84    0.64
  -2  -4  -2   24.67    0.67
   2   4   2   24.59    0.72
   2   4   2   24.90    0.67
   3  -4   2   57.59    1.46
   3  -4   2   59.49    1.44
   3  -4   2   59.07    1.49
   3  -4   2   60.55    1.38
   3  -4   2   59.58    1.40
   3   4   2   58.28    1.44
   3   4   2   58.56    1.49
   4  -4   2  136.77    3.32
   4  -4   2  138.45    3.32
   4  -4   2  140.72    3.22
   4  -4   2  141.36    3.27
   4   4   2  142.78    3.26
   4   4   2  139.13    3.34
   5  -4   2    2.62    0.20
   5  -4   2    2.13    0.24
   5  -4   2    2.49    0.24
   5  -4   2    2.56    0.14
   5   4   2    2.87    0.19
   5   4   2    2.88    0.26
   6  -4   2   32.37    0.92
   6  -4   2   31.83    0.92
   6  -4   2   31.53    0.76
   6  -4   2   30.99    0.81
   6   4   2   31.38    0.80
   6   4   2   30.46    0.90
   7  -4   2   11.89    0.32
   7  -4   2   11.96    0.50
   7  -4   2   11.67    0.36
   7  -4   2   12.48    0.51
   7   4   2   11.55    0.34
   7   4   2   11.07    0.47
   8  -4   2   40.85    1.18
   8  -4   2   41.03    0.99
   8  -4   2   39.63    1.15
   8   4   2   42.69    1.18
   9  -4   2   29.39    0.94
   9  -4   2   29.60    0.92
   9   4   2   28.32    0.92
  10  -4   2    1.73    0.28
  10  -4   2    1.70    0.28
  10   4   2    2.00    0.27
  11  -4   2    4.18    0.41
  11  -4   2    3.95    0.37
  11   4   2    4.72    0.39
  12  -4   2    0.53    0.28
  12  -4   2    0.37    0.24
  12   4   2    0.64    0.25
  13  -4   2   -0.09    0.23
  13  -4   2   -0.07    0.26
  13   4   2   -0.10    0.22
  14  -4   2    1.40    0.30
  14  -4   2    1.09    0.31
  14   4   2    1.36    0.29
  15  -4   2    0.04    0.25
  15  -4   2    0.32    0.27
  15   4   2    0.29    0.29
  16  -4   2    3.08    0.42
  16  -4   2    2.77    0.40
  16   4   2    4.24    0.46
  17  -4   2   -0.46    0.27
  17  -4   2    0.12    0.33
  17   4   2   -0.54    0.27
  18  -4   2    1.37    0.42
  18  -4   2    1.24    0.35
  18   4   2    1.00    0.37
  19  -4   2   -0.28    0.33
  19  -4   2   -0.01    0.32
  19   4   2    0.14    0.32
  20  -4   2    2.51    0.51
  20  -4   2    2.78    0.46
  20   4   2    2.76    0.47
  21  -4   2    0.03    0.35
  21   4   2   -0.09    0.33
  22  -5  -2    0.14    0.39
  22  -5  -2    0.37    0.32
  21  -5  -2    0.26    0.38
  21  -5  -2    0.07    0.29
  20  -5  -2    2.39    0.40
  20  -5  -2    2.47    0.45
  19  -5  -2    1.55    0.38
  19  -5  -2    1.19    0.34
  18  -5  -2    3.82    0.44
  18  -5  -2    2.79    0.44
  17  -5  -2   -0.17    0.25
  17  -5  -2   -0.21    0.30
  16  -5  -2    5.20    0.54
  16  -5  -2    4.16    0.42
  15  -5  -2    0.90    0.30
  15  -5  -2    0.88    0.26
  14  -5  -2    0.22    0.28
  14  -5  -2   -0.35    0.19
  13  -5  -2    6.34    0.46
  13  -5  -2    7.87    0.55
  12  -5  -2    1.30    0.30
  12  -5  -2    1.47    0.25
 -12   5   2    1.77    0.18
  11  -5  -2   11.65    0.59
  11  -5  -2   12.31    0.52
 -11  -5   2   12.13    0.41
 -11   5   2   11.46    0.41
 -11   5   2   11.50    0.39
  10  -5  -2    0.94    0.21
  10  -5  -2    1.15    0.26
 -10  -5   2    1.00    0.14
 -10   5   2    1.10    0.13
 -10   5   2    0.62    0.14
   9  -5  -2    7.45    0.40
  -9  -5   2    8.22    0.32
   9  -5  -2    7.83    0.46
  -9   5   2    8.39    0.33
  -9   5   2    8.11    0.29
   8  -5  -2    3.84    0.17
   8  -5  -2    3.82    0.32
   8  -5  -2    3.37    0.27
  -8  -5   2    3.50    0.23
  -8   5   2    4.05    0.21
  -8   5   2    4.31    0.25
   7  -5  -2   38.09    1.08
  -7  -5   2   37.90    0.97
   7  -5  -2   35.81    0.93
   7  -5  -2   38.98    1.04
  -7   5   2   35.95    0.97
  -7   5   2   38.34    0.95
   6  -5  -2    6.48    0.26
  -6  -5   2    6.01    0.29
   6  -5  -2    6.46    0.38
   6  -5  -2    6.26    0.34
  -6   5   2    6.53    0.27
  -6   5   2    6.50    0.29
   5  -5  -2   20.80    0.68
  -5  -5   2   22.24    0.64
   5  -5  -2   22.30    0.62
   5  -5  -2   22.90    0.68
  -5   5   2   23.21    0.62
  -5   5   2   22.34    0.64
   4  -5  -2   25.75    0.69
  -4  -5   2   25.04    0.70
   4  -5  -2   25.45    0.73
   4  -5  -2   25.39    0.75
  -4   5   2   24.79    0.71
  -4   5   2   25.06    0.69
   3  -5  -2    6.82    0.31
   3  -5  -2    7.73    0.34
   3  -5  -2    6.54    0.33
  -3  -5   2    6.89    0.30
  -3   5   2    6.73    0.30
  -3   5   2    7.04    0.32
   2  -5  -2   71.22    1.78
   2  -5  -2   71.69    1.78
   2  -5  -2   73.82    1.77
  -2  -5   2   73.60    1.77
  -2  -5   2   72.34    1.70
  -2   5   2   73.67    1.76
  -2   5   2   71.52    1.77
  -1  -5   2   25.36    0.63
  -1  -5   2   23.67    0.71
  -1  -5   2   24.69    0.69
   1  -5  -2   24.00    0.69
  -1   5   2   23.83    0.69
  -1   5   2   25.60    0.70
   0  -5  -2    2.86    0.23
   0  -5   2    3.42    0.23
   0  -5   2    3.16    0.25
   0  -5   2    3.11    0.18
   0   5   2    3.08    0.26
   0   5   2    3.08    0.22
   1  -5   2    3.91    0.26
  -1  -5  -2    4.04    0.26
   1  -5   2    3.78    0.26
   1  -5   2    4.02    0.22
   1  -5   2    4.19    0.23
   1   5   2    4.25    0.27
   1   5   2    3.71    0.27
   2  -5   2   42.27    1.05
  -2  -5  -2   40.52    1.06
   2  -5   2   41.73    1.03
   2  -5   2   40.05    1.05
   2  -5   2   40.10    1.09
   2   5   2   41.33    1.06
   2   5   2   39.78    1.10
   3  -5   2   21.79    0.59
   3  -5   2   22.39    0.64
   3  -5   2   22.02    0.68
   3  -5   2   21.98    0.65
  -3  -5  -2   22.39    0.64
   3   5   2   21.63    0.63
   3   5   2   21.97    0.69
  -4  -5  -2    1.62    0.17
   4  -5   2    1.44    0.21
   4  -5   2    1.76    0.15
   4  -5   2    1.71    0.20
   4  -5   2    1.61    0.17
   4   5   2    1.90    0.24
   4   5   2    1.50    0.17
   5  -5   2    4.51    0.33
   5  -5   2    4.32    0.30
   5  -5   2    4.08    0.25
   5  -5   2    4.09    0.17
   5   5   2    4.00    0.34
   5   5   2    4.09    0.24
   6  -5   2   16.94    0.51
   6  -5   2   16.79    0.61
   6  -5   2   17.21    0.44
   6  -5   2   17.92    0.62
   6   5   2   17.17    0.50
   6   5   2   17.30    0.63
   7  -5   2   40.62    1.17
   7  -5   2   41.82    1.16
   7  -5   2   41.62    1.04
   7   5   2   41.45    1.03
   8  -5   2    7.33    0.28
   8  -5   2    9.00    0.45
   8  -5   2    7.93    0.45
   9  -5   2    1.52    0.25
   9  -5   2    2.51    0.30
   9  -5   2    2.30    0.15
  10  -5   2    5.25    0.39
  10  -5   2    6.16    0.46
  11  -5   2    5.61    0.46
  11  -5   2    4.50    0.39
  11   5   2    5.20    0.43
  12  -5   2    4.98    0.44
  12  -5   2    4.77    0.42
  12   5   2    4.24    0.40
  13  -5   2    0.75    0.29
  13  -5   2    1.32    0.33
  13   5   2    1.48    0.32
  14  -5   2    1.63    0.37
  14  -5   2    1.39    0.31
  14   5   2    1.70    0.33
  15  -5   2    0.28    0.29
  15  -5   2   -0.11    0.31
  15   5   2   -0.01    0.27
  16  -5   2    0.42    0.30
  16  -5   2    0.87    0.32
  16   5   2    0.36    0.31
  17  -5   2   -0.05    0.32
  17  -5   2   -0.07    0.29
  17   5   2   -0.34    0.28
  18  -5   2    1.73    0.39
  18  -5   2    0.34    0.37
  18   5   2    0.88    0.35
  19  -5   2    0.61    0.34
  19  -5   2    0.68    0.42
  19   5   2    0.06    0.32
  20  -5   2    0.09    0.34
  20  -5   2    0.38    0.40
  21  -6  -2    0.15    0.40
  21  -6  -2    0.91    0.36
  20  -6  -2    0.52    0.31
  20  -6  -2    1.06    0.41
  19  -6  -2   -0.05    0.34
  19  -6  -2    0.08    0.28
  18  -6  -2    2.06    0.44
  18  -6  -2    1.57    0.35
  17  -6  -2    1.61    0.41
  17  -6  -2    1.02    0.31
  16  -6  -2    0.07    0.28
  16  -6  -2    0.79    0.29
  15  -6  -2    1.59    0.31
  15  -6  -2    1.75    0.38
  14  -6  -2    1.72    0.31
  14  -6  -2    1.80    0.35
  13  -6  -2    0.06    0.22
  13  -6  -2   -0.30    0.22
 -13   6   2    0.07    0.15
  12  -6  -2   -0.07    0.24
 -12  -6   2   -0.05    0.12
  12  -6  -2   -0.28    0.19
 -12   6   2    0.09    0.14
 -11  -6   2    0.19    0.13
  11  -6  -2   -0.15    0.21
  11  -6  -2    0.23    0.20
 -11   6   2    0.27    0.14
  10  -6  -2    6.16    0.39
 -10  -6   2    5.71    0.30
  10  -6  -2    5.58    0.42
 -10   6   2    5.79    0.25
 -10   6   2    6.12    0.31
   9  -6  -2    1.21    0.25
   9  -6  -2    1.12    0.22
   9  -6  -2    0.98    0.11
  -9  -6   2    1.16    0.16
  -9   6   2    1.04    0.17
  -9   6   2    1.22    0.13
   8  -6  -2    0.10    0.20
   8  -6  -2    0.02    0.17
   8  -6  -2    0.13    0.10
  -8  -6   2    0.05    0.12
  -8   6   2    0.02    0.10
  -8   6   2   -0.21    0.13
   7  -6  -2    0.08    0.16
  -7  -6   2    0.05    0.12
   7  -6  -2    0.03    0.10
   7  -6  -2   -0.01    0.18
  -7   6   2    0.00    0.10
  -7   6   2   -0.15    0.12
   6  -6  -2    5.00    0.26
   6  -6  -2    4.01    0.33
   6  -6  -2    4.55    0.32
  -6  -6   2    4.56    0.28
  -6   6   2    4.81    0.25
  -6   6   2    4.36    0.28
   5  -6  -2    0.77    0.18
  -5  -6   2    0.84    0.16
   5  -6  -2    1.10    0.16
   5  -6  -2    1.18    0.20
  -5   6   2    0.84    0.14
  -5   6   2    0.83    0.16
  -4  -6   2    1.16    0.17
   4  -6  -2    1.66    0.21
   4  -6  -2    1.20    0.20
   4  -6  -2    1.61    0.17
  -4   6   2    1.59    0.16
  -4   6   2    1.19    0.18
   3  -6  -2    0.07    0.16
   3  -6  -2   -0.07    0.12
  -3  -6   2    0.15    0.13
   3  -6  -2    0.17    0.15
  -3   6   2    0.06    0.14
  -3   6   2   -0.21    0.12
   2  -6  -2    0.60    0.16
   2  -6  -2    0.39    0.15
  -2  -6   2    0.42    0.09
   2  -6  -2    0.61    0.18
  -2  -6   2    0.34    0.15
  -2   6   2    0.43    0.15
  -2   6   2    0.58    0.16
  -1  -6   2    0.06    0.14
  -1  -6   2    0.32    0.10
   1  -6  -2    0.27    0.14
  -1  -6   2    0.16    0.17
   1  -6  -2    0.16    0.14
  -1   6   2    0.30    0.15
  -1   6   2    0.24    0.15
   0  -6   2    0.15    0.17
   0  -6  -2    0.20    0.15
   0  -6   2    0.36    0.15
   0  -6   2    0.25    0.11
   0   6   2    0.41    0.16
   0   6   2    0.25    0.16
  -1  -6  -2    0.75    0.16
   1  -6   2    1.01    0.17
   1  -6   2    1.01    0.14
   1  -6   2    1.12    0.20
   1  -6   2    0.84    0.15
   1   6   2    1.08    0.18
   1   6   2    1.10    0.21
   2  -6   2    1.76    0.22
  -2  -6  -2    2.04    0.21
   2  -6   2    2.37    0.21
   2  -6   2    1.95    0.19
   2  -6   2    2.23    0.18
   2   6   2    2.04    0.20
   2   6   2    1.79    0.23
   3  -6   2    0.81    0.16
   3  -6   2    0.77    0.13
   3  -6   2    0.61    0.15
   3  -6   2    1.17    0.21
  -3  -6  -2    0.43    0.15
   3   6   2    0.63    0.16
   3   6   2    0.45    0.19
  -4  -6  -2    0.42    0.14
   4  -6   2    0.27    0.14
   4  -6   2    0.44    0.15
   4  -6   2    0.35    0.18
   4  -6   2    0.17    0.09
   4   6   2    0.33    0.19
   4   6   2    0.28    0.13
  -5  -6  -2    0.48    0.15
   5  -6   2    0.41    0.09
   5  -6   2    0.47    0.17
   5  -6   2    0.37    0.14
   5  -6   2    0.36    0.20
   5   6   2    0.46    0.20
   5   6   2    0.43    0.14
   6  -6   2    6.32    0.21
   6  -6   2    6.47    0.39
  -6  -6  -2    6.97    0.33
   6  -6   2    6.24    0.30
   6  -6   2    6.08    0.39
   6   6   2    6.46    0.30
   6   6   2    5.93    0.40
   7  -6   2    3.42    0.31
   7  -6   2    3.58    0.24
   7  -6   2    3.30    0.30
   7   6   2    3.86    0.23
   8  -6   2    0.45    0.21
   8  -6   2    0.65    0.23
   8  -6   2    0.38    0.12
   9  -6   2    4.00    0.37
   9  -6   2    3.52    0.21
   9  -6   2    3.49    0.36
  10  -6   2    9.36    0.51
  10  -6   2   10.91    0.58
  11  -6   2    0.44    0.22
  11  -6   2    0.65    0.27
  12  -6   2    0.96    0.28
  12  -6   2    0.81    0.31
  13  -6   2    3.23    0.42
  13  -6   2    2.62    0.36
  14  -6   2    5.81    0.53
  14  -6   2    4.34    0.44
  15  -6   2    4.15    0.47
  15  -6   2    4.99    0.49
  16  -6   2    0.10    0.33
  16  -6   2    0.34    0.29
  17  -6   2    0.21    0.31
  17  -6   2    0.17    0.34
  18  -6   2    3.33    0.49
  18  -6   2    3.22    0.50
  19  -6   2    0.64    0.36
  19  -6   2    0.13    0.38
  20  -6   2    0.64    0.35
  20  -6   2   -0.04    0.40
  21  -7  -2    1.72    0.40
  21  -7  -2    0.88    0.41
  20  -7  -2    0.19    0.32
  20  -7  -2    0.34    0.37
  19  -7  -2   -0.13    0.29
  19  -7  -2   -0.22    0.35
  18  -7  -2    1.04    0.33
  18  -7  -2    0.69    0.38
  17  -7  -2    2.07    0.36
  17  -7  -2    2.15    0.44
  16  -7  -2   -0.05    0.26
  16  -7  -2   -0.27    0.28
  15  -7  -2    1.53    0.38
  15  -7  -2    1.56    0.32
  14  -7  -2    3.50    0.39
  14  -7  -2    2.22    0.36
  13  -7  -2    0.16    0.25
  13  -7  -2    0.18    0.22
 -13   7   2    0.04    0.17
  12  -7  -2    0.44    0.27
 -12  -7   2    0.80    0.18
  12  -7  -2    0.47    0.24
 -12   7   2    0.63    0.18
  11  -7  -2    2.25    0.30
 -11  -7   2    2.15    0.22
  11  -7  -2    2.03    0.33
 -11   7   2    1.69    0.22
 -10  -7   2    7.36    0.36
  10  -7  -2    6.69    0.49
  10  -7  -2    6.70    0.42
 -10   7   2    6.90    0.37
   9  -7  -2   -0.22    0.09
  -9  -7   2    0.15    0.14
   9  -7  -2   -0.13    0.18
   9  -7  -2   -0.01    0.18
  -9   7   2    0.28    0.11
  -9   7   2   -0.03    0.14
   8  -7  -2    3.84    0.32
   8  -7  -2    5.46    0.26
  -8  -7   2    4.95    0.31
   8  -7  -2    5.13    0.40
  -8   7   2    4.95    0.24
  -8   7   2    4.59    0.31
  -7  -7   2   21.02    0.68
   7  -7  -2   22.82    0.74
   7  -7  -2   22.56    0.65
   7  -7  -2   22.18    0.54
   7  -7  -2   21.66    0.76
  -7   7   2   21.47    0.62
  -7   7   2   21.95    0.69
   6  -7  -2   20.93    0.72
   6  -7  -2   21.02    0.73
   6  -7  -2   21.65    0.65
  -6  -7   2   21.62    0.68
  -6   7   2   22.27    0.69
  -6   7   2   22.27    0.63
   5  -7  -2    0.63    0.15
   5  -7  -2    0.49    0.18
  -5  -7   2    0.62    0.16
   5  -7  -2    0.16    0.16
  -5   7   2    0.38    0.13
  -5   7   2    0.09    0.15
  -4  -7   2   19.53    0.63
   4  -7  -2   19.77    0.67
   4  -7  -2   19.80    0.66
   4  -7  -2   19.63    0.62
  -4   7   2   20.57    0.65
  -4   7   2   21.01    0.61
   3  -7  -2   12.96    0.50
   3  -7  -2   12.40    0.49
   3  -7  -2   12.62    0.46
  -3  -7   2   12.53    0.47
  -3   7   2   12.97    0.45
  -3   7   2   12.86    0.48
   2  -7  -2   21.09    0.64
   2  -7  -2   21.01    0.67
  -2  -7   2   20.18    0.55
  -2  -7   2   19.39    0.63
   2  -7  -2   20.02    0.64
  -2   7   2   18.97    0.64
  -2   7   2   19.70    0.62
  -1  -7   2   22.51    0.72
  -1  -7   2   22.65    0.69
   1  -7  -2   21.97    0.71
  -1  -7   2   22.86    0.62
   1  -7  -2   22.08    0.68
   1  -7  -2   22.79    0.69
  -1   7   2   22.46    0.70
  -1   7   2   23.61    0.70
   0  -7  -2    2.90    0.24
   0  -7   2    2.70    0.20
   0  -7   2    2.65    0.24
   0  -7   2    2.28    0.24
   0   7   2    2.43    0.23
   0   7   2    2.89    0.24
   1  -7   2    0.17    0.12
  -1  -7  -2    0.26    0.15
   1  -7   2    0.42    0.14
   1  -7   2    0.45    0.19
   1  -7   2    0.28    0.15
   1   7   2    0.30    0.16
   1   7   2   -0.03    0.14
   2  -7   2    6.70    0.30
   2  -7   2    7.12    0.39
  -2  -7  -2    6.34    0.34
   2  -7   2    6.67    0.35
   2  -7   2    7.23    0.32
   2   7   2    7.12    0.39
   2   7   2    6.43    0.34
   3  -7   2    7.65    0.35
   3  -7   2    8.12    0.43
   3  -7   2    7.35    0.37
   3  -7   2    7.51    0.31
  -3  -7  -2    7.99    0.37
   3   7   2    8.69    0.43
   3   7   2    8.02    0.36
   4  -7   2    0.17    0.10
   4  -7   2   -0.08    0.17
  -4  -7  -2    0.24    0.15
   4  -7   2    0.22    0.14
   4  -7   2    0.07    0.14
   4   7   2    0.23    0.19
   4   7   2    0.32    0.14
   5  -7   2    6.88    0.26
  -5  -7  -2    5.86    0.35
   5  -7   2    7.07    0.37
   5  -7   2    6.19    0.33
   5  -7   2    5.55    0.37
   5   7   2    6.76    0.33
   5   7   2    5.90    0.41
   6  -7   2    7.77    0.36
  -6  -7  -2    7.91    0.38
   6  -7   2    7.69    0.45
   6  -7   2    8.25    0.43
   6  -7   2    7.81    0.26
   6   7   2    8.14    0.46
   6   7   2    7.55    0.35
   7  -7   2    0.08    0.13
  -7  -7  -2   -0.12    0.14
   7  -7   2    0.17    0.21
   7  -7   2    0.29    0.20
   7   7   2   -0.09    0.12
   8  -7   2    8.87    0.50
  -8  -7  -2    9.00    0.41
   8  -7   2    8.06    0.48
   8  -7   2    7.96    0.35
   9  -7   2   48.69    1.39
   9  -7   2   46.25    1.37
   9  -7   2   47.13    1.20
  -9  -7  -2   45.61    1.27
  10  -7   2    2.08    0.32
  10  -7   2    2.05    0.32
 -10  -7  -2    1.77    0.22
  11  -7   2    6.71    0.52
  11  -7   2    6.17    0.49
  12  -7   2    1.52    0.31
  12  -7   2    2.14    0.37
  13  -7   2    7.53    0.55
  13  -7   2    7.83    0.56
  14  -7   2    0.33    0.29
  14  -7   2    0.56    0.33
  15  -7   2    4.71    0.50
  15  -7   2    4.01    0.48
  16  -7   2    0.76    0.37
  16  -7   2    0.65    0.32
  17  -7   2    0.50    0.38
  17  -7   2    0.60    0.34
  18  -7   2    0.29    0.36
  18  -7   2    0.17    0.33
  19  -7   2    1.61    0.41
  19  -7   2    0.69    0.42
  20  -8  -2    0.58    0.42
  20  -8  -2    1.10    0.37
  19  -8  -2    0.59    0.34
  19  -8  -2    0.64    0.41
  18  -8  -2    0.46    0.30
  18  -8  -2    0.36    0.37
  17  -8  -2    0.04    0.28
  17  -8  -2    0.17    0.34
  16  -8  -2    0.54    0.34
  16  -8  -2    0.45    0.28
  15  -8  -2    1.59    0.33
  15  -8  -2    0.86    0.36
  14  -8  -2    0.29    0.31
  14  -8  -2    0.48    0.27
  13  -8  -2    0.60    0.28
  13  -8  -2    0.16    0.28
 -13   8   2    0.52    0.20
  12  -8  -2   16.84    0.73
  12  -8  -2   19.29    0.82
 -12  -8   2   17.04    0.63
 -12   8   2   18.23    0.65
  11  -8  -2    1.13    0.29
  11  -8  -2    0.85    0.25
 -11  -8   2    0.80    0.20
 -11   8   2    0.08    0.18
 -10  -8   2    2.20    0.25
  10  -8  -2    2.73    0.25
  10  -8  -2    2.75    0.37
  10  -8  -2    2.56    0.33
 -10   8   2    2.86    0.28
   9  -8  -2    2.31    0.32
   9  -8  -2    2.10    0.31
   9  -8  -2    2.55    0.21
  -9  -8   2    2.56    0.25
  -9   8   2    1.98    0.25
   8  -8  -2   43.61    1.27
   8  -8  -2   43.55    1.15
   8  -8  -2   45.44    1.31
  -8  -8   2   45.17    1.21
  -8   8   2   42.29    1.11
  -8   8   2   44.14    1.22
   7  -8  -2    1.22    0.18
  -7  -8   2    1.18    0.21
   7  -8  -2    1.34    0.25
   7  -8  -2    1.43    0.26
  -7   8   2    0.77    0.19
  -7   8   2    1.35    0.16
   6  -8  -2    3.10    0.31
  -6  -8   2    2.34    0.25
   6  -8  -2    3.00    0.24
   6  -8  -2    2.81    0.29
  -6   8   2    2.63    0.20
  -6   8   2    2.94    0.27
   5  -8  -2    4.43    0.35
  -5  -8   2    4.02    0.32
   5  -8  -2    4.14    0.30
   5  -8  -2    4.98    0.34
  -5   8   2    5.07    0.28
  -5   8   2    4.50    0.33
   4  -8  -2   40.05    1.14
   4  -8  -2   40.17    1.13
  -4  -8   2   40.71    1.12
   4  -8  -2   40.87    1.10
  -4   8   2   39.65    1.07
  -4   8   2   39.24    1.12
   3  -8  -2   29.03    0.88
  -3  -8   2   27.31    0.84
  -3  -8   2   27.40    0.74
   3  -8  -2   28.88    0.85
   3  -8  -2   26.60    0.82
  -3   8   2   29.01    0.85
  -3   8   2   28.18    0.82
  -2  -8   2   61.33    1.62
  -2  -8   2   62.85    1.53
  -2  -8   2   60.72    1.65
   2  -8  -2   64.49    1.62
   2  -8  -2   60.40    1.61
   2  -8  -2   64.37    1.66
  -2   8   2   64.58    1.64
  -2   8   2   62.96    1.61
   1  -8  -2   21.53    0.70
   1  -8  -2   21.78    0.69
  -1  -8   2   22.37    0.62
  -1  -8   2   21.00    0.74
   1  -8  -2   22.09    0.73
  -1  -8   2   22.65    0.71
  -1   8   2   21.75    0.71
  -1   8   2   21.82    0.70
   0  -8   2  130.64    3.04
   0  -8  -2  127.70    3.09
   0  -8   2  129.09    3.15
   0  -8   2  128.73    3.11
   0  -8  -2  126.20    3.10
   0   8   2  127.78    3.12
   0   8   2  128.02    3.11
  -1  -8  -2    3.68    0.28
   1  -8   2    4.26    0.34
   1  -8   2    3.51    0.27
   1  -8   2    3.89    0.25
   1  -8   2    3.21    0.26
   1   8   2    3.66    0.31
   1   8   2    3.63    0.29
   2  -8   2    1.08    0.20
   2  -8   2    0.97    0.23
   2  -8   2    1.48    0.18
   2  -8   2    1.22    0.18
  -2  -8  -2    1.27    0.21
   2   8   2    1.28    0.20
   2   8   2    1.12    0.23
   3  -8   2   30.05    0.83
  -3  -8  -2   30.07    0.90
   3  -8   2   30.83    0.89
   3  -8   2   29.57    0.94
   3  -8   2   29.57    0.87
   3   8   2   30.98    0.89
   3   8   2   30.13    0.94
  -4  -8  -2   80.66    2.04
   4  -8   2   78.67    2.03
   4  -8   2   77.91    2.02
   4  -8   2   82.95    1.96
   4  -8   2   82.17    2.10
   4   8   2   84.44    2.12
   4   8   2   79.57    2.02
  -5  -8  -2    0.53    0.18
   5  -8   2    0.54    0.19
   5  -8   2    0.20    0.19
   5  -8   2    0.51    0.17
   5  -8   2    0.37    0.11
   5   8   2    0.47    0.17
   5   8   2    0.62    0.24
   6  -8   2    0.08    0.19
  -6  -8  -2    0.47    0.18
   6  -8   2    0.12    0.15
   6  -8   2    0.47    0.19
   6   8   2    0.51    0.15
   7  -8   2   29.78    0.94
  -7  -8  -2   28.67    0.88
   7  -8   2   28.24    0.95
   7  -8   2   27.22    0.83
   8  -8   2    6.54    0.47
   8  -8   2    7.12    0.46
   8  -8   2    6.25    0.34
  -8  -8  -2    7.00    0.40
  -9  -8  -2    9.78    0.46
   9  -8   2    9.08    0.55
   9  -8   2    9.52    0.56
   9  -8   2    8.83    0.38
 -10  -8  -2    0.75    0.19
  10  -8   2    0.39    0.26
  10  -8   2    0.25    0.26
  11  -8   2    0.35    0.27
 -11  -8  -2   -0.12    0.16
  11  -8   2   -0.08    0.24
  12  -8   2    1.56    0.35
 -12  -8  -2    1.72    0.25
  12  -8   2    1.96    0.36
  13  -8   2    0.10    0.26
  13  -8   2   -0.14    0.28
  14  -8   2    1.12    0.35
  14  -8   2    0.50    0.30
  15  -8   2    0.19    0.29
  15  -8   2    0.17    0.33
  16  -8   2    2.05    0.40
  16  -8   2    3.67    0.51
  17  -8   2    1.22    0.38
  17  -8   2    1.07    0.40
  18  -8   2    1.18    0.44
  18  -8   2    1.13    0.38
  19  -8   2    0.15    0.38
  19  -8   2    0.75    0.38
  19  -9  -2    0.02    0.32
  19  -9  -2   -0.06    0.37
  18  -9  -2    0.16    0.36
  18  -9  -2    0.38    0.32
  17  -9  -2   -0.01    0.35
  17  -9  -2    0.61    0.33
  16  -9  -2   -0.46    0.29
  16  -9  -2    0.10    0.27
  15  -9  -2    5.34    0.57
  15  -9  -2    5.02    0.50
  14  -9  -2    1.45    0.36
  14  -9  -2    0.45    0.28
  13  -9  -2    2.94    0.41
  13  -9  -2    4.49    0.44
 -13  -9   2    3.90    0.39
 -13   9   2    3.81    0.35
 -12  -9   2    3.41    0.32
  12  -9  -2    2.90    0.40
  12  -9  -2    3.52    0.38
 -12   9   2    3.31    0.32
  11  -9  -2    3.27    0.38
  11  -9  -2    3.66    0.41
 -11  -9   2    3.49    0.32
 -11   9   2    3.07    0.31
 -10  -9   2    2.24    0.27
  10  -9  -2    2.25    0.34
  10  -9  -2    1.99    0.31
 -10   9   2    2.77    0.30
  -9  -9   2    9.60    0.48
   9  -9  -2    7.86    0.50
   9  -9  -2    8.67    0.39
   9  -9  -2   10.00    0.56
  -9   9   2    8.82    0.47
   8  -9  -2    0.12    0.14
  -8  -9   2   -0.05    0.18
   8  -9  -2   -0.21    0.20
   8  -9  -2    0.23    0.21
  -8   9   2   -0.02    0.19
   7  -9  -2    3.29    0.33
  -7  -9   2    3.88    0.32
   7  -9  -2    3.27    0.33
   7  -9  -2    3.04    0.26
  -7   9   2    3.07    0.25
  -7   9   2    3.85    0.32
   6  -9  -2   17.27    0.66
  -6  -9   2   16.68    0.62
   6  -9  -2   16.81    0.67
   6  -9  -2   15.56    0.58
  -6   9   2   17.63    0.64
  -6   9   2   15.78    0.55
   5  -9  -2    7.92    0.43
   5  -9  -2    6.95    0.44
   5  -9  -2    7.97    0.40
  -5  -9   2    7.87    0.43
  -5   9   2    6.82    0.35
  -5   9   2    7.83    0.43
  -4  -9   2    0.34    0.12
   4  -9  -2    0.48    0.19
  -4  -9   2    0.43    0.19
   4  -9  -2    0.78    0.23
   4  -9  -2    0.19    0.17
  -4   9   2    0.28    0.16
  -4   9   2    0.38    0.19
   3  -9  -2    0.07    0.20
   3  -9  -2   -0.21    0.16
  -3  -9   2   -0.05    0.10
  -3  -9   2    0.01    0.17
   3  -9  -2   -0.17    0.15
  -3   9   2   -0.01    0.15
  -3   9   2    0.23    0.17
  -2  -9   2   48.60    1.40
  -2  -9   2   50.64    1.37
   2  -9  -2   49.06    1.39
   2  -9  -2   50.52    1.36
   2  -9  -2   50.37    1.37
  -2  -9   2   50.63    1.26
  -2   9   2   50.94    1.38
  -2   9   2   50.36    1.35
  -1  -9   2    2.24    0.25
   1  -9  -2    1.99    0.24
  -1  -9   2    2.75    0.32
   1  -9  -2    1.77    0.22
   1  -9  -2    1.99    0.29
  -1  -9   2    2.17    0.19
  -1   9   2    1.83    0.24
  -1   9   2    2.01    0.25
   0  -9  -2    1.88    0.24
   0  -9   2    2.30    0.27
   0  -9   2    2.92    0.31
   0  -9  -2    2.42    0.24
   0  -9   2    2.23    0.20
   0   9   2    2.37    0.26
   0   9   2    2.03    0.25
  -1  -9  -2   -0.07    0.17
   1  -9   2    0.08    0.17
   1  -9   2    0.03    0.15
   1  -9   2    0.07    0.13
   1  -9   2    0.06    0.19
   1   9   2   -0.28    0.18
   1   9   2    0.01    0.17
   2  -9   2   14.08    0.51
   2  -9   2   13.89    0.58
   2  -9   2   13.78    0.55
   2  -9   2   13.43    0.50
  -2  -9  -2   13.89    0.57
   2   9   2   14.59    0.55
   2   9   2   14.08    0.59
   3  -9   2   15.85    0.54
   3  -9   2   16.47    0.60
   3  -9   2   16.20    0.57
   3  -9   2   16.38    0.64
  -3  -9  -2   16.72    0.63
   3   9   2   16.08    0.66
   3   9   2   16.85    0.61
  -4  -9  -2    2.68    0.28
   4  -9   2    2.42    0.31
   4  -9   2    2.21    0.20
   4  -9   2    2.58    0.26
   4  -9   2    2.42    0.26
   4   9   2    2.03    0.28
   4   9   2    2.50    0.26
   5  -9   2   -0.02    0.17
  -5  -9  -2    0.04    0.18
   5  -9   2    0.25    0.17
   5  -9   2   -0.06    0.22
   5   9   2   -0.09    0.15
   6  -9   2    0.66    0.22
  -6  -9  -2    0.74    0.21
   6  -9   2    0.97    0.20
   6  -9   2    0.57    0.23
   6   9   2    0.66    0.18
   7  -9   2   20.46    0.81
   7  -9   2   22.03    0.70
   7  -9   2   22.28    0.80
  -7  -9  -2   21.52    0.75
   8  -9   2    2.47    0.35
   8  -9   2    2.55    0.33
   8  -9   2    3.34    0.27
  -8  -9  -2    3.33    0.32
  -9  -9  -2    0.46    0.20
   9  -9   2    0.56    0.26
   9  -9   2    0.14    0.15
   9  -9   2    0.13    0.24
  10  -9   2    4.08    0.42
  10  -9   2    5.30    0.48
 -10  -9  -2    4.48    0.36
  11  -9   2    1.58    0.35
 -11  -9  -2    1.36    0.25
  11  -9   2    0.97    0.31
  12  -9   2    1.13    0.34
 -12  -9  -2    1.47    0.25
  12  -9   2    0.84    0.28
  13  -9   2    0.25    0.30
  13  -9   2    0.11    0.30
  14  -9   2    1.74    0.38
  14  -9   2    2.10    0.41
  15  -9   2    0.01    0.34
  15  -9   2   -0.19    0.29
  16  -9   2    0.41    0.35
  16  -9   2    0.44    0.35
  17  -9   2   -0.22    0.35
  17  -9   2   -0.02    0.32
  18  -9   2    0.33    0.34
  18  -9   2   -0.21    0.36
  18 -10  -2    0.31    0.33
  18 -10  -2    0.28    0.37
  17 -10  -2    0.13    0.30
  17 -10  -2    0.25    0.34
  16 -10  -2    0.09    0.29
  16 -10  -2    0.34    0.34
  15 -10  -2    0.00    0.32
  15 -10  -2    0.04    0.29
  14 -10  -2    2.42    0.40
  14 -10  -2    1.51    0.38
  13 -10  -2    0.27    0.27
  13 -10  -2    0.27    0.30
 -13 -10   2    0.25    0.22
 -13  10   2    0.20    0.21
 -12 -10   2   -0.26    0.19
  12 -10  -2    0.16    0.28
  12 -10  -2    0.44    0.28
 -12  10   2    0.12    0.21
  11 -10  -2   -0.21    0.23
 -11 -10   2    0.05    0.21
  11 -10  -2   -0.11    0.26
 -11  10   2   -0.10    0.20
  10 -10  -2    1.28    0.31
  10 -10  -2    1.58    0.30
 -10 -10   2    1.58    0.26
 -10  10   2    1.06    0.26
   9 -10  -2    0.36    0.16
   9 -10  -2    0.68    0.27
   9 -10  -2    0.19    0.24
  -9 -10   2    0.56    0.22
  -9  10   2    0.41    0.23
   8 -10  -2   -0.16    0.21
   8 -10  -2    0.15    0.17
   8 -10  -2    0.00    0.22
  -8 -10   2    0.45    0.21
  -8  10   2    0.25    0.21
   7 -10  -2   -0.07    0.16
   7 -10  -2    0.24    0.23
  -7 -10   2   -0.23    0.18
   7 -10  -2    0.05    0.22
  -7  10   2   -0.03    0.20
   6 -10  -2    2.30    0.26
   6 -10  -2    2.41    0.33
   6 -10  -2    3.20    0.34
  -6 -10   2    2.38    0.29
  -6  10   2    2.37    0.23
  -6  10   2    2.05    0.28
  -5 -10   2    0.09    0.19
   5 -10  -2   -0.15    0.19
   5 -10  -2    0.11    0.21
   5 -10  -2    0.49    0.18
  -5  10   2    0.24    0.17
  -5  10   2    0.05    0.19
   4 -10  -2    1.00    0.24
   4 -10  -2    1.07    0.22
   4 -10  -2    0.78    0.22
  -4 -10   2    1.07    0.24
  -4  10   2    0.73    0.19
  -4  10   2    0.41    0.22
   3 -10  -2    0.41    0.22
  -3 -10   2    0.37    0.23
  -3 -10   2    0.06    0.19
   3 -10  -2    0.22    0.18
   3 -10  -2   -0.03    0.19
  -3  10   2    0.29    0.21
  -3  10   2    0.10    0.17
   2 -10  -2    0.24    0.18
  -2 -10   2    0.22    0.20
  -2 -10   2    0.05    0.21
   2 -10  -2   -0.13    0.21
   2 -10  -2    0.35    0.19
  -2  10   2    0.00    0.18
  -2  10   2    0.41    0.21
   1 -10  -2    0.52    0.18
   1 -10  -2    0.86    0.24
  -1 -10   2    0.56    0.21
  -1 -10   2    0.57    0.14
   1 -10  -2    0.29    0.20
  -1 -10   2    0.68    0.25
  -1  10   2    0.61    0.22
  -1  10   2    0.59    0.21
   0 -10  -2   -0.04    0.16
   0 -10   2    0.19    0.13
   0 -10  -2   -0.02    0.18
   0 -10   2    0.05    0.21
   0 -10   2   -0.15    0.18
   0 -10  -2   -0.01    0.18
   0  10   2    0.15    0.18
   0  10   2    0.06    0.20
   1 -10   2    0.12    0.14
   1 -10   2   -0.40    0.20
  -1 -10  -2   -0.01    0.16
   1 -10   2    0.24    0.19
   1 -10   2   -0.08    0.15
  -1 -10  -2    0.03    0.18
   1  10   2    0.11    0.20
   1  10   2   -0.07    0.17
   2 -10   2    1.07    0.27
   2 -10   2    1.19    0.19
  -2 -10  -2    0.79    0.22
   2 -10   2    1.40    0.24
   2 -10   2    1.27    0.21
   2  10   2    1.52    0.25
   2  10   2    0.87    0.25
  -3 -10  -2    0.10    0.20
   3 -10   2    0.34    0.24
   3 -10   2    0.13    0.16
   3 -10   2   -0.03    0.14
   3 -10   2    0.18    0.18
   3  10   2    0.28    0.19
   3  10   2    0.19    0.23
  -4 -10  -2    1.97    0.27
   4 -10   2    2.47    0.33
   4 -10   2    1.97    0.26
   4 -10   2    2.10    0.25
   4  10   2    2.20    0.26
   5 -10   2   -0.11    0.18
   5 -10   2   -0.04    0.17
  -5 -10  -2   -0.13    0.19
   5 -10   2   -0.12    0.23
   5  10   2    0.28    0.18
  -6 -10  -2    1.37    0.25
   6 -10   2    1.27    0.26
   6 -10   2    0.83    0.28
   6 -10   2    1.11    0.22
   7 -10   2    0.34    0.26
   7 -10   2    0.06    0.22
  -7 -10  -2    0.14    0.20
   7 -10   2    0.26    0.18
   8 -10   2    0.16    0.17
  -8 -10  -2   -0.15    0.19
   8 -10   2    0.19    0.26
   8 -10   2   -0.08    0.23
   9 -10   2    2.04    0.24
   9 -10   2    1.76    0.32
  -9 -10  -2    3.05    0.32
   9 -10   2    2.64    0.35
  10 -10   2    1.02    0.29
  10 -10   2    1.19    0.32
 -10 -10  -2    0.87    0.24
  11 -10   2   -0.15    0.28
 -11 -10  -2    0.38    0.22
  11 -10   2    0.27    0.29
  12 -10   2    2.23    0.37
 -12 -10  -2    1.09    0.26
  12 -10   2    2.26    0.39
  13 -10   2    2.94    0.43
  13 -10   2    2.67    0.42
 -13 -10  -2    3.26    0.36
  14 -10   2   -0.11    0.28
  14 -10   2   -0.27    0.31
  15 -10   2    2.44    0.41
  15 -10   2    1.52    0.39
  16 -10   2    0.81    0.40
  16 -10   2    0.71    0.35
  17 -10   2    0.17    0.35
  17 -10   2    0.31    0.39
  17 -11  -2    0.22    0.37
  17 -11  -2    0.82    0.34
  16 -11  -2    0.04    0.32
  16 -11  -2    0.17    0.29
  15 -11  -2    0.53    0.35
  15 -11  -2    0.48    0.30
  14 -11  -2    2.06    0.40
  14 -11  -2    1.73    0.42
  13 -11  -2    8.54    0.61
 -13 -11   2    7.85    0.53
  13 -11  -2    8.02    0.64
 -13  11   2    8.29    0.54
 -12 -11   2    0.53    0.24
  12 -11  -2    0.36    0.30
  12 -11  -2    0.01    0.27
 -12  11   2    0.38    0.23
 -11 -11   2    2.07    0.31
  11 -11  -2    2.21    0.37
  11 -11  -2    1.85    0.37
 -11  11   2    2.52    0.32
 -10 -11   2    1.73    0.29
  10 -11  -2    1.94    0.35
  10 -11  -2    1.66    0.33
 -10  11   2    2.15    0.31
  -9 -11   2    6.92    0.47
   9 -11  -2    5.74    0.49
   9 -11  -2    5.47    0.37
   9 -11  -2    5.70    0.49
  -9  11   2    6.83    0.48
   8 -11  -2    2.06    0.35
   8 -11  -2    2.44    0.27
   8 -11  -2    2.31    0.34
  -8 -11   2    2.53    0.32
  -8  11   2    1.72    0.30
   7 -11  -2    1.28    0.28
   7 -11  -2    1.09    0.22
   7 -11  -2    1.42    0.31
  -7 -11   2    2.12    0.29
  -7  11   2    0.83    0.25
   6 -11  -2    0.47    0.27
   6 -11  -2   -0.06    0.18
   6 -11  -2    0.29    0.22
  -6 -11   2    0.10    0.21
  -6  11   2    0.00    0.22
  -5 -11   2    1.81    0.29
   5 -11  -2    2.11    0.28
   5 -11  -2    2.14    0.33
   5 -11  -2    1.85    0.29
  -5  11   2    1.89    0.24
  -5  11   2    1.83    0.28
   4 -11  -2    8.63    0.54
   4 -11  -2    8.97    0.48
   4 -11  -2    9.58    0.49
  -4 -11   2    8.90    0.54
  -4 -11   2    8.88    0.52
  -4  11   2    8.54    0.44
  -4  11   2    8.90    0.52
   3 -11  -2    0.83    0.23
   3 -11  -2    1.10    0.28
   3 -11  -2    1.32    0.24
  -3 -11   2    0.97    0.24
  -3 -11   2    1.16    0.28
  -3  11   2    0.77    0.24
  -3  11   2    1.19    0.23
   2 -11  -2    2.87    0.29
   2 -11  -2    3.47    0.38
   2 -11  -2    3.36    0.32
  -2 -11   2    2.94    0.37
  -2 -11   2    2.85    0.32
  -2  11   2    3.30    0.31
  -2  11   2    2.76    0.32
   1 -11  -2    7.70    0.51
   1 -11  -2    7.19    0.47
   1 -11  -2    7.26    0.42
  -1 -11   2    7.02    0.51
  -1 -11   2    7.26    0.46
  -1  11   2    8.44    0.46
  -1  11   2    7.89    0.48
   0 -11   2    0.18    0.20
   0 -11  -2    0.69    0.23
   0 -11   2   -0.21    0.22
   0 -11  -2    0.29    0.26
   0 -11  -2    0.19    0.17
   0 -11   2    0.30    0.19
   0  11   2    0.23    0.22
   0  11   2    0.65    0.22
  -1 -11  -2   -0.13    0.16
   1 -11   2   -0.07    0.20
   1 -11   2    0.20    0.21
   1 -11   2    0.01    0.18
  -1 -11  -2   -0.23    0.22
  -1 -11  -2   -0.05    0.20
   1  11   2    0.02    0.22
   1  11   2    0.30    0.21
   2 -11   2    9.71    0.56
  -2 -11  -2    9.11    0.44
   2 -11   2    8.69    0.47
   2 -11   2    9.61    0.46
   2 -11   2    9.62    0.52
  -2 -11  -2    9.64    0.53
   2  11   2   10.01    0.50
   2  11   2    9.73    0.53
   3 -11   2    1.85    0.25
   3 -11   2    2.25    0.29
   3 -11   2    1.81    0.30
  -3 -11  -2    1.84    0.28
   3  11   2    2.30    0.29
  -4 -11  -2    1.74    0.28
   4 -11   2    1.61    0.25
   4 -11   2    1.96    0.34
   4 -11   2    1.21    0.25
   4  11   2    1.32    0.25
  -5 -11  -2    1.92    0.29
   5 -11   2    1.44    0.26
   5 -11   2    1.26    0.29
   5 -11   2    1.08    0.25
   6 -11   2    2.17    0.35
   6 -11   2    1.55    0.26
   6 -11   2    1.45    0.27
  -6 -11  -2    1.36    0.28
  -7 -11  -2    0.11    0.23
   7 -11   2   -0.04    0.19
   7 -11   2   -0.40    0.24
   7 -11   2    0.05    0.23
   8 -11   2    1.23    0.29
   8 -11   2    1.00    0.32
  -8 -11  -2    0.89    0.27
   8 -11   2    0.82    0.21
   9 -11   2   11.26    0.52
   9 -11   2   12.70    0.67
  -9 -11  -2   12.60    0.61
   9 -11   2   11.58    0.68
  10 -11   2    0.05    0.29
  10 -11   2    0.60    0.29
 -10 -11  -2    0.44    0.25
  11 -11   2    1.91    0.36
  11 -11   2    1.90    0.37
 -11 -11  -2    1.76    0.30
  12 -11   2    0.50    0.31
 -12 -11  -2    0.47    0.24
  12 -11   2    0.56    0.33
  13 -11   2    3.16    0.45
 -13 -11  -2    2.60    0.35
  13 -11   2    3.43    0.49
  14 -11   2    0.88    0.37
  14 -11   2    0.69    0.37
  15 -11   2    0.73    0.36
  15 -11   2    0.09    0.35
  16 -11   2    1.04    0.39
  16 -11   2    0.81    0.39
  16 -12  -2    2.48    0.43
  16 -12  -2    2.64    0.49
  15 -12  -2    0.06    0.31
  15 -12  -2   -0.06    0.34
  14 -12  -2   -0.05    0.31
  14 -12  -2    0.00    0.32
  13 -12  -2    0.32    0.32
  13 -12  -2    0.77    0.34
 -13 -12   2    0.50    0.28
 -12 -12   2    2.85    0.36
  12 -12  -2    3.66    0.46
  12 -12  -2    2.71    0.42
 -12  12   2    3.25    0.38
 -11 -12   2    0.72    0.26
  11 -12  -2    0.65    0.31
  11 -12  -2    0.47    0.31
 -11  12   2    0.70    0.27
  10 -12  -2    0.23    0.30
 -10 -12   2    0.18    0.24
  10 -12  -2   -0.14    0.25
 -10  12   2    0.29    0.24
  -9 -12   2    2.41    0.33
   9 -12  -2    2.51    0.28
   9 -12  -2    2.56    0.38
   9 -12  -2    2.31    0.36
  -9  12   2    2.08    0.32
   8 -12  -2   13.83    0.70
   8 -12  -2   13.62    0.59
   8 -12  -2   14.76    0.69
  -8 -12   2   13.75    0.67
  -8  12   2   14.27    0.69
  -7 -12   2    4.99    0.42
   7 -12  -2    4.99    0.40
   7 -12  -2    5.01    0.48
   7 -12  -2    5.30    0.45
  -7  12   2    5.94    0.47
  -6 -12   2    1.21    0.28
   6 -12  -2    1.44    0.30
   6 -12  -2    1.39    0.26
   6 -12  -2    1.40    0.29
  -6  12   2    1.50    0.30
   5 -12  -2    3.00    0.32
   5 -12  -2    2.44    0.38
   5 -12  -2    2.57    0.34
  -5 -12   2    2.72    0.34
  -5  12   2    2.64    0.32
  -4 -12   2   46.50    1.44
   4 -12  -2   45.17    1.36
   4 -12  -2   46.21    1.43
  -4 -12   2   47.94    1.40
   4 -12  -2   46.24    1.36
  -4  12   2   49.25    1.35
  -4  12   2   46.46    1.40
  -3 -12   2    0.42    0.28
   3 -12  -2    0.54    0.22
  -3 -12   2    0.31    0.24
   3 -12  -2   -0.07    0.25
   3 -12  -2    0.64    0.23
  -3  12   2    0.62    0.24
  -3  12   2    0.21    0.20
   2 -12  -2   28.51    1.03
   2 -12  -2   30.19    0.96
  -2 -12   2   31.16    1.01
   2 -12  -2   28.05    0.98
  -2 -12   2   29.92    1.05
  -2  12   2   29.11    0.96
  -2  12   2   30.11    1.01
   1 -12  -2    0.05    0.19
   1 -12  -2    0.51    0.23
   1 -12  -2   -0.38    0.24
  -1 -12   2    0.23    0.23
  -1 -12   2    0.33    0.26
  -1  12   2   -0.09    0.21
  -1  12   2    0.34    0.24
   0 -12  -2   33.47    1.09
   0 -12   2   32.56    1.14
   0 -12  -2   33.66    1.11
   0 -12  -2   34.95    1.15
   0 -12   2   32.77    1.08
   0 -12   2   36.13    1.08
   0  12   2   34.49    1.10
  -1 -12  -2    0.42    0.24
   1 -12   2   -0.02    0.21
   1 -12   2    0.21    0.19
  -1 -12  -2    0.10    0.23
   1 -12   2    0.34    0.24
   1  12   2    0.45    0.22
   2 -12   2    4.75    0.41
  -2 -12  -2    4.89    0.40
   2 -12   2    4.51    0.41
   2  12   2    4.57    0.38
   3 -12   2    5.34    0.42
   3 -12   2    5.64    0.46
  -3 -12  -2    4.85    0.41
   3  12   2    4.99    0.40
   4 -12   2   15.96    0.76
  -4 -12  -2   16.36    0.72
   4 -12   2   16.43    0.68
  -5 -12  -2    4.12    0.39
   5 -12   2    3.62    0.43
   5 -12   2    3.43    0.36
   6 -12   2    0.06    0.28
   6 -12   2    0.84    0.24
  -6 -12  -2    0.16    0.25
   7 -12   2    0.37    0.31
   7 -12   2    1.18    0.25
   7 -12   2    1.01    0.29
  -7 -12  -2    0.81    0.27
   8 -12   2    0.35    0.26
   8 -12   2    0.26    0.21
  -8 -12  -2    0.42    0.27
   8 -12   2    0.12    0.30
   9 -12   2    3.29    0.44
  -9 -12  -2    4.48    0.43
   9 -12   2    4.24    0.44
   9 -12   2    4.03    0.54
  10 -12   2    2.54    0.39
 -10 -12  -2    3.01    0.36
  10 -12   2    1.35    0.38
  11 -12   2   -0.36    0.29
  11 -12   2    0.06    0.28
 -11 -12  -2    0.01    0.23
  12 -12   2    0.29    0.31
  12 -12   2    0.35    0.32
 -12 -12  -2    0.32    0.26
  13 -12   2   -0.06    0.31
 -13 -12  -2    0.48    0.28
  13 -12   2    0.32    0.35
  14 -12   2   -0.16    0.31
  14 -12   2    0.38    0.35
  15 -12   2    0.33    0.35
  15 -12   2    0.28    0.34
  15 -13  -2    0.22    0.35
  15 -13  -2    0.43    0.36
  14 -13  -2    2.35    0.44
  14 -13  -2    3.64    0.52
 -13 -13   2    0.25    0.28
  13 -13  -2    0.54    0.35
  13 -13  -2    0.27    0.32
  12 -13  -2   -0.06    0.31
  12 -13  -2    0.07    0.29
 -12 -13   2    0.18    0.27
  11 -13  -2    3.09    0.45
  11 -13  -2    2.71    0.43
 -11 -13   2    3.50    0.40
 -11  13   2    2.80    0.38
 -10 -13   2    4.50    0.44
  10 -13  -2    3.68    0.47
  10 -13  -2    3.96    0.46
 -10  13   2    4.40    0.44
   9 -13  -2    2.09    0.33
  -9 -13   2    1.72    0.33
   9 -13  -2    1.86    0.36
   9 -13  -2    1.36    0.35
  -9  13   2    1.28    0.30
  -8 -13   2    1.14    0.29
   8 -13  -2    0.68    0.23
   8 -13  -2    0.84    0.30
   8 -13  -2    1.03    0.32
  -8  13   2    0.94    0.29
   7 -13  -2   -0.36    0.18
   7 -13  -2   -0.17    0.23
   7 -13  -2    0.47    0.28
  -7 -13   2    0.17    0.25
  -7  13   2   -0.28    0.23
   6 -13  -2    6.75    0.52
   6 -13  -2    7.03    0.48
   6 -13  -2    6.82    0.56
  -6 -13   2    6.58    0.50
  -6  13   2    6.91    0.52
   5 -13  -2   -0.13    0.23
  -5 -13   2   -0.40    0.26
   5 -13  -2   -0.10    0.21
  -5 -13   2   -0.19    0.23
   5 -13  -2    0.06    0.22
  -5  13   2    0.20    0.24
   4 -13  -2    0.80    0.30
   4 -13  -2    1.10    0.26
  -4 -13   2    0.78    0.31
  -4 -13   2    1.31    0.30
  -4  13   2    1.19    0.28
  -3 -13   2   -0.02    0.23
   3 -13  -2   -0.23    0.27
  -3 -13   2    0.24    0.29
   3 -13  -2    0.12    0.22
  -3  13   2    0.33    0.23
   2 -13  -2   20.82    0.88
  -2 -13   2   21.26    0.87
  -2 -13   2   21.93    0.85
   2 -13  -2   20.85    0.82
  -2  13   2   20.55    0.84
   1 -13  -2    1.14    0.30
  -1 -13   2    0.83    0.26
   1 -13  -2    1.07    0.28
  -1 -13   2    0.96    0.30
  -1 -13   2    1.20    0.27
  -1  13   2    0.50    0.25
   0 -13  -2    0.51    0.26
   0 -13   2    0.21    0.25
   0 -13   2    0.33    0.23
   0 -13   2    0.50    0.25
   0 -13  -2    0.47    0.30
   0  13   2    0.54    0.25
  -1 -13  -2    1.27    0.33
  -1 -13  -2    1.18    0.29
   1 -13   2    2.11    0.37
   1 -13   2    1.09    0.28
   1  13   2    1.42    0.29
  -2 -13  -2   19.84    0.82
  -2 -13  -2   19.05    0.83
   2 -13   2   20.43    0.80
   2 -13   2   20.02    0.87
   2  13   2   20.36    0.79
   3 -13   2    3.49    0.36
  -3 -13  -2    3.96    0.40
   3 -13   2    3.67    0.45
   4 -13   2    3.41    0.44
   4 -13   2    3.51    0.36
  -4 -13  -2    2.57    0.36
  -5 -13  -2    0.50    0.27
   5 -13   2    0.18    0.23
   5 -13   2    0.34    0.29
   6 -13   2    5.85    0.44
  -6 -13  -2    5.48    0.47
   6 -13   2    4.93    0.51
   7 -13   2    6.19    0.56
  -7 -13  -2    6.57    0.51
   7 -13   2    6.53    0.48
   8 -13   2    0.22    0.33
   8 -13   2    0.36    0.22
  -8 -13  -2    0.50    0.27
  -9 -13  -2    0.83    0.31
   9 -13   2    0.67    0.33
  10 -13   2    0.86    0.36
 -10 -13  -2    0.32    0.27
  11 -13   2    0.74    0.37
 -11 -13  -2    0.01    0.28
 -12 -13  -2    0.35    0.28
  12 -13   2    0.43    0.37
 -13 -13  -2   -0.17    0.27
  13 -13   2    0.23    0.35
  13 -14  -2   -0.16    0.33
 -13 -14   2   -0.13    0.27
  13 -14  -2    0.39    0.33
  12 -14  -2   -0.35    0.30
 -12 -14   2    0.51    0.29
  12 -14  -2    0.11    0.32
  11 -14  -2    0.30    0.49
 -11 -14   2    0.74    0.30
  11 -14  -2   -0.04    0.32
 -10 -14   2    2.08    0.35
  10 -14  -2    1.91    0.40
  -9 -14   2    0.69    0.29
   9 -14  -2    0.55    0.33
   8 -14  -2   -0.03    0.22
   8 -14  -2   -0.19    0.29
  -8 -14   2    0.43    0.27
  -8  14   2   -0.26    0.25
   7 -14  -2    0.07    0.29
  -7 -14   2    0.30    0.28
  -7 -14   2    0.09    0.31
   7 -14  -2   -0.04    0.22
  -7  14   2   -0.27    0.25
  -6 -14   2    1.05    0.30
  -6 -14   2    0.82    0.31
   6 -14  -2    0.36    0.31
   6 -14  -2    0.64    0.26
  -6  14   2    0.33    0.26
  -5 -14   2    1.30    0.32
   5 -14  -2    1.74    0.37
  -5 -14   2    1.60    0.38
   5 -14  -2    1.13    0.29
  -5  14   2    1.22    0.31
   4 -14  -2   -0.04    0.22
  -4 -14   2    0.25    0.31
   4 -14  -2    0.28    0.31
  -4 -14   2   -0.35    0.24
  -4  14   2    0.08    0.25
  -3 -14   2    0.17    0.26
   3 -14  -2   -0.33    0.21
   3 -14  -2    0.12    0.26
  -3 -14   2   -0.02    0.29
  -3  14   2    0.14    0.25
  -2 -14   2   -0.13    0.28
  -2 -14   2    0.04    0.23
   2 -14  -2    0.21    0.26
   2 -14  -2   -0.29    0.28
  -2 -14   2    0.02    0.24
  -2  14   2    0.42    0.26
   1 -14  -2    0.47    0.26
   1 -14  -2   -0.49    0.27
  -1 -14   2   -0.21    0.28
  -1 -14   2    0.24    0.25
  -1 -14   2    0.02    0.23
  -1  14   2    0.54    0.27
   0 -14  -2   -0.05    0.28
   0 -14  -2    0.18    0.25
   0 -14   2    0.39    0.28
   0 -14   2    0.28    0.25
   1 -14   2    0.10    0.25
  -1 -14  -2    0.29    0.30
  -1 -14  -2    0.96    0.29
   1 -14   2    0.07    0.28
   2 -14   2    0.55    0.33
  -2 -14  -2    1.01    0.31
   2 -14   2    1.09    0.29
  -2 -14  -2    1.29    0.35
  -3 -14  -2    1.07    0.30
   3 -14   2    0.51    0.26
  -3 -14  -2    0.85    0.34
   3 -14   2    1.21    0.36
  -4 -14  -2    0.53    0.29
   4 -14   2    0.26    0.30
   4 -14   2    0.57    0.27
   5 -14   2    0.02    0.28
   5 -14   2    0.43    0.26
  -5 -14  -2   -0.12    0.27
   6 -14   2    1.26    0.37
   6 -14   2    1.07    0.28
  -6 -14  -2    0.51    0.29
   7 -14   2   -0.07    0.23
   7 -14   2    0.54    0.34
  -7 -14  -2    0.71    0.30
   8 -14   2    0.98    0.39
  -8 -14  -2    1.49    0.34
   8 -14   2    1.57    0.29
  -9 -14  -2   -0.32    0.26
   9 -14   2    0.62    0.36
 -10 -14  -2    0.15    0.29
  10 -14   2    0.28    0.35
  11 -14   2    0.09    0.35
 -11 -14  -2    0.10    0.29
  12 -14   2   -0.82    0.31
  11 -15  -2    1.20    0.38
 -11 -15   2    1.09    0.34
 -10 -15   2    0.87    0.33
  10 -15  -2    0.87    0.37
  -9 -15   2    1.69    0.38
   9 -15  -2    1.78    0.43
  -8 -15   2    3.76    0.49
   8 -15  -2    5.58    0.57
  -8 -15   2    4.24    0.47
   8 -15  -2    4.26    0.42
   7 -15  -2    1.84    0.33
  -7 -15   2    2.10    0.39
  -7 -15   2    1.58    0.40
   7 -15  -2    1.99    0.41
  -6 -15   2   -0.09    0.31
   6 -15  -2    0.08    0.25
  -6 -15   2   -0.20    0.28
   6 -15  -2   -0.15    0.28
   5 -15  -2    2.35    0.41
   5 -15  -2    2.05    0.35
  -5 -15   2    1.99    0.37
  -5 -15   2    1.79    0.39
   4 -15  -2    0.52    0.33
  -4 -15   2    0.61    0.31
  -4 -15   2    0.40    0.29
   4 -15  -2    0.40    0.27
  -4 -15   2    0.38    0.34
  -3 -15   2    0.61    0.30
   3 -15  -2    1.42    0.37
   3 -15  -2    1.34    0.31
  -3 -15   2    1.83    0.40
  -3 -15   2    1.11    0.34
   2 -15  -2    0.88    0.33
  -2 -15   2    0.76    0.31
   2 -15  -2    0.97    0.30
  -2 -15   2    1.05    0.30
  -2 -15   2    0.79    0.36
   1 -15  -2    6.82    0.59
   1 -15  -2    6.86    0.53
  -1 -15   2    5.80    0.50
  -1 -15   2    6.36    0.59
   0 -15   2    0.19    0.27
   0 -15   2    0.35    0.27
   0 -15  -2    0.45    0.29
   0 -15  -2    0.03    0.29
  -1 -15  -2    0.80    0.31
   1 -15   2    0.65    0.36
   1 -15   2    0.76    0.31
  -1 -15  -2    0.43    0.32
  -2 -15  -2    2.19    0.39
   2 -15   2    2.12    0.38
   2 -15   2    1.64    0.34
  -2 -15  -2    2.86    0.46
  -3 -15  -2    5.46    0.56
   3 -15   2    6.12    0.59
  -3 -15  -2    5.42    0.51
   3 -15   2    5.38    0.48
  -4 -15  -2   -0.08    0.27
   4 -15   2    0.09    0.27
   4 -15   2    0.08    0.33
  -4 -15  -2    1.11    0.35
   5 -15   2    0.34    0.27
  -5 -15  -2    0.75    0.32
  -5 -15  -2    0.05    0.29
   5 -15   2    0.33    0.34
   6 -15   2    5.62    0.47
  -6 -15  -2    6.21    0.54
   6 -15   2    4.16    0.52
   7 -15   2    2.27    0.45
  -7 -15  -2    2.42    0.40
   7 -15   2    2.62    0.36
   8 -15   2    0.60    0.37
  -8 -15  -2    0.58    0.32
  -9 -15  -2    1.61    0.36
   9 -15   2    1.83    0.45
  -8 -16   2    6.34    0.56
  -8 -16   2    5.85    0.62
   8 -16  -2    5.49    0.61
  -7 -16   2    0.31    0.33
  -7 -16   2   -0.19    0.29
  -7 -16   2    0.38    0.33
   7 -16  -2    0.32    0.28
   7 -16  -2    0.02    0.32
  -6 -16   2    0.46    0.36
  -6 -16   2    0.54    0.33
   6 -16  -2    0.79    0.34
  -6 -16   2    0.73    0.33
   6 -16  -2    0.81    0.29
  -5 -16   2    0.84    0.33
  -5 -16   2    0.86    0.35
   5 -16  -2   -0.04    0.25
  -5 -16   2    0.47    0.35
   5 -16  -2    0.28    0.33
  -4 -16   2    8.98    0.65
  -4 -16   2    9.55    0.68
   4 -16  -2    9.67    0.71
   4 -16  -2    9.84    0.64
  -4 -16   2    9.39    0.72
   3 -16  -2    0.57    0.29
   3 -16  -2    0.18    0.33
  -3 -16   2    0.92    0.37
  -3 -16   2    0.70    0.32
  -2 -16   2    7.35    0.58
   2 -16  -2    6.76    0.55
  -2 -16   2    6.27    0.61
   2 -16  -2    7.00    0.64
  -1 -16   2    1.26    0.35
   1 -16  -2    1.57    0.35
   1 -16  -2    1.36    0.37
  -1 -16   2    1.68    0.41
   0 -16   2    8.85    0.64
   0 -16   2    9.66    0.70
   0 -16  -2    9.39    0.66
   0 -16  -2    9.25    0.69
   1 -16   2    1.45    0.40
  -1 -16  -2    1.72    0.37
  -1 -16  -2    1.20    0.35
   1 -16   2    2.57    0.39
   2 -16   2    0.15    0.27
  -2 -16  -2    0.52    0.31
   2 -16   2   -0.16    0.32
  -2 -16  -2    0.24    0.32
   3 -16   2   -0.19    0.30
   3 -16   2    0.27    0.28
  -3 -16  -2   -0.28    0.28
  -3 -16  -2   -0.38    0.29
   4 -16   2    3.50    0.42
  -4 -16  -2    2.23    0.41
   4 -16   2    2.96    0.49
  -4 -16  -2    3.47    0.50
  -5 -16  -2    1.79    0.43
  -5 -16  -2    2.69    0.42
   5 -16   2    2.03    0.36
   5 -16   2    0.99    0.38
  -6 -16  -2    0.06    0.30
   6 -16   2    0.22    0.28
   6 -16   2    0.13    0.36
  -6 -16  -2   -0.55    0.30
  -1 -17   2    0.25    0.34
   1 -17  -2   -0.18    0.31
   0 -17   2    0.13    0.34
   0 -17  -2   -0.47    0.31
  23   0  -3    1.40    0.40
  22   0  -3    0.12    0.37
  22   0  -3    0.10    0.30
  21   0  -3    4.58    0.47
  21   0  -3    3.85    0.53
  20   0  -3   -0.21    0.25
  20   0  -3    0.28    0.31
  19   0  -3    8.70    0.64
  19   0  -3    6.17    0.51
 -18   0   3    0.04    0.21
  18   0  -3   -0.22    0.23
  18   0  -3    0.00    0.27
  17   0  -3    9.76    0.64
  17   0  -3   10.20    0.56
 -17   0   3   11.06    0.53
 -16   0   3   -0.02    0.15
  16   0  -3    0.24    0.22
  16   0  -3    0.06    0.26
 -16   0   3    0.18    0.18
 -15   0   3    4.13    0.31
 -15   0   3    4.47    0.35
  15   0  -3    3.73    0.39
  15   0  -3    4.67    0.38
  14   0  -3    0.04    0.21
 -14   0   3   -0.08    0.13
  14   0  -3   -0.22    0.18
  13   0  -3    8.82    0.49
  13   0  -3    7.44    0.41
  12   0  -3    0.04    0.20
  12   0  -3   -0.03    0.16
  11   0  -3    2.84    0.25
  11   0  -3    2.17    0.27
  10   0  -3   -0.14    0.13
  10   0  -3   -0.15    0.17
   9   0  -3   -0.08    0.16
   9   0  -3    0.44    0.14
   8   0  -3   -0.13    0.15
   8   0  -3   -0.28    0.11
  -8   0   3    0.08    0.10
   7   0  -3    0.68    0.13
   7   0  -3    0.59    0.17
  -7   0   3    0.59    0.12
  -6   0   3   -0.10    0.10
  -6   0   3    0.03    0.12
   6   0  -3   -0.04    0.10
   6   0  -3   -0.05    0.14
  -5   0   3    0.87    0.12
  -5   0   3    0.91    0.14
   5   0  -3    0.59    0.15
   5   0  -3    0.84    0.11
   4   0  -3   -0.13    0.07
   4   0  -3   -0.04    0.12
  -4   0   3   -0.09    0.11
  -4   0   3    0.02    0.11
   3   0  -3    0.01    0.03
  -3   0   3    0.00    0.05
  -3   0   3    0.02    0.10
   3   0  -3    0.00    0.03
  -3   0   3   -0.05    0.11
   3   0  -3   -0.05    0.10
   3   0  -3    0.01    0.05
  -2   0   3   -0.54    0.09
  -2   0   3   -0.63    0.09
  -2   0   3   -0.56    0.07
  -1   0   3    4.73    0.18
  -1   0   3    4.41    0.15
  -1   0   3    4.69    0.19
  -1   0   3    4.66    0.19
   0   0   3   -0.76    0.10
   0   0   3   -0.68    0.08
   0   0   3   -0.56    0.10
   0   0   3   -0.76    0.09
   1   0   3    2.80    0.19
   1   0   3    3.05    0.18
   1   0   3    2.92    0.18
   1   0   3    2.82    0.20
   2   0   3   -0.13    0.12
   2   0   3   -0.09    0.10
   2   0   3    0.09    0.09
   2   0   3   -0.12    0.13
   3   0   3   19.64    0.54
   3   0   3   19.21    0.56
   3   0   3   19.30    0.52
   3   0   3   18.77    0.50
   4   0   3   -0.13    0.13
   4   0   3    0.13    0.12
   4   0   3    0.02    0.11
   4   0   3    0.08    0.08
   5   0   3    5.21    0.26
   5   0   3    5.34    0.32
   5   0   3    5.27    0.28
   5   0   3    5.76    0.20
   6   0   3    0.24    0.17
   6   0   3    0.05    0.06
   6   0   3   -0.07    0.13
   6   0   3   -0.13    0.11
   7   0   3    2.16    0.23
   7   0   3    2.54    0.21
   8   0   3    0.06    0.17
   9   0   3   -0.37    0.17
  10   0   3   -0.12    0.19
  11   0   3    6.41    0.44
  12   0   3   -0.05    0.20
  13   0   3    6.41    0.49
  14   0   3    0.04    0.26
  15   0   3    1.78    0.35
  16   0   3    0.06    0.27
  17   0   3   12.25    0.71
  18   0   3    0.04    0.31
  19   0   3    7.30    0.62
  20   0   3   -0.36    0.31
  21   0   3    0.79    0.39
  23  -1  -3    0.47    0.41
  23  -1  -3    0.41    0.40
  23   1  -3    0.38    0.33
  22  -1  -3    4.18    0.55
  22  -1  -3    4.97    0.52
  22   1  -3    4.61    0.51
  21  -1  -3    2.35    0.46
  21  -1  -3    1.70    0.35
  21   1  -3    2.04    0.38
  21   1  -3    2.13    0.43
  20  -1  -3    0.28    0.27
  20  -1  -3    0.57    0.33
  20   1  -3    0.44    0.34
  20   1  -3    0.16    0.27
  19  -1  -3    0.05    0.28
 -19  -1   3   -0.18    0.21
  19  -1  -3   -0.33    0.23
  19   1  -3    0.04    0.25
  19   1  -3   -0.21    0.29
  18  -1  -3   10.92    0.71
  18  -1  -3   11.47    0.61
  18   1  -3   10.67    0.60
  18   1  -3   12.94    0.71
  17  -1  -3   10.61    0.58
 -17  -1   3   10.65    0.50
  17  -1  -3   10.69    0.66
  17   1  -3   10.19    0.63
  17   1  -3   10.33    0.57
 -17   1   3   11.38    0.52
  16  -1  -3    4.84    0.48
  16  -1  -3    4.92    0.42
 -16   1   3    4.73    0.38
  16   1  -3    3.92    0.42
  16   1  -3    4.80    0.40
  15  -1  -3    8.09    0.55
  15  -1  -3    7.39    0.47
 -15   1   3    7.41    0.41
  15   1  -3    7.42    0.46
  15   1  -3    7.47    0.51
 -15   1   3    8.03    0.42
  14  -1  -3    7.81    0.49
  14  -1  -3    8.04    0.44
 -14   1   3    7.36    0.39
  14   1  -3    7.17    0.43
 -14   1   3    7.58    0.35
  14   1  -3    7.66    0.49
  13  -1  -3   12.32    0.51
  13  -1  -3   12.55    0.60
 -13   1   3   12.06    0.44
  13   1  -3   12.77    0.53
  13   1  -3   12.44    0.57
 -13   1   3   12.08    0.48
  12  -1  -3    1.15    0.26
  12  -1  -3    1.10    0.20
 -12   1   3    1.16    0.18
  12   1  -3    0.94    0.23
 -12   1   3    0.96    0.15
  12   1  -3    0.79    0.19
  11  -1  -3   10.95    0.51
  11  -1  -3   10.78    0.44
  11   1  -3   10.74    0.49
  11   1  -3   11.04    0.45
 -11   1   3   11.00    0.38
 -11   1   3   10.88    0.42
  10  -1  -3    5.38    0.31
  10  -1  -3    5.42    0.37
 -10   1   3    5.36    0.25
  10   1  -3    5.32    0.35
 -10   1   3    5.07    0.28
  10   1  -3    5.62    0.31
   9  -1  -3    0.77    0.19
   9  -1  -3    1.18    0.17
  -9   1   3    0.92    0.13
  -9   1   3    0.91    0.15
   9   1  -3    0.93    0.18
   9   1  -3    0.97    0.16
   8  -1  -3    3.79    0.31
   8  -1  -3    3.06    0.23
   8   1  -3    3.18    0.25
   8   1  -3    3.10    0.27
  -8   1   3    3.38    0.19
  -8   1   3    3.36    0.23
   7  -1  -3    5.18    0.33
   7  -1  -3    6.05    0.27
   7   1  -3    5.85    0.28
  -7   1   3    6.10    0.24
  -7   1   3    5.96    0.26
   7   1  -3    5.34    0.30
   6  -1  -3    3.47    0.21
   6  -1  -3    3.25    0.28
   6   1  -3    3.32    0.23
   6   1  -3    3.42    0.20
  -6   1   3    3.43    0.18
  -6   1   3    3.78    0.21
  -5  -1   3   11.42    0.39
   5  -1  -3   11.21    0.41
   5  -1  -3   11.44    0.34
  -5   1   3   11.16    0.33
   5   1  -3   12.24    0.38
   5   1  -3   10.69    0.35
  -5   1   3   11.12    0.36
  -4  -1   3    7.90    0.30
   4  -1  -3    7.14    0.30
  -4  -1   3    7.82    0.21
   4  -1  -3    7.82    0.25
  -4   1   3    8.17    0.26
  -4   1   3    7.57    0.29
   4   1  -3    7.47    0.27
  -4   1   3    7.52    0.22
  -3  -1   3   20.03    0.55
   3  -1  -3   19.54    0.49
   3  -1  -3   19.92    0.49
   3  -1  -3   20.82    0.56
   3  -1  -3   21.39    0.50
  -3  -1   3   19.94    0.50
   3   1  -3   20.37    0.49
   3   1  -3   19.31    0.51
  -3   1   3   20.28    0.55
  -3   1   3   20.19    0.52
  -3   1   3   20.23    0.50
  -2  -1   3   89.68    2.09
  -2  -1   3   90.09    2.10
  -2  -1   3   87.71    2.07
   2  -1  -3   90.78    2.07
  -2   1   3   89.70    2.07
  -2   1   3   90.73    2.10
  -2   1   3   88.01    2.08
  -1  -1   3    3.37    0.19
  -1  -1   3    3.44    0.15
  -1  -1   3    3.31    0.17
  -1  -1   3    3.61    0.16
  -1   1   3    3.64    0.19
  -1   1   3    3.42    0.18
   0  -1   3    5.35    0.20
   0  -1   3    5.17    0.21
   0  -1   3    5.17    0.22
   0  -1   3    5.48    0.20
   0   1   3    5.43    0.23
   0   1   3    4.96    0.22
   0   1   3    5.10    0.21
   1  -1   3    1.77    0.13
   1  -1   3    2.01    0.14
   1  -1   3    1.80    0.13
   1  -1   3    1.42    0.14
   1   1   3    1.64    0.16
   1   1   3    1.49    0.14
   1   1   3    1.55    0.12
   1   1   3    1.96    0.17
   2  -1   3   43.64    1.07
   2  -1   3   45.03    1.06
   2  -1   3   43.65    1.08
   2  -1   3   43.27    1.04
   2   1   3   43.73    1.08
   2   1   3   42.97    1.05
   2   1   3   44.06    1.09
   2   1   3   44.11    1.08
   3  -1   3   82.07    2.00
   3  -1   3   84.33    1.97
   3  -1   3   79.98    2.00
   3  -1   3   84.05    1.96
   3  -1   3   83.29    1.94
   3   1   3   83.56    1.98
   3   1   3   84.62    2.00
   3   1   3   84.43    2.01
   3   1   3   84.86    1.95
   4  -1   3    3.28    0.17
   4  -1   3    3.07    0.21
   4  -1   3    3.23    0.18
   4  -1   3    3.51    0.24
   4  -1   3    3.29    0.28
   4   1   3    3.12    0.17
   4   1   3    2.98    0.24
   4   1   3    3.38    0.23
   5  -1   3    2.11    0.16
   5  -1   3    2.98    0.20
   5  -1   3    2.64    0.25
   5  -1   3    2.03    0.20
   5  -1   3    2.69    0.15
   5   1   3    2.12    0.19
   5   1   3    2.25    0.20
   5   1   3    2.31    0.14
   5   1   3    1.84    0.20
   6  -1   3   25.52    0.62
   6  -1   3   25.07    0.78
   6  -1   3   25.14    0.69
   6  -1   3   25.34    0.76
   6   1   3   24.40    0.71
   6   1   3   24.18    0.76
   6   1   3   25.98    0.73
   6   1   3   25.36    0.61
   7  -1   3    9.35    0.43
   7  -1   3    9.41    0.34
   7  -1   3    8.48    0.44
   7   1   3    8.72    0.43
   8  -1   3    0.44    0.18
   8  -1   3    0.26    0.21
   8   1   3    0.54    0.20
   9  -1   3   22.65    0.76
   9  -1   3   22.55    0.80
   9   1   3   24.53    0.79
  10  -1   3    0.50    0.20
  10  -1   3    0.35    0.24
  10   1   3    0.74    0.21
  11  -1   3    7.66    0.45
  11  -1   3    8.70    0.50
  11   1   3    8.82    0.49
  12  -1   3    4.36    0.43
  12  -1   3    4.41    0.41
  12   1   3    4.65    0.40
  13  -1   3   11.86    0.60
  13  -1   3   12.40    0.66
  13   1   3   10.82    0.59
  14  -1   3    1.95    0.34
  14   1   3    1.73    0.32
  15  -1   3    0.00    0.26
  15   1   3    0.03    0.25
  16  -1   3    0.50    0.31
  16   1   3    0.52    0.32
  17  -1   3    5.11    0.51
  17   1   3    6.13    0.53
  18  -1   3    5.20    0.54
  18   1   3    5.88    0.57
  19  -1   3    0.21    0.32
  19   1   3   -0.16    0.30
  20  -1   3    0.05    0.33
  20   1   3    0.48    0.35
  21  -1   3    0.42    0.35
  21   1   3   -0.37    0.33
  23  -2  -3    3.46    0.57
  23   2  -3    2.83    0.46
  22  -2  -3    0.68    0.40
  22  -2  -3    0.31    0.32
  22   2  -3    0.64    0.31
  21  -2  -3    0.77    0.36
  21  -2  -3    1.29    0.33
  21   2  -3    1.19    0.34
  20  -2  -3    0.33    0.35
  20  -2  -3    0.80    0.29
  20   2  -3   -0.27    0.25
  19  -2  -3    7.44    0.65
  19  -2  -3    6.83    0.54
  19   2  -3    6.03    0.51
  18  -2  -3    0.61    0.27
  18  -2  -3    0.34    0.32
  18   2  -3    0.29    0.28
  18   2  -3    0.28    0.26
  17  -2  -3    0.27    0.24
  17  -2  -3    0.52    0.31
  17   2  -3   -0.11    0.23
  17   2  -3    0.38    0.28
  16  -2  -3    1.84    0.30
  16  -2  -3    1.30    0.33
  16   2  -3    1.18    0.27
 -16   2   3    1.74    0.24
  16   2  -3    1.77    0.34
  15  -2  -3   32.14    1.10
  15  -2  -3   31.14    1.00
  15   2  -3   29.92    1.04
 -15   2   3   31.09    0.92
  15   2  -3   31.15    1.00
  14  -2  -3    2.02    0.32
  14  -2  -3    1.78    0.26
 -14   2   3    1.91    0.22
  14   2  -3    1.60    0.27
  14   2  -3    1.84    0.27
  13  -2  -3   10.87    0.48
  13  -2  -3   11.24    0.58
  13   2  -3   11.09    0.49
 -13   2   3   10.41    0.37
 -13   2   3   10.52    0.43
  13   2  -3   10.01    0.52
  12  -2  -3    0.46    0.19
  12  -2  -3    0.42    0.21
  12   2  -3    0.53    0.20
  12   2  -3    0.29    0.18
 -12   2   3    0.55    0.15
 -12   2   3    0.44    0.12
 -12   2   3    0.46    0.10
  11  -2  -3  128.58    3.13
  11  -2  -3  127.67    3.05
  11   2  -3  123.78    3.08
  11   2  -3  125.83    3.05
 -11   2   3  124.68    2.95
 -11   2   3  123.71    3.00
 -11   2   3  126.52    2.88
  10  -2  -3    3.60    0.28
  10  -2  -3    2.89    0.28
 -10   2   3    3.55    0.19
  10   2  -3    2.90    0.26
  10   2  -3    3.85    0.29
 -10   2   3    3.23    0.24
 -10   2   3    3.52    0.13
   9  -2  -3    0.71    0.19
   9  -2  -3    0.76    0.17
   9   2  -3    0.88    0.17
  -9   2   3    0.98    0.07
  -9   2   3    0.97    0.11
  -9   2   3    0.67    0.13
   9   2  -3    0.58    0.16
   8  -2  -3    1.10    0.17
   8  -2  -3    1.00    0.19
  -8   2   3    1.53    0.10
  -8   2   3    1.34    0.11
   8   2  -3    1.04    0.17
   8   2  -3    1.29    0.18
  -8   2   3    1.28    0.15
   7  -2  -3   57.11    1.42
   7  -2  -3   56.66    1.48
  -7   2   3   58.56    1.41
   7   2  -3   58.88    1.42
  -7   2   3   56.82    1.36
   7   2  -3   56.09    1.42
  -7   2   3   57.51    1.34
   6  -2  -3   24.73    0.73
   6  -2  -3   24.62    0.66
  -6   2   3   24.16    0.61
  -6   2   3   24.25    0.60
  -6   2   3   24.18    0.66
   6   2  -3   24.57    0.66
   5  -2  -3   77.98    1.95
   5  -2  -3   80.66    1.89
  -5  -2   3   80.59    1.85
   5   2  -3   78.90    1.89
  -5   2   3   81.23    1.90
  -5   2   3   79.72    1.86
  -5   2   3   81.30    1.86
   4  -2  -3   18.42    0.48
   4  -2  -3   17.60    0.54
   4  -2  -3   17.29    0.44
  -4  -2   3   17.28    0.46
   4   2  -3   17.43    0.46
  -4   2   3   17.45    0.46
  -4   2   3   18.35    0.50
  -4   2   3   17.38    0.46
   3  -2  -3    8.61    0.27
   3  -2  -3    8.49    0.34
   3  -2  -3    8.20    0.27
  -3  -2   3    8.74    0.28
  -3   2   3    8.55    0.28
  -3   2   3    8.61    0.28
  -3   2   3    9.30    0.32
   3   2  -3    8.58    0.24
   2  -2  -3    7.38    0.26
  -2  -2   3    6.85    0.28
  -2  -2   3    7.20    0.26
  -2   2   3    7.24    0.30
  -2   2   3    7.35    0.26
  -2   2   3    7.23    0.26
   1  -2  -3    3.85    0.19
  -1  -2   3    3.46    0.20
  -1  -2   3    3.92    0.20
  -1  -2   3    3.56    0.20
  -1   2   3    3.66    0.24
  -1   2   3    3.77    0.20
  -1   2   3    3.65    0.21
   0  -2   3   65.98    1.56
   0  -2   3   65.36    1.57
   0  -2   3   66.07    1.54
   0  -2   3   67.14    1.57
   0   2   3   64.53    1.58
   1  -2   3   32.19    0.81
   1  -2   3   32.25    0.77
   1  -2   3   31.55    0.81
   1  -2   3   32.02    0.80
   1  -2   3   33.10    0.83
   1   2   3   30.79    0.83
   1   2   3   31.91    0.81
   1   2   3   33.30    0.83
   1   2   3   31.53    0.83
   2  -2   3    1.85    0.18
   2  -2   3    2.16    0.11
   2  -2   3    1.99    0.17
   2  -2   3    1.93    0.15
   2  -2   3    1.98    0.17
  -2   2  -3    2.12    0.11
   2   2   3    2.15    0.19
   2   2   3    1.76    0.18
   2   2   3    2.17    0.19
   2   2   3    1.96    0.14
   3  -2   3    3.20    0.18
   3  -2   3    2.75    0.19
   3  -2   3    3.18    0.25
   3  -2   3    3.16    0.12
   3  -2   3    2.91    0.22
   3   2   3    3.31    0.19
   3   2   3    2.95    0.25
   3   2   3    3.26    0.26
   3   2   3    2.81    0.22
  -3   2  -3    3.19    0.12
   4  -2   3    0.71    0.12
   4  -2   3    1.00    0.08
   4  -2   3    1.06    0.18
   4  -2   3    0.92    0.19
   4  -2   3    0.73    0.12
   4   2   3    0.97    0.11
   4   2   3    0.63    0.15
   4   2   3    1.05    0.18
   4   2   3    0.97    0.17
  -4   2  -3    0.94    0.08
   5  -2   3   20.72    0.54
   5  -2   3   19.88    0.65
   5  -2   3   20.46    0.55
   5  -2   3   20.08    0.63
   5   2   3   19.86    0.63
   5   2   3   20.06    0.63
   5   2   3   19.97    0.61
   5   2   3   20.54    0.53
   6  -2   3    1.84    0.14
   6  -2   3    1.57    0.23
   6  -2   3    1.91    0.15
   6  -2   3    1.39    0.21
   6   2   3    2.37    0.25
   6   2   3    2.09    0.21
   6   2   3    1.86    0.14
   7  -2   3  172.55    4.07
   7  -2   3  172.00    4.05
   7  -2   3  166.89    3.94
   7  -2   3  171.02    3.89
   7   2   3  172.16    3.88
   7   2   3  168.62    4.01
   7   2   3  166.34    4.04
   8  -2   3   18.39    0.53
   8  -2   3   18.17    0.63
   8  -2   3   17.06    0.64
   8   2   3   17.85    0.65
   9  -2   3   84.23    2.17
   9  -2   3   88.07    2.21
   9   2   3   82.77    2.17
  10  -2   3    1.40    0.26
  10  -2   3    1.43    0.28
  10   2   3    0.83    0.24
  11  -2   3   76.95    2.07
  11  -2   3   77.10    2.03
  11   2   3   75.00    2.02
  12  -2   3   -0.01    0.26
  12  -2   3   -0.20    0.22
  12   2   3    0.30    0.25
  13  -2   3    2.34    0.37
  13  -2   3    1.63    0.29
  13   2   3    1.46    0.31
  14  -2   3    0.34    0.26
  14  -2   3    0.07    0.22
  14   2   3   -0.47    0.24
  15  -2   3    7.58    0.61
  15  -2   3    8.17    0.56
  15   2   3    6.56    0.55
  16  -2   3    0.96    0.37
  16  -2   3    1.21    0.32
  16   2   3    0.81    0.32
  17  -2   3    0.20    0.29
  17   2   3    0.18    0.30
  18  -2   3    0.11    0.32
  18   2   3    0.08    0.31
  19  -2   3    0.91    0.38
  19   2   3    0.41    0.32
  20  -2   3    0.33    0.34
  20   2   3    0.02    0.32
  21  -2   3    0.18    0.33
  21   2   3   -0.32    0.33
  22  -3  -3    0.91    0.40
  22  -3  -3    1.03    0.35
  22   3  -3    0.62    0.33
  21  -3  -3    0.83    0.34
  21  -3  -3    0.88    0.39
  21   3  -3    0.86    0.32
  20  -3  -3    0.32    0.36
  20  -3  -3    0.51    0.29
  20   3  -3    0.58    0.32
  19  -3  -3    1.70    0.40
  19  -3  -3    0.96    0.30
  19   3  -3    1.52    0.33
  18  -3  -3    4.51    0.51
  18  -3  -3    3.67    0.42
  18   3  -3    5.18    0.47
  17  -3  -3   15.97    0.72
  17  -3  -3   16.85    0.80
  17   3  -3   15.72    0.71
  16  -3  -3   -0.06    0.28
  16  -3  -3    0.19    0.22
  16   3  -3   -0.01    0.23
  15  -3  -3    8.22    0.49
  15  -3  -3    8.30    0.54
  15   3  -3    7.98    0.53
  15   3  -3    7.47    0.50
  14  -3  -3   16.10    0.73
  14  -3  -3   16.19    0.64
  14   3  -3   16.53    0.68
  14   3  -3   15.70    0.65
 -14   3   3   15.21    0.54
  13  -3  -3   36.93    1.09
  13  -3  -3   38.20    1.18
  13   3  -3   38.23    1.10
  13   3  -3   35.87    1.12
 -13   3   3   36.34    1.01
  12  -3  -3    0.21    0.18
  12  -3  -3    0.57    0.24
  12   3  -3    0.15    0.18
 -12   3   3    0.01    0.13
 -12   3   3    0.43    0.09
 -12   3   3    0.32    0.09
  12   3  -3    0.30    0.19
  11  -3  -3    3.38    0.28
  11  -3  -3    2.98    0.32
 -11   3   3    3.32    0.24
 -11   3   3    2.99    0.17
 -11   3   3    3.38    0.16
  11   3  -3    3.05    0.27
  11   3  -3    3.47    0.30
  10  -3  -3   16.05    0.64
  10  -3  -3   17.93    0.58
 -10   3   3   16.74    0.46
  10   3  -3   15.83    0.58
 -10   3   3   16.63    0.44
  10   3  -3   17.30    0.58
 -10   3   3   16.62    0.52
   9  -3  -3    8.57    0.43
   9  -3  -3    8.95    0.39
  -9   3   3    9.41    0.34
  -9   3   3    9.21    0.29
   9   3  -3    9.28    0.39
   9   3  -3    8.84    0.39
  -9   3   3    9.18    0.26
   8  -3  -3    1.04    0.22
   8  -3  -3    0.69    0.16
   8   3  -3    1.04    0.17
  -8   3   3    0.86    0.13
  -8   3   3    0.66    0.10
  -8   3   3    0.79    0.08
   7  -3  -3    5.76    0.29
   7  -3  -3    6.19    0.36
  -7  -3   3    5.23    0.21
  -7   3   3    5.47    0.18
  -7   3   3    5.47    0.22
  -7   3   3    5.27    0.26
   7   3  -3    5.61    0.27
   6  -3  -3   21.73    0.67
   6  -3  -3   21.53    0.52
   6  -3  -3   20.70    0.51
  -6  -3   3   21.42    0.56
   6  -3  -3   21.08    0.60
  -6   3   3   21.10    0.56
  -6   3   3   21.26    0.53
   6   3  -3   21.05    0.59
  -6   3   3   21.77    0.59
  -5  -3   3   26.52    0.68
   5  -3  -3   25.40    0.77
   5  -3  -3   26.85    0.66
   5  -3  -3   26.73    0.71
  -5   3   3   27.02    0.69
  -5   3   3   26.30    0.65
  -5   3   3   27.41    0.71
   5   3  -3   26.95    0.68
   4  -3  -3  113.78    2.80
   4  -3  -3  120.43    2.73
  -4  -3   3  116.30    2.74
   4  -3  -3  119.26    2.76
  -4   3   3  117.63    2.76
  -4   3   3  120.69    2.72
  -4   3   3  116.81    2.74
  -3  -3   3    5.96    0.25
   3  -3  -3    6.11    0.31
   3  -3  -3    6.13    0.26
   3  -3  -3    5.97    0.24
  -3   3   3    5.51    0.25
  -3   3   3    5.75    0.23
  -3   3   3    5.69    0.28
  -2  -3   3    4.72    0.27
  -2  -3   3    4.50    0.23
   2  -3  -3    4.10    0.22
  -2   3   3    4.38    0.22
  -2   3   3    3.78    0.23
  -2   3   3    3.86    0.25
  -1  -3   3   21.55    0.51
   1  -3  -3   20.93    0.57
  -1  -3   3   20.56    0.58
  -1  -3   3   21.39    0.59
  -1  -3   3   20.39    0.58
  -1   3   3   20.81    0.58
  -1   3   3   20.69    0.60
  -1   3   3   21.55    0.58
   0  -3   3    0.07    0.12
   0  -3   3    0.30    0.12
   0  -3   3    0.49    0.14
   0  -3   3    0.36    0.09
   0  -3  -3    0.29    0.12
   0   3   3    0.23    0.11
   0   3   3    0.25    0.14
   0   3   3    0.46    0.15
   1  -3   3    5.25    0.28
   1  -3   3    5.16    0.24
   1  -3   3    5.87    0.24
   1  -3   3    5.37    0.25
   1   3   3    5.74    0.28
   1   3   3    5.51    0.30
   2  -3   3    2.84    0.19
   2  -3   3    3.23    0.13
   2  -3   3    3.14    0.22
   2  -3   3    2.80    0.22
   2  -3   3    2.90    0.21
   2   3   3    3.10    0.23
   2   3   3    3.13    0.21
   2   3   3    3.20    0.24
   3  -3   3   18.96    0.54
   3  -3   3   19.38    0.52
   3  -3   3   19.81    0.58
   3  -3   3   19.42    0.58
   3   3   3   19.23    0.59
   3   3   3   19.92    0.54
   3   3   3   18.61    0.61
   3   3   3   20.04    0.59
   4  -3   3    0.24    0.11
   4  -3   3    0.01    0.16
   4  -3   3    0.32    0.10
   4  -3   3    0.31    0.16
   4   3   3    0.13    0.15
   4   3   3    0.31    0.11
   4   3   3    0.08    0.15
   5  -3   3   28.05    0.82
   5  -3   3   28.63    0.83
   5  -3   3   27.45    0.73
   5  -3   3   28.38    0.72
   5   3   3   28.54    0.82
   5   3   3   27.46    0.81
   5   3   3   28.04    0.72
   6  -3   3   14.07    0.53
   6  -3   3   13.57    0.52
   6  -3   3   13.65    0.40
   6  -3   3   13.67    0.40
   6   3   3   13.18    0.39
   6   3   3   13.04    0.50
   6   3   3   13.20    0.50
   7  -3   3    0.92    0.21
   7  -3   3    0.64    0.10
   7  -3   3    0.83    0.22
   7  -3   3    0.53    0.11
   7   3   3    0.83    0.19
   7   3   3    0.74    0.09
   7   3   3    0.58    0.19
  -7   3  -3    0.52    0.07
   8  -3   3    6.80    0.26
   8  -3   3    6.67    0.21
   8  -3   3    6.90    0.40
   8  -3   3    6.37    0.41
   8   3   3    5.91    0.37
   9  -3   3   16.61    0.65
   9  -3   3   15.92    0.61
   9   3   3   15.71    0.62
  10  -3   3    8.71    0.49
  10  -3   3    9.48    0.53
  10   3   3    8.16    0.45
 -10   3  -3    8.72    0.29
  11  -3   3    3.33    0.35
  11  -3   3    3.28    0.36
  11   3   3    3.09    0.32
  12  -3   3    2.15    0.33
  12  -3   3    1.95    0.33
  12   3   3    2.06    0.31
  13  -3   3   17.79    0.76
  13  -3   3   17.58    0.80
  13   3   3   18.50    0.76
  14  -3   3    1.64    0.30
  14  -3   3    1.60    0.36
  14   3   3    1.88    0.35
  15  -3   3    0.36    0.31
  15  -3   3    0.39    0.29
  15   3   3   -0.04    0.27
  16  -3   3    0.69    0.32
  16  -3   3    0.90    0.38
  16   3   3    0.86    0.30
  17  -3   3    5.65    0.55
  17  -3   3    4.70    0.49
  17   3   3    6.18    0.57
  18  -3   3    1.90    0.40
  18   3   3    2.51    0.43
  19  -3   3    0.19    0.32
  19   3   3    0.10    0.32
  20  -3   3    0.16    0.34
  20   3   3   -0.21    0.30
  22  -4  -3    0.82    0.40
  22  -4  -3    0.69    0.34
  21  -4  -3    5.58    0.53
  21  -4  -3    4.05    0.55
  20  -4  -3   -0.11    0.26
  20  -4  -3   -0.22    0.28
  19  -4  -3    2.08    0.42
  19  -4  -3    1.91    0.35
  18  -4  -3    2.44    0.36
  18  -4  -3    2.95    0.46
  18   4  -3    2.33    0.37
  17  -4  -3    7.02    0.62
  17  -4  -3    7.86    0.52
  17   4  -3    8.33    0.56
  16  -4  -3    0.92    0.26
  16  -4  -3    0.49    0.30
  16   4  -3    0.62    0.25
  15  -4  -3    0.25    0.25
  15  -4  -3    0.34    0.23
  15   4  -3    0.16    0.22
  14  -4  -3    1.42    0.30
  14  -4  -3    0.94    0.24
  13  -4  -3    3.68    0.37
  13  -4  -3    4.65    0.36
 -13   4   3    4.80    0.28
  12  -4  -3    2.62    0.29
  12  -4  -3    2.49    0.33
 -12   4   3    2.35    0.19
 -12   4   3    2.20    0.20
  11  -4  -3    0.01    0.16
  11  -4  -3   -0.21    0.20
 -11   4   3    0.08    0.10
 -11   4   3   -0.05    0.11
 -10  -4   3    0.03    0.09
  10  -4  -3    0.18    0.15
  10  -4  -3    0.10    0.21
 -10   4   3    0.11    0.11
 -10   4   3    0.32    0.11
   9  -4  -3    1.55    0.26
  -9  -4   3    1.57    0.14
   9  -4  -3    1.73    0.21
  -9   4   3    1.78    0.15
  -9   4   3    1.42    0.15
   8  -4  -3    0.20    0.19
  -8  -4   3    0.49    0.11
   8  -4  -3    0.52    0.16
  -8   4   3    0.49    0.13
  -8   4   3    0.42    0.11
   7  -4  -3    0.98    0.20
  -7  -4   3    0.85    0.12
   7  -4  -3    0.78    0.08
   7  -4  -3    1.13    0.18
  -7   4   3    0.67    0.12
  -7   4   3    0.79    0.14
   6  -4  -3    0.95    0.17
   6  -4  -3    0.91    0.11
   6  -4  -3    0.16    0.18
  -6  -4   3    0.98    0.13
  -6   4   3    0.82    0.13
  -6   4   3    1.12    0.15
  -6   4   3    1.03    0.08
   5  -4  -3    0.59    0.11
   5  -4  -3    0.56    0.16
   5  -4  -3    0.53    0.15
  -5  -4   3    0.63    0.12
  -5   4   3    0.61    0.09
  -5   4   3    0.67    0.14
  -5   4   3    0.46    0.12
   4  -4  -3    0.16    0.16
   4  -4  -3    0.31    0.11
  -4  -4   3    0.19    0.11
   4  -4  -3    0.22    0.14
  -4   4   3    0.35    0.12
  -4   4   3    0.23    0.13
  -4   4   3    0.32    0.10
   3  -4  -3    0.47    0.16
   3  -4  -3    0.29    0.14
  -3  -4   3    0.37    0.13
   3  -4  -3    0.56    0.12
  -3   4   3    0.39    0.11
  -3   4   3    0.44    0.14
  -3   4   3    0.35    0.12
   2  -4  -3   -0.05    0.14
   2  -4  -3   -0.11    0.11
  -2  -4   3   -0.16    0.13
  -2  -4   3   -0.09    0.12
  -2   4   3    0.00    0.13
  -2   4   3   -0.06    0.11
  -2   4   3    0.07    0.12
   1  -4  -3    0.04    0.11
  -1  -4   3    0.27    0.14
  -1  -4   3    0.17    0.07
  -1  -4   3    0.20    0.14
  -1  -4   3    0.19    0.12
  -1   4   3    0.45    0.14
  -1   4   3    0.26    0.13
  -1   4   3    0.21    0.13
   0  -4   3    0.08    0.09
   0  -4   3    0.01    0.12
   0  -4   3   -0.16    0.12
   0  -4   3   -0.23    0.12
   0  -4  -3    0.12    0.12
   0   4   3   -0.03    0.12
   0   4   3   -0.05    0.14
   0   4   3    0.15    0.14
  -1  -4  -3    1.57    0.16
   1  -4   3    1.46    0.14
   1  -4   3    1.24    0.15
   1  -4   3    1.56    0.18
   1  -4   3    1.32    0.15
   1   4   3    1.28    0.20
   1   4   3    1.35    0.17
   1   4   3    1.50    0.16
   2  -4   3    0.92    0.15
   2  -4   3    0.98    0.12
   2  -4   3    0.82    0.18
   2  -4   3    0.76    0.14
   2   4   3    0.66    0.14
   2   4   3    0.72    0.17
   3  -4   3    0.39    0.06
   3  -4   3    0.42    0.14
   3  -4   3    0.38    0.05
   3  -4   3    0.39    0.10
   3  -4   3    0.36    0.13
   3  -4   3    0.28    0.15
   3   4   3    0.33    0.12
   3   4   3    0.44    0.18
   4  -4   3    0.05    0.16
   4  -4   3    0.05    0.14
   4  -4   3    0.02    0.09
   4  -4   3   -0.01    0.11
   4   4   3    0.17    0.17
   4   4   3   -0.07    0.11
   5  -4   3    3.45    0.22
   5  -4   3    3.79    0.29
   5  -4   3    3.40    0.28
   5  -4   3    3.76    0.19
   5   4   3    3.58    0.29
   5   4   3    3.61    0.22
   6  -4   3    0.13    0.10
   6  -4   3    0.24    0.18
   6  -4   3    0.05    0.16
   6  -4   3   -0.09    0.08
   6   4   3   -0.06    0.17
   6   4   3    0.12    0.17
   6   4   3   -0.03    0.09
   7  -4   3    1.38    0.11
   7  -4   3    1.23    0.13
   7  -4   3    1.18    0.21
   7  -4   3    1.27    0.22
   7   4   3    1.45    0.12
   7   4   3    1.00    0.23
   7   4   3    0.97    0.19
   8  -4   3    0.54    0.09
   8  -4   3    0.74    0.22
   8  -4   3    0.61    0.22
   8  -4   3    0.66    0.10
   8   4   3    0.28    0.21
   9  -4   3    2.95    0.31
   9  -4   3    3.59    0.34
   9  -4   3    3.00    0.14
   9   4   3    2.74    0.31
  10  -4   3    0.27    0.23
  10  -4   3    0.13    0.23
  10   4   3    0.31    0.23
  11  -4   3    0.04    0.23
  11  -4   3    0.38    0.25
  11   4   3    0.12    0.23
  12  -4   3    2.98    0.36
  12  -4   3    3.85    0.42
  12   4   3    3.82    0.39
  13  -4   3    3.62    0.44
  13  -4   3    3.27    0.40
  13   4   3    2.64    0.37
  14  -4   3    0.91    0.32
  14  -4   3    1.20    0.34
  14   4   3    0.94    0.32
  15  -4   3    1.66    0.36
  15  -4   3    1.26    0.34
  15   4   3    1.29    0.34
  16  -4   3    0.19    0.28
  16  -4   3    0.04    0.33
  16   4   3    0.27    0.30
  17  -4   3   11.86    0.71
  17  -4   3   11.45    0.79
  17   4   3   12.31    0.74
  18  -4   3    0.57    0.35
  18  -4   3    0.17    0.37
  18   4   3    1.00    0.38
  19  -4   3    2.22    0.44
  19   4   3    2.05    0.42
  20  -4   3   -0.29    0.33
  20   4   3    0.74    0.38
  22  -5  -3    2.64    0.51
  22  -5  -3    1.74    0.49
  21  -5  -3    0.40    0.39
  21  -5  -3    0.15    0.30
 -21  -5   3   -0.28    0.41
  20  -5  -3    0.27    0.35
  20  -5  -3    0.06    0.28
  19  -5  -3    0.96    0.36
  19  -5  -3    1.05    0.32
  18  -5  -3    8.79    0.69
  18  -5  -3    7.89    0.57
  17  -5  -3    1.06    0.36
  17  -5  -3    1.61    0.32
  16  -5  -3    1.32    0.36
  16  -5  -3    1.63    0.31
  15  -5  -3    6.86    0.49
  15  -5  -3    7.47    0.55
  14  -5  -3   11.67    0.56
  14  -5  -3   10.76    0.61
  13  -5  -3    5.24    0.39
  13  -5  -3    5.74    0.49
  12  -5  -3    4.73    0.37
 -12  -5   3    4.49    0.25
  12  -5  -3    3.96    0.38
 -12   5   3    4.09    0.26
 -12   5   3    4.35    0.26
  11  -5  -3    2.87    0.33
  11  -5  -3    3.22    0.29
 -11  -5   3    2.97    0.21
 -11   5   3    2.74    0.21
 -11   5   3    3.02    0.21
  10  -5  -3    1.06    0.21
 -10  -5   3    1.15    0.14
  10  -5  -3    1.26    0.26
 -10   5   3    1.25    0.16
 -10   5   3    1.34    0.15
   9  -5  -3    0.59    0.20
   9  -5  -3    0.71    0.18
  -9  -5   3    0.41    0.12
  -9   5   3    0.47    0.13
  -9   5   3    0.73    0.13
   8  -5  -3   14.74    0.58
   8  -5  -3   15.11    0.41
  -8  -5   3   14.92    0.47
   8  -5  -3   15.16    0.53
  -8   5   3   14.60    0.46
  -8   5   3   15.36    0.48
  -7  -5   3   55.96    1.42
   7  -5  -3   57.14    1.39
   7  -5  -3   59.56    1.48
   7  -5  -3   58.38    1.53
  -7   5   3   57.12    1.43
  -7   5   3   57.39    1.42
   6  -5  -3    0.21    0.16
  -6  -5   3    0.21    0.12
   6  -5  -3    0.35    0.15
   6  -5  -3    0.06    0.10
  -6   5   3    0.16    0.13
  -6   5   3    0.23    0.13
  -5  -5   3    6.70    0.30
   5  -5  -3    7.08    0.33
   5  -5  -3    7.04    0.29
   5  -5  -3    6.20    0.36
  -5   5   3    6.23    0.29
  -5   5   3    6.19    0.30
  -4  -5   3   19.18    0.58
   4  -5  -3   19.17    0.59
   4  -5  -3   19.88    0.57
   4  -5  -3   19.76    0.63
  -4   5   3   19.79    0.58
  -4   5   3   18.72    0.58
   3  -5  -3   -0.22    0.14
   3  -5  -3    0.14    0.15
   3  -5  -3    0.01    0.12
  -3  -5   3    0.04    0.13
  -3   5   3    0.08    0.14
  -3   5   3    0.04    0.13
   2  -5  -3   81.61    1.99
   2  -5  -3   84.09    2.01
   2  -5  -3   82.01    2.02
  -2  -5   3   87.11    1.91
  -2  -5   3   81.49    2.01
  -2  -5   3   81.79    1.99
  -2   5   3   81.07    2.00
  -2   5   3   80.52    2.00
   1  -5  -3   14.65    0.49
  -1  -5   3   15.40    0.52
  -1  -5   3   15.17    0.49
  -1  -5   3   15.14    0.50
  -1  -5   3   15.81    0.41
  -1   5   3   15.80    0.50
  -1   5   3   15.31    0.51
   0  -5   3    4.73    0.27
   0  -5   3    4.61    0.20
   0  -5   3    4.22    0.27
   0  -5   3    4.59    0.30
   0   5   3    4.60    0.28
   0   5   3    4.35    0.27
   1  -5   3    1.45    0.17
   1  -5   3    1.21    0.15
  -1  -5  -3    1.20    0.16
   1  -5   3    1.28    0.14
   1  -5   3    1.20    0.18
   1   5   3    1.04    0.19
   1   5   3    1.11    0.17
   2  -5   3    0.21    0.14
   2  -5   3    0.44    0.12
   2  -5   3    0.20    0.16
   2  -5   3    0.23    0.12
  -2  -5  -3    0.14    0.13
   2   5   3    0.13    0.14
   2   5   3   -0.07    0.17
   3  -5   3   19.80    0.65
  -3  -5  -3   19.29    0.60
   3  -5   3   20.54    0.61
   3  -5   3   20.65    0.56
   3  -5   3   19.96    0.60
   3   5   3   20.40    0.65
   3   5   3   19.99    0.60
   4  -5   3    7.00    0.34
   4  -5   3    6.15    0.35
   4  -5   3    6.88    0.32
   4  -5   3    7.38    0.26
   4   5   3    7.58    0.38
   4   5   3    7.24    0.32
   5  -5   3    3.47    0.30
   5  -5   3    3.51    0.28
   5  -5   3    2.85    0.21
   5  -5   3    3.32    0.18
   5   5   3    3.63    0.23
   5   5   3    3.57    0.30
   6  -5   3   -0.02    0.11
   6  -5   3   -0.03    0.08
   6  -5   3    0.17    0.17
   6  -5   3    0.18    0.17
   6   5   3    0.37    0.20
   6   5   3    0.26    0.12
   7  -5   3    3.42    0.16
   7  -5   3    3.54    0.22
   7  -5   3    3.06    0.29
   7  -5   3    4.16    0.35
   7   5   3    3.20    0.31
   7   5   3    3.55    0.21
   8  -5   3    0.58    0.21
   8  -5   3    0.78    0.09
   8  -5   3    0.75    0.12
   8  -5   3    1.01    0.24
   8   5   3    0.77    0.11
   9  -5   3   19.50    0.53
   9  -5   3   19.46    0.73
   9  -5   3   18.68    0.74
  10  -5   3    8.79    0.50
  10  -5   3    8.55    0.50
  10   5   3    9.16    0.51
  11  -5   3    2.06    0.32
  11  -5   3    1.46    0.28
  11   5   3    1.57    0.30
  12  -5   3    0.13    0.25
  12  -5   3    0.25    0.25
  12   5   3   -0.08    0.25
  13  -5   3    4.72    0.48
  13  -5   3    5.41    0.48
  13   5   3    5.07    0.46
  14  -5   3    1.88    0.32
  14  -5   3    1.35    0.35
  14   5   3    1.48    0.34
  15  -5   3    0.73    0.34
  15  -5   3   -0.28    0.26
  15   5   3    1.16    0.33
  16  -5   3    0.16    0.33
  16  -5   3    0.31    0.31
  16   5   3   -0.02    0.30
  17  -5   3    2.67    0.43
  17  -5   3    3.28    0.51
  17   5   3    3.78    0.46
  18  -5   3    1.83    0.47
  18  -5   3    1.67    0.39
  18   5   3    1.78    0.41
  19  -5   3    1.33    0.45
  19  -5   3    0.77    0.37
  19   5   3    0.89    0.38
  20  -5   3    0.38    0.35
 -21  -6   3    0.37    0.31
  21  -6  -3    0.13    0.31
  21  -6  -3    0.43    0.36
  20  -6  -3   -0.09    0.27
  20  -6  -3   -0.44    0.33
  19  -6  -3    2.07    0.37
  19  -6  -3    1.79    0.45
  18  -6  -3    0.08    0.26
  18  -6  -3    0.17    0.34
  17  -6  -3   -0.33    0.29
  17  -6  -3    0.07    0.24
  16  -6  -3    0.30    0.25
  16  -6  -3    0.28    0.33
  15  -6  -3    9.33    0.64
  15  -6  -3    8.36    0.54
  14  -6  -3    0.82    0.26
  14  -6  -3    1.32    0.34
  13  -6  -3    2.89    0.32
  13  -6  -3    2.11    0.33
 -13   6   3    2.74    0.27
 -12  -6   3   11.29    0.44
  12  -6  -3   13.22    0.66
  12  -6  -3   12.27    0.55
 -12   6   3   12.09    0.45
  11  -6  -3   11.07    0.59
 -11  -6   3   10.68    0.41
  11  -6  -3   11.12    0.52
 -11   6   3   10.12    0.38
 -11   6   3   10.03    0.41
 -10  -6   3    6.48    0.31
  10  -6  -3    5.96    0.42
  10  -6  -3    5.33    0.37
 -10   6   3    6.23    0.29
 -10   6   3    6.11    0.32
  -9  -6   3   46.03    1.19
   9  -6  -3   46.36    1.33
   9  -6  -3   46.69    1.11
   9  -6  -3   45.28    1.26
  -9   6   3   44.76    1.20
  -9   6   3   45.99    1.16
   8  -6  -3   25.79    0.68
   8  -6  -3   24.49    0.83
  -8  -6   3   25.89    0.73
   8  -6  -3   24.98    0.79
  -8   6   3   25.37    0.71
  -8   6   3   25.65    0.74
   7  -6  -3   23.87    0.65
  -7  -6   3   22.12    0.68
   7  -6  -3   23.06    0.73
   7  -6  -3   23.53    0.78
  -7   6   3   24.06    0.67
  -7   6   3   23.77    0.70
   6  -6  -3  119.14    2.83
  -6  -6   3  114.09    2.79
   6  -6  -3  121.83    2.77
   6  -6  -3  109.24    2.86
  -6   6   3  116.16    2.80
  -6   6   3  120.28    2.78
  -5  -6   3    2.23    0.20
   5  -6  -3    1.88    0.18
   5  -6  -3    2.03    0.23
   5  -6  -3    1.86    0.23
  -5   6   3    1.72    0.20
  -5   6   3    1.77    0.18
   4  -6  -3   63.91    1.56
  -4  -6   3   60.23    1.57
   4  -6  -3   61.87    1.62
   4  -6  -3   64.63    1.60
  -4   6   3   63.05    1.58
  -4   6   3   62.81    1.56
   3  -6  -3   26.82    0.78
   3  -6  -3   29.45    0.82
  -3  -6   3   27.82    0.69
  -3  -6   3   28.99    0.80
   3  -6  -3   26.71    0.82
  -3   6   3   29.09    0.80
  -3   6   3   27.48    0.79
  -2  -6   3   21.08    0.54
  -2  -6   3   21.23    0.66
  -2  -6   3   20.12    0.63
   2  -6  -3   20.96    0.65
   2  -6  -3   21.37    0.66
   2  -6  -3   21.55    0.64
  -2   6   3   20.68    0.64
  -2   6   3   20.82    0.64
  -1  -6   3   51.56    1.22
  -1  -6   3   50.28    1.31
   1  -6  -3   50.21    1.30
  -1  -6   3   51.54    1.31
  -1  -6   3   49.17    1.32
  -1   6   3   49.77    1.32
  -1   6   3   52.68    1.31
   0  -6   3   94.35    2.32
   0  -6   3   95.06    2.29
   0  -6   3   96.64    2.23
   0  -6  -3   94.02    2.29
   0  -6   3   93.48    2.29
   0   6   3   92.91    2.31
   0   6   3   94.98    2.30
   1  -6   3   43.59    1.11
  -1  -6  -3   42.18    1.13
   1  -6   3   42.84    1.08
   1  -6   3   42.71    1.16
   1  -6   3   42.41    1.13
   1   6   3   44.12    1.14
   1   6   3   42.27    1.16
   2  -6   3   64.65    1.61
   2  -6   3   61.40    1.52
  -2  -6  -3   60.64    1.56
   2  -6   3   63.58    1.56
   2  -6   3   59.27    1.53
   2   6   3   62.39    1.61
   2   6   3   60.95    1.55
  -3  -6  -3    4.20    0.29
   3  -6   3    4.59    0.34
   3  -6   3    4.94    0.24
   3  -6   3    4.64    0.28
   3  -6   3    4.43    0.29
   3   6   3    4.72    0.29
   3   6   3    4.39    0.35
   4  -6   3    9.25    0.37
   4  -6   3    8.83    0.43
  -4  -6  -3    8.87    0.38
   4  -6   3    7.97    0.39
   4  -6   3    8.88    0.32
   4   6   3    9.10    0.37
   4   6   3    8.96    0.44
   5  -6   3   61.32    1.48
   5  -6   3   61.58    1.60
  -5  -6  -3   62.31    1.57
   5  -6   3   61.95    1.55
   5  -6   3   61.04    1.63
   5   6   3   63.36    1.54
   5   6   3   60.24    1.63
   6  -6   3   23.70    0.70
   6  -6   3   22.81    0.78
   6  -6   3   24.77    0.63
   6  -6   3   25.03    0.79
   6   6   3   24.43    0.82
   6   6   3   24.99    0.70
   7  -6   3   40.89    1.06
   7  -6   3   40.71    1.18
   7  -6   3   40.42    1.17
   7  -6   3   39.21    0.97
   7   6   3   41.43    1.05
   7   6   3   39.75    1.19
   8  -6   3    9.56    0.36
   8  -6   3    9.54    0.50
   8  -6   3    9.60    0.51
   8   6   3    9.24    0.34
   9  -6   3   30.81    0.83
   9  -6   3   31.08    1.02
   9  -6   3   33.80    1.05
  10  -6   3    7.33    0.49
  10  -6   3    6.75    0.51
  11  -6   3   43.66    1.35
  11  -6   3   42.27    1.31
  12  -6   3    0.13    0.25
  12  -6   3    0.33    0.28
  13  -6   3    1.83    0.34
  13  -6   3    1.84    0.35
  14  -6   3    0.31    0.29
  14  -6   3   -0.15    0.25
  15  -6   3    7.13    0.63
  15  -6   3    4.76    0.50
  16  -6   3    0.14    0.32
  16  -6   3    0.41    0.30
  17  -6   3    0.54    0.32
  17  -6   3    0.66    0.37
  18  -6   3    0.60    0.41
  18  -6   3    0.57    0.34
  19  -6   3    0.25    0.37
  19  -6   3    0.03    0.31
  21  -7  -3    1.07    0.43
  21  -7  -3    0.90    0.36
  20  -7  -3    0.21    0.38
  20  -7  -3   -0.26    0.28
  19  -7  -3    0.18    0.28
  19  -7  -3   -0.03    0.34
  18  -7  -3    0.41    0.29
  18  -7  -3   -0.11    0.35
  17  -7  -3    5.39    0.49
  17  -7  -3    5.31    0.55
  16  -7  -3    1.97    0.36
  16  -7  -3    1.63    0.40
  15  -7  -3    0.30    0.32
  15  -7  -3    0.24    0.24
  14  -7  -3    4.08    0.40
  14  -7  -3    3.85    0.45
  13  -7  -3   12.42    0.69
  13  -7  -3   13.22    0.61
 -13   7   3   12.39    0.50
  12  -7  -3    7.56    0.55
 -12  -7   3    7.58    0.38
  12  -7  -3    8.04    0.49
 -12   7   3    7.73    0.39
  11  -7  -3    0.75    0.24
 -11  -7   3    1.10    0.18
  11  -7  -3    0.89    0.28
 -11   7   3    0.40    0.16
  10  -7  -3   13.25    0.56
  10  -7  -3   14.21    0.65
 -10  -7   3   12.77    0.49
 -10   7   3   13.16    0.51
 -10   7   3   13.49    0.45
   9  -7  -3    1.54    0.15
   9  -7  -3    1.90    0.26
   9  -7  -3    1.36    0.28
  -9  -7   3    1.43    0.20
  -9   7   3    1.55    0.16
  -9   7   3    1.57    0.21
   8  -7  -3    7.00    0.30
  -8  -7   3    7.44    0.36
   8  -7  -3    6.03    0.38
   8  -7  -3    7.18    0.45
  -8   7   3    6.73    0.36
  -8   7   3    6.49    0.30
   7  -7  -3    8.73    0.43
  -7  -7   3    8.50    0.40
   7  -7  -3    9.33    0.47
   7  -7  -3    9.06    0.36
  -7   7   3    9.62    0.36
  -7   7   3    8.77    0.40
   6  -7  -3   42.14    1.10
  -6  -7   3   40.07    1.11
   6  -7  -3   42.49    1.16
   6  -7  -3   39.93    1.18
  -6   7   3   42.49    1.13
  -6   7   3   41.29    1.08
   5  -7  -3    0.58    0.19
   5  -7  -3    0.55    0.19
   5  -7  -3    0.39    0.14
  -5  -7   3    0.72    0.17
  -5   7   3    0.81    0.18
  -5   7   3    0.47    0.15
   4  -7  -3   19.03    0.65
  -4  -7   3   19.34    0.63
   4  -7  -3   19.67    0.61
   4  -7  -3   19.40    0.65
  -4   7   3   19.73    0.63
  -4   7   3   19.06    0.60
   3  -7  -3   27.07    0.81
  -3  -7   3   26.44    0.67
   3  -7  -3   25.57    0.77
   3  -7  -3   27.36    0.81
  -3  -7   3   26.59    0.79
  -3   7   3   26.90    0.79
  -3   7   3   25.73    0.77
   2  -7  -3    4.57    0.31
   2  -7  -3    4.44    0.32
   2  -7  -3    4.23    0.29
  -2  -7   3    5.03    0.34
  -2  -7   3    4.76    0.20
  -2  -7   3    3.74    0.27
  -2   7   3    3.94    0.30
  -2   7   3    4.20    0.29
  -1  -7   3   12.98    0.51
   1  -7  -3   12.04    0.48
  -1  -7   3   13.25    0.49
   1  -7  -3   12.73    0.48
  -1  -7   3   13.74    0.39
  -1  -7   3   13.14    0.48
  -1   7   3   12.70    0.49
  -1   7   3   13.33    0.50
   0  -7   3    0.60    0.15
   0  -7  -3    0.06    0.14
   0  -7   3    0.16    0.15
   0  -7   3    0.20    0.16
   0  -7   3    0.36    0.11
   0   7   3    0.18    0.16
   0   7   3    0.47    0.16
   1  -7   3    1.99    0.23
   1  -7   3    2.28    0.20
   1  -7   3    2.17    0.20
   1  -7   3    2.40    0.23
  -1  -7  -3    2.14    0.22
   1   7   3    2.18    0.22
   1   7   3    2.23    0.25
  -2  -7  -3   12.72    0.48
   2  -7   3   12.01    0.43
   2  -7   3   12.49    0.43
   2  -7   3   13.31    0.48
   2  -7   3   12.95    0.51
   2   7   3   11.52    0.47
   2   7   3   12.36    0.52
  -3  -7  -3   35.47    0.99
   3  -7   3   34.87    0.96
   3  -7   3   34.63    1.03
   3  -7   3   34.83    0.92
   3  -7   3   35.35    0.98
   3   7   3   34.13    1.03
   3   7   3   35.55    0.98
   4  -7   3    1.22    0.19
  -4  -7  -3    1.01    0.18
   4  -7   3    1.49    0.25
   4  -7   3    1.22    0.14
   4  -7   3    1.34    0.18
   4   7   3    0.98    0.17
   4   7   3    1.55    0.25
   5  -7   3    0.32    0.17
   5  -7   3    0.47    0.11
   5  -7   3    0.40    0.15
  -5  -7  -3    0.28    0.16
   5  -7   3    0.19    0.19
   5   7   3    0.54    0.22
   5   7   3    0.42    0.15
   6  -7   3   35.45    0.89
  -6  -7  -3   35.94    1.01
   6  -7   3   34.26    1.05
   6  -7   3   35.97    0.98
   6  -7   3   35.54    1.08
   6   7   3   35.59    1.09
   6   7   3   35.68    0.97
   7  -7   3    0.85    0.16
   7  -7   3    0.23    0.21
   7  -7   3    0.26    0.21
  -7  -7  -3    0.34    0.16
   7   7   3    0.88    0.25
   7   7   3    0.54    0.14
   8  -7   3    5.11    0.30
   8  -7   3    5.08    0.41
   8  -7   3    5.06    0.41
  -8  -7  -3    5.66    0.36
   8   7   3    5.45    0.29
   9  -7   3   28.53    0.78
   9  -7   3   26.55    0.95
   9  -7   3   27.98    0.96
  10  -7   3    9.46    0.56
  10  -7   3    8.95    0.55
  11  -7   3    0.04    0.25
  11  -7   3    0.14    0.26
  12  -7   3    3.24    0.42
  12  -7   3    3.27    0.38
  13  -7   3   11.46    0.66
  13  -7   3   12.37    0.71
  14  -7   3   -0.07    0.31
  14  -7   3    0.68    0.30
  15  -7   3    2.08    0.41
  15  -7   3    2.44    0.40
  16  -7   3    3.30    0.48
  16  -7   3    4.53    0.50
  17  -7   3    4.27    0.55
  17  -7   3    4.34    0.53
  18  -7   3   -0.09    0.38
  18  -7   3    0.50    0.36
  19  -7   3   -0.05    0.39
  19  -7   3    0.38    0.37
  20  -8  -3   -0.03    0.28
  20  -8  -3    0.00    0.36
  19  -8  -3    0.20    0.29
  19  -8  -3    0.09    0.38
  18  -8  -3    1.67    0.36
  18  -8  -3    1.58    0.44
  17  -8  -3    0.13    0.27
  17  -8  -3    0.15    0.31
  16  -8  -3    1.98    0.41
  16  -8  -3    2.56    0.37
  15  -8  -3   -0.23    0.30
  15  -8  -3    0.32    0.26
  14  -8  -3    0.13    0.25
  14  -8  -3    0.01    0.29
  13  -8  -3    0.72    0.32
  13  -8  -3    0.82    0.27
 -13   8   3    0.70    0.21
 -12  -8   3    1.07    0.21
  12  -8  -3    0.89    0.26
  12  -8  -3    0.82    0.30
 -12   8   3    1.17    0.22
  11  -8  -3    0.50    0.23
  11  -8  -3    0.24    0.23
 -11  -8   3    0.25    0.18
 -11   8   3    0.52    0.19
  10  -8  -3    0.62    0.26
  10  -8  -3    0.46    0.22
  10  -8  -3    0.75    0.14
 -10  -8   3    0.25    0.17
 -10   8   3    0.59    0.19
   9  -8  -3   -0.07    0.22
   9  -8  -3    0.10    0.12
  -9  -8   3    0.23    0.17
   9  -8  -3    0.03    0.20
  -9   8   3    0.18    0.14
  -9   8   3   -0.26    0.15
   8  -8  -3   -0.11    0.12
  -8  -8   3   -0.12    0.16
   8  -8  -3    0.01    0.19
   8  -8  -3   -0.04    0.20
  -8   8   3    0.16    0.12
  -8   8   3   -0.13    0.16
   7  -8  -3    3.64    0.28
  -7  -8   3    4.24    0.32
   7  -8  -3    4.10    0.34
   7  -8  -3    4.57    0.38
  -7   8   3    4.16    0.33
  -7   8   3    3.65    0.26
   6  -8  -3    0.78    0.21
   6  -8  -3    0.57    0.16
   6  -8  -3    0.57    0.21
  -6  -8   3    0.68    0.19
  -6   8   3    0.57    0.16
  -6   8   3    0.68    0.19
   5  -8  -3    0.77    0.20
  -5  -8   3    0.69    0.18
   5  -8  -3    1.10    0.22
   5  -8  -3    0.78    0.17
  -5   8   3    1.23    0.21
  -5   8   3    0.88    0.17
   4  -8  -3    0.22    0.16
   4  -8  -3    0.39    0.18
  -4  -8   3    0.32    0.17
   4  -8  -3    0.19    0.18
  -4  -8   3    0.30    0.09
  -4   8   3    0.26    0.17
  -4   8   3    0.23    0.16
  -3  -8   3    0.07    0.08
  -3  -8   3   -0.08    0.15
   3  -8  -3    0.16    0.16
  -3  -8   3   -0.02    0.16
   3  -8  -3   -0.18    0.15
   3  -8  -3   -0.05    0.17
  -3   8   3   -0.15    0.16
  -3   8   3    0.05    0.15
   2  -8  -3    0.35    0.19
  -2  -8   3    0.09    0.18
  -2  -8   3    0.22    0.09
  -2  -8   3    0.08    0.17
   2  -8  -3    0.13    0.16
   2  -8  -3    0.44    0.17
  -2   8   3    0.37    0.18
  -2   8   3    0.00    0.16
  -1  -8   3   -0.08    0.14
  -1  -8   3    0.14    0.10
  -1  -8   3    0.12    0.16
   1  -8  -3   -0.10    0.15
   1  -8  -3   -0.10    0.15
  -1  -8   3   -0.16    0.17
  -1   8   3   -0.13    0.16
  -1   8   3   -0.01    0.17
   0  -8   3    0.01    0.15
   0  -8  -3   -0.21    0.15
   0  -8   3    0.12    0.16
   0  -8   3   -0.14    0.18
   0  -8   3    0.02    0.11
   0   8   3    0.15    0.18
   0   8   3   -0.19    0.17
   1  -8   3    1.65    0.20
   1  -8   3    1.27    0.21
   1  -8   3    1.47    0.17
  -1  -8  -3    1.47    0.22
   1  -8   3    1.22    0.24
   1   8   3    1.55    0.21
   1   8   3    1.14    0.22
   2  -8   3    0.13    0.13
   2  -8   3   -0.06    0.13
   2  -8   3    0.06    0.15
  -2  -8  -3   -0.07    0.16
   2  -8   3    0.21    0.18
   2   8   3    0.29    0.20
   2   8   3    0.13    0.17
   3  -8   3    7.53    0.34
   3  -8   3    7.75    0.37
   3  -8   3    7.72    0.46
   3  -8   3    7.91    0.40
  -3  -8  -3    7.67    0.41
   3   8   3    8.18    0.40
   3   8   3    7.97    0.44
   4  -8   3    1.55    0.26
   4  -8   3    1.13    0.20
  -4  -8  -3    1.18    0.21
   4  -8   3    1.53    0.21
   4  -8   3    1.44    0.16
   4   8   3    1.92    0.28
   4   8   3    1.28    0.21
   5  -8   3    0.49    0.16
   5  -8   3    0.60    0.19
  -5  -8  -3    0.56    0.19
   5  -8   3    0.48    0.23
   5  -8   3    0.64    0.13
   5   8   3    0.23    0.21
   5   8   3    0.58    0.17
   6  -8   3    1.57    0.27
   6  -8   3    1.54    0.25
  -6  -8  -3    2.14    0.25
   6  -8   3    1.96    0.22
   6   8   3    1.99    0.31
   6   8   3    2.05    0.22
   7  -8   3    3.20    0.34
   7  -8   3    3.44    0.33
   7  -8   3    3.24    0.26
  -7  -8  -3    3.69    0.31
   7   8   3    2.83    0.24
   8  -8   3    1.33    0.27
   8  -8   3    1.69    0.20
   8  -8   3    1.85    0.29
  -8  -8  -3    1.47    0.23
   9  -8   3    0.58    0.28
   9  -8   3    1.31    0.29
  -9  -8  -3    0.74    0.20
   9  -8   3    0.65    0.16
 -10  -8  -3   -0.12    0.17
  10  -8   3    0.16    0.25
  10  -8   3    0.10    0.25
 -11  -8  -3    0.69    0.21
  11  -8   3    0.69    0.29
  11  -8   3    0.40    0.27
  12  -8   3    3.09    0.42
 -12  -8  -3    4.38    0.35
  12  -8   3    3.26    0.42
  13  -8   3    0.23    0.29
  13  -8   3    0.31    0.28
  14  -8   3    1.38    0.37
  14  -8   3    0.95    0.33
  15  -8   3    0.72    0.35
  15  -8   3    1.36    0.40
  16  -8   3    0.19    0.36
  16  -8   3    0.13    0.33
  17  -8   3    1.74    0.45
  17  -8   3    1.31    0.39
  18  -8   3    2.56    0.50
  18  -8   3    2.75    0.47
  19  -9  -3    0.84    0.34
  19  -9  -3    0.70    0.38
  18  -9  -3    0.64    0.39
  18  -9  -3    1.05    0.33
  17  -9  -3   -0.15    0.28
  17  -9  -3   -0.24    0.31
  16  -9  -3    1.43    0.33
  16  -9  -3    1.17    0.40
  15  -9  -3    0.17    0.26
  15  -9  -3    0.32    0.32
  14  -9  -3    3.37    0.40
  14  -9  -3    2.81    0.42
  13  -9  -3    0.20    0.28
  13  -9  -3    0.35    0.26
 -13  -9   3    0.19    0.24
 -13   9   3    0.45    0.21
  12  -9  -3    2.88    0.36
 -12  -9   3    2.25    0.28
  12  -9  -3    3.09    0.42
 -12   9   3    2.59    0.29
  11  -9  -3    2.37    0.32
  11  -9  -3    3.23    0.38
 -11  -9   3    2.88    0.29
 -11   9   3    2.22    0.28
  10  -9  -3    2.40    0.33
 -10  -9   3    3.03    0.30
  10  -9  -3    2.33    0.26
  10  -9  -3    2.26    0.34
 -10   9   3    2.37    0.28
   9  -9  -3    9.19    0.39
   9  -9  -3    9.44    0.55
   9  -9  -3    8.55    0.50
  -9  -9   3    9.28    0.46
  -9   9   3    9.64    0.48
   8  -9  -3    0.06    0.14
   8  -9  -3    0.02    0.21
   8  -9  -3    0.23    0.21
  -8  -9   3    0.11    0.18
  -8   9   3    0.12    0.16
  -8   9   3   -0.13    0.17
   7  -9  -3    5.50    0.42
   7  -9  -3    4.53    0.40
   7  -9  -3    4.29    0.32
  -7  -9   3    4.04    0.32
  -7   9   3    4.04    0.33
  -7   9   3    4.73    0.29
   6  -9  -3    2.96    0.26
   6  -9  -3    2.67    0.31
   6  -9  -3    2.38    0.29
  -6  -9   3    2.40    0.27
  -6   9   3    2.41    0.23
  -6   9   3    2.06    0.26
   5  -9  -3    4.17    0.31
  -5  -9   3    4.14    0.32
   5  -9  -3    3.50    0.32
   5  -9  -3    4.05    0.36
  -5   9   3    3.77    0.32
  -5   9   3    4.17    0.30
   4  -9  -3    1.08    0.20
   4  -9  -3    1.16    0.22
   4  -9  -3    1.34    0.23
  -4  -9   3    0.87    0.21
  -4   9   3    1.14    0.20
  -4   9   3    0.82    0.21
   3  -9  -3    2.99    0.28
  -3  -9   3    1.65    0.23
  -3  -9   3    2.35    0.17
  -3  -9   3    1.95    0.28
   3  -9  -3    2.26    0.28
   3  -9  -3    2.32    0.26
  -3   9   3    2.43    0.27
  -3   9   3    2.54    0.26
   2  -9  -3   28.55    0.86
  -2  -9   3   28.29    0.90
   2  -9  -3   26.18    0.85
  -2  -9   3   27.79    0.87
   2  -9  -3   27.48    0.89
  -2  -9   3   27.81    0.74
  -2   9   3   27.49    0.87
  -2   9   3   27.08    0.86
   1  -9  -3    0.65    0.19
  -1  -9   3    0.35    0.20
   1  -9  -3    0.54    0.18
   1  -9  -3    0.04    0.19
  -1  -9   3    0.49    0.20
  -1  -9   3    0.61    0.13
  -1  -9   3    0.27    0.18
  -1   9   3    0.54    0.21
  -1   9   3    0.19    0.19
   0  -9   3    3.71    0.32
   0  -9  -3    2.72    0.26
   0  -9   3    3.35    0.33
   0  -9  -3    3.01    0.28
   0  -9   3    2.80    0.22
   0  -9   3    2.89    0.27
   0   9   3    2.75    0.27
   0   9   3    2.50    0.28
   1  -9   3    0.84    0.16
   1  -9   3    0.86    0.24
   1  -9   3    0.41    0.19
   1  -9   3    0.55    0.17
  -1  -9  -3    0.41    0.19
   1   9   3    0.65    0.22
   1   9   3    0.74    0.21
   2  -9   3    9.19    0.48
   2  -9   3    9.89    0.41
  -2  -9  -3    9.34    0.46
   2  -9   3    8.93    0.45
   2  -9   3    9.63    0.40
   2   9   3    8.96    0.45
   2   9   3   10.10    0.51
   3  -9   3   14.43    0.54
   3  -9   3   15.68    0.65
   3  -9   3   15.32    0.57
   3  -9   3   14.66    0.51
  -3  -9  -3   15.30    0.59
   3   9   3   14.21    0.63
   3   9   3   14.26    0.56
   4  -9   3   18.91    0.64
  -4  -9  -3   18.12    0.66
   4  -9   3   17.92    0.56
   4  -9   3   16.92    0.63
   4  -9   3   16.30    0.70
   4   9   3   17.71    0.72
   4   9   3   18.28    0.64
   5  -9   3    1.59    0.23
  -5  -9  -3    1.53    0.24
   5  -9   3    1.31    0.28
   5  -9   3    1.64    0.25
   5   9   3    1.52    0.23
   5   9   3    1.63    0.28
  -6  -9  -3    2.30    0.27
   6  -9   3    2.33    0.33
   6  -9   3    2.07    0.24
   6  -9   3    2.07    0.28
   6   9   3    2.54    0.25
   6   9   3    2.24    0.31
  -7  -9  -3   10.89    0.52
   7  -9   3   11.01    0.60
   7  -9   3   11.24    0.48
   7  -9   3   10.48    0.55
   7   9   3   10.82    0.46
   8  -9   3    0.54    0.25
   8  -9   3    0.60    0.27
   8  -9   3    1.29    0.20
  -8  -9  -3    1.05    0.24
   9  -9   3    3.72    0.39
   9  -9   3    3.16    0.37
   9  -9   3    3.13    0.27
  -9  -9  -3    3.34    0.32
  10  -9   3    1.00    0.28
  10  -9   3    0.96    0.30
 -10  -9  -3    1.29    0.25
  11  -9   3   -0.35    0.24
  11  -9   3   -0.06    0.28
 -11  -9  -3    0.13    0.20
  12  -9   3    1.82    0.35
  12  -9   3    1.39    0.35
 -12  -9  -3    1.31    0.26
  13  -9   3   -0.25    0.28
  13  -9   3   -0.59    0.26
  14  -9   3    1.08    0.35
  14  -9   3    1.18    0.35
  15  -9   3    0.83    0.38
  15  -9   3    0.31    0.31
  16  -9   3    0.18    0.37
  16  -9   3    0.29    0.33
  17  -9   3    0.26    0.36
  17  -9   3    0.41    0.38
  19 -10  -3    4.65    0.61
  18 -10  -3   -0.41    0.34
  18 -10  -3   -0.19    0.29
  17 -10  -3   -0.27    0.26
  17 -10  -3   -0.18    0.32
  16 -10  -3    0.42    0.37
  16 -10  -3   -0.30    0.26
  15 -10  -3    7.18    0.57
  15 -10  -3    7.48    0.65
  14 -10  -3    0.35    0.31
  14 -10  -3    0.61    0.29
 -13 -10   3    0.31    0.21
  13 -10  -3   -0.20    0.24
  13 -10  -3   -0.26    0.26
 -13  10   3    0.29    0.21
  12 -10  -3    0.30    0.29
  12 -10  -3    0.95    0.30
 -12 -10   3    0.65    0.23
 -12  10   3    0.77    0.24
 -11 -10   3    5.45    0.40
  11 -10  -3    5.26    0.49
  11 -10  -3    5.10    0.45
 -11  10   3    4.33    0.38
 -10 -10   3   -0.11    0.19
  10 -10  -3    0.25    0.25
  10 -10  -3    1.34    0.32
 -10  10   3    0.38    0.21
  -9 -10   3    7.31    0.45
   9 -10  -3    6.93    0.51
   9 -10  -3    6.91    0.49
   9 -10  -3    6.69    0.37
  -9  10   3    6.97    0.46
   8 -10  -3   23.45    0.76
  -8 -10   3   24.28    0.83
   8 -10  -3   23.67    0.87
   8 -10  -3   25.76    0.92
  -8  10   3   25.04    0.84
   7 -10  -3    4.32    0.35
   7 -10  -3    4.94    0.41
   7 -10  -3    4.94    0.42
  -7 -10   3    5.18    0.39
  -7  10   3    4.57    0.36
  -7  10   3    5.12    0.40
   6 -10  -3   31.25    1.03
   6 -10  -3   31.63    0.95
  -6 -10   3   32.76    1.00
   6 -10  -3   31.29    1.03
  -6  10   3   31.49    1.00
  -6  10   3   30.83    0.92
   5 -10  -3   10.87    0.49
  -5 -10   3   10.03    0.51
   5 -10  -3   11.27    0.55
   5 -10  -3   10.62    0.55
  -5  10   3   10.68    0.52
  -5  10   3   10.95    0.47
   4 -10  -3    1.30    0.24
   4 -10  -3    0.71    0.21
  -4 -10   3    0.99    0.23
   4 -10  -3    0.90    0.26
  -4 -10   3    1.03    0.25
  -4  10   3    1.17    0.25
  -4  10   3    1.36    0.23
  -3 -10   3   24.93    0.89
   3 -10  -3   24.49    0.83
  -3 -10   3   26.37    0.86
   3 -10  -3   27.24    0.86
   3 -10  -3   26.85    0.89
  -3  10   3   26.15    0.84
  -3  10   3   26.12    0.87
  -2 -10   3    2.51    0.32
   2 -10  -3    1.98    0.29
   2 -10  -3    2.66    0.28
   2 -10  -3    2.60    0.29
  -2 -10   3    2.18    0.28
  -2  10   3    2.76    0.29
  -2  10   3    3.12    0.32
  -1 -10   3    1.57    0.29
   1 -10  -3    1.87    0.29
  -1 -10   3    1.35    0.23
  -1 -10   3    1.35    0.24
   1 -10  -3    1.49    0.24
   1 -10  -3    1.38    0.23
  -1  10   3    1.56    0.25
  -1  10   3    2.28    0.28
   0 -10   3   10.80    0.51
   0 -10   3   12.15    0.50
   0 -10   3   11.02    0.54
   0 -10  -3   11.57    0.52
   0 -10   3   11.11    0.43
   0 -10  -3   11.11    0.50
   0  10   3   11.38    0.52
   0  10   3   11.39    0.54
   1 -10   3   11.23    0.44
   1 -10   3   12.17    0.56
   1 -10   3   12.42    0.51
   1 -10   3   11.26    0.53
  -1 -10  -3   12.39    0.56
   1  10   3   10.97    0.52
   1  10   3   12.31    0.58
   2 -10   3    0.82    0.17
   2 -10   3    0.65    0.23
   2 -10   3    0.75    0.18
   2 -10   3    0.57    0.21
  -2 -10  -3    0.19    0.20
   2  10   3    1.00    0.22
   2  10   3    0.94    0.26
   3 -10   3    0.78    0.18
   3 -10   3    0.90    0.24
  -3 -10  -3    1.42    0.26
   3 -10   3    1.03    0.20
   3 -10   3    1.63    0.25
   3  10   3    0.69    0.21
   3  10   3    0.77    0.25
   4 -10   3    0.91    0.22
  -4 -10  -3    0.69    0.23
   4 -10   3    0.62    0.24
   4 -10   3    0.91    0.21
   4  10   3    0.92    0.22
   4  10   3    1.04    0.28
   5 -10   3   52.78    1.47
   5 -10   3   55.35    1.58
   5 -10   3   52.09    1.48
  -5 -10  -3   55.30    1.51
   5  10   3   54.27    1.47
   5  10   3   54.04    1.58
   6 -10   3    9.20    0.56
  -6 -10  -3   10.05    0.52
   6 -10   3    9.10    0.50
   6 -10   3    9.25    0.47
   6  10   3    8.82    0.45
   7 -10   3    5.73    0.48
  -7 -10  -3    5.30    0.41
   7 -10   3    5.22    0.38
   7 -10   3    5.53    0.43
   8 -10   3    6.87    0.54
   8 -10   3    6.94    0.41
   8 -10   3    6.45    0.50
  -8 -10  -3    7.35    0.47
  -9 -10  -3    9.60    0.52
   9 -10   3    9.56    0.61
   9 -10   3    9.85    0.60
   9 -10   3    9.22    0.45
  10 -10   3    0.50    0.32
  10 -10   3    0.95    0.30
 -10 -10  -3    0.66    0.25
 -11 -10  -3    7.82    0.50
  11 -10   3    8.68    0.59
  11 -10   3    7.35    0.56
  12 -10   3   -0.12    0.30
 -12 -10  -3   -0.09    0.22
  12 -10   3   -0.39    0.28
  13 -10   3    0.68    0.33
  13 -10   3    0.35    0.31
 -13 -10  -3    0.46    0.25
  14 -10   3   -0.22    0.31
  14 -10   3    0.10    0.32
  15 -10   3    0.74    0.36
  15 -10   3    0.36    0.34
  16 -10   3   -0.13    0.31
  16 -10   3   -0.45    0.33
  17 -10   3    0.90    0.40
  17 -10   3    0.60    0.40
  17 -11  -3   -0.11    0.34
  17 -11  -3    0.49    0.31
  16 -11  -3    0.34    0.30
  16 -11  -3    0.57    0.39
  15 -11  -3    0.16    0.33
  15 -11  -3    0.34    0.32
  14 -11  -3    1.41    0.39
  14 -11  -3    1.07    0.33
 -14  11   3    1.37    0.33
 -13 -11   3   10.63    0.58
  13 -11  -3   10.96    0.72
  13 -11  -3    9.24    0.63
 -13  11   3   10.11    0.60
  12 -11  -3    3.56    0.45
  12 -11  -3    3.81    0.42
 -12 -11   3    3.32    0.36
 -12  11   3    2.87    0.35
 -11 -11   3    1.46    0.29
  11 -11  -3    1.54    0.33
  11 -11  -3    1.68    0.36
 -11  11   3    1.75    0.29
  10 -11  -3    4.18    0.43
 -10 -11   3    3.51    0.36
  10 -11  -3    3.27    0.40
 -10  11   3    3.69    0.37
  -9 -11   3    6.76    0.48
   9 -11  -3    7.91    0.54
   9 -11  -3    7.13    0.40
   9 -11  -3    7.52    0.56
  -9  11   3    6.39    0.49
   8 -11  -3    0.04    0.24
   8 -11  -3    0.20    0.18
   8 -11  -3    0.25    0.25
  -8 -11   3   -0.03    0.21
  -8  11   3    0.12    0.21
   7 -11  -3    0.78    0.28
   7 -11  -3    0.52    0.20
  -7 -11   3    0.44    0.22
   7 -11  -3    0.51    0.25
  -7  11   3    0.63    0.25
   6 -11  -3    0.51    0.23
   6 -11  -3    0.08    0.24
  -6 -11   3    0.37    0.22
   6 -11  -3    0.52    0.20
  -6  11   3    0.32    0.23
   5 -11  -3    1.41    0.30
   5 -11  -3    1.81    0.27
  -5 -11   3    1.36    0.27
   5 -11  -3    1.24    0.26
  -5  11   3    1.14    0.22
  -5  11   3    1.43    0.28
   4 -11  -3    6.07    0.44
  -4 -11   3    5.72    0.47
   4 -11  -3    4.64    0.40
   4 -11  -3    5.09    0.40
  -4 -11   3    4.86    0.40
  -4  11   3    5.08    0.38
  -4  11   3    4.84    0.41
   3 -11  -3    0.40    0.22
   3 -11  -3    0.65    0.22
  -3 -11   3    0.50    0.23
  -3 -11   3    0.57    0.24
   3 -11  -3    0.20    0.21
  -3  11   3    0.27    0.22
  -3  11   3    0.64    0.22
   2 -11  -3    1.09    0.25
   2 -11  -3    1.03    0.26
  -2 -11   3    1.51    0.26
   2 -11  -3    1.38    0.26
  -2 -11   3    1.85    0.28
  -2 -11   3    1.24    0.29
  -2  11   3    1.69    0.26
  -2  11   3    1.43    0.27
  -1 -11   3    1.96    0.28
   1 -11  -3    1.89    0.27
   1 -11  -3    2.26    0.30
  -1 -11   3    2.00    0.27
  -1 -11   3    2.33    0.33
   1 -11  -3    2.25    0.34
  -1  11   3    1.77    0.29
  -1  11   3    2.21    0.31
   0 -11   3    0.52    0.22
   0 -11  -3   -0.11    0.18
   0 -11   3    0.06    0.21
   0 -11  -3   -0.12    0.19
   0 -11  -3   -0.07    0.19
   0 -11   3    0.04    0.18
   0  11   3   -0.11    0.19
   0  11   3    0.10    0.22
   1 -11   3    2.89    0.29
  -1 -11  -3    2.19    0.29
   1 -11   3    2.44    0.31
   1 -11   3    2.26    0.34
  -1 -11  -3    2.54    0.28
   1  11   3    2.49    0.29
   1  11   3    2.30    0.31
  -2 -11  -3    3.22    0.34
   2 -11   3    3.53    0.34
   2 -11   3    3.55    0.30
   2 -11   3    3.26    0.39
   2  11   3    4.33    0.41
   2  11   3    3.81    0.34
  -3 -11  -3    6.35    0.48
   3 -11   3    5.72    0.46
   3 -11   3    7.26    0.45
   3  11   3    7.48    0.46
   3  11   3    7.78    0.52
   4 -11   3    0.69    0.29
   4 -11   3    1.24    0.23
  -4 -11  -3    0.77    0.24
   4 -11   3    0.77    0.23
   4  11   3    0.83    0.23
   4  11   3    1.32    0.30
   5 -11   3    3.58    0.33
   5 -11   3    3.45    0.33
   5 -11   3    3.60    0.41
  -5 -11  -3    3.17    0.35
   5  11   3    3.52    0.34
  -6 -11  -3   10.60    0.57
   6 -11   3    9.93    0.61
   6 -11   3   10.12    0.54
   6 -11   3    9.95    0.51
   6  11   3   10.39    0.50
   7 -11   3    1.98    0.27
   7 -11   3    2.06    0.37
   7 -11   3    2.44    0.33
  -7 -11  -3    2.68    0.33
  -8 -11  -3    3.24    0.36
   8 -11   3    3.59    0.40
   8 -11   3    4.82    0.48
   8 -11   3    3.39    0.31
   9 -11   3    7.55    0.43
   9 -11   3    7.21    0.59
   9 -11   3    6.80    0.55
  -9 -11  -3    7.10    0.50
  10 -11   3    1.92    0.39
 -10 -11  -3    2.20    0.32
  10 -11   3    2.42    0.37
  11 -11   3    0.54    0.31
  11 -11   3    1.30    0.36
 -11 -11  -3    1.42    0.30
  12 -11   3    1.83    0.39
  12 -11   3    2.31    0.43
 -12 -11  -3    2.45    0.34
  13 -11   3    1.91    0.41
  13 -11   3    2.12    0.41
 -13 -11  -3    2.63    0.35
  14 -11   3   -0.16    0.32
  14 -11   3   -0.08    0.31
  15 -11   3    0.73    0.36
  15 -11   3    0.11    0.36
  16 -11   3    0.84    0.38
  16 -12  -3    0.05    0.37
  16 -12  -3    0.09    0.30
  15 -12  -3    0.31    0.37
  15 -12  -3    0.17    0.33
  14 -12  -3    0.23    0.30
  14 -12  -3   -0.27    0.31
 -14  12   3   -0.13    0.24
  13 -12  -3    0.51    0.33
  13 -12  -3    0.07    0.31
 -13 -12   3    0.07    0.25
 -13  12   3    0.31    0.26
  12 -12  -3   -0.31    0.26
 -12 -12   3   -0.42    0.21
  12 -12  -3   -0.27    0.27
 -12  12   3   -0.15    0.23
  11 -12  -3    1.36    0.34
  11 -12  -3    0.20    0.29
 -11 -12   3    0.61    0.26
 -11  12   3    0.04    0.25
 -10 -12   3    0.48    0.25
  10 -12  -3    0.25    0.29
  10 -12  -3   -0.01    0.27
 -10  12   3   -0.15    0.22
   9 -12  -3    0.05    0.19
   9 -12  -3    0.36    0.29
   9 -12  -3    0.16    0.27
  -9 -12   3    0.32    0.25
  -9  12   3    0.39    0.25
   8 -12  -3   -0.03    0.26
   8 -12  -3    0.10    0.19
  -8 -12   3   -0.04    0.22
   8 -12  -3    0.08    0.25
  -8  12   3    0.18    0.24
   7 -12  -3    0.59    0.26
   7 -12  -3    0.63    0.22
  -7 -12   3    0.41    0.25
   7 -12  -3    0.72    0.28
  -7  12   3    0.59    0.25
   6 -12  -3    1.48    0.31
  -6 -12   3    1.63    0.31
   6 -12  -3    2.24    0.36
   6 -12  -3    1.47    0.27
  -6  12   3    1.46    0.30
  -5 -12   3    0.49    0.24
   5 -12  -3    0.32    0.23
   5 -12  -3    0.06    0.20
  -5 -12   3   -0.08    0.25
   5 -12  -3   -0.20    0.24
  -5  12   3    0.35    0.23
  -4 -12   3   -0.20    0.23
   4 -12  -3    0.21    0.25
   4 -12  -3   -0.01    0.20
   4 -12  -3    0.18    0.23
  -4 -12   3    0.11    0.23
  -4  12   3    0.33    0.21
  -4  12   3    0.13    0.23
   3 -12  -3    0.21    0.22
  -3 -12   3   -0.16    0.21
   3 -12  -3    0.02    0.21
  -3 -12   3   -0.03    0.22
   3 -12  -3    0.05    0.25
  -3  12   3    0.29    0.23
  -3  12   3    0.28    0.20
  -2 -12   3    0.15    0.23
   2 -12  -3   -0.13    0.20
   2 -12  -3    0.04    0.21
  -2 -12   3   -0.20    0.24
  -2 -12   3   -0.16    0.20
   2 -12  -3    0.32    0.27
  -2  12   3   -0.45    0.20
  -2  12   3    0.29    0.22
  -1 -12   3   -0.18    0.22
  -1 -12   3   -0.34    0.24
   1 -12  -3    0.04    0.21
   1 -12  -3   -0.23    0.24
   1 -12  -3    0.19    0.20
  -1 -12   3    0.27    0.21
  -1  12   3   -0.28    0.21
  -1  12   3   -0.05    0.21
   0 -12   3    0.34    0.25
   0 -12  -3    0.10    0.21
   0 -12   3    0.03    0.22
   0 -12   3   -0.06    0.20
   0 -12  -3   -0.28    0.23
   0 -12  -3    0.00    0.19
   0  12   3   -0.01    0.22
   0  12   3   -0.18    0.21
   1 -12   3    0.44    0.21
  -1 -12  -3    0.56    0.24
   1 -12   3    0.40    0.27
  -1 -12  -3    0.83    0.29
   1 -12   3    0.65    0.25
  -1 -12  -3    0.48    0.21
   1  12   3    0.32    0.23
   1  12   3    0.62    0.26
  -2 -12  -3    1.45    0.29
   2 -12   3    0.98    0.31
   2 -12   3    0.91    0.25
   2  12   3    1.24    0.27
   2  12   3    1.26    0.30
   3 -12   3    1.01    0.32
   3 -12   3    0.30    0.23
  -3 -12  -3    0.93    0.28
   3  12   3    0.70    0.24
  -4 -12  -3    0.33    0.25
   4 -12   3    0.89    0.31
   4 -12   3    0.51    0.24
   4  12   3    0.26    0.22
  -5 -12  -3    1.04    0.28
   5 -12   3    0.95    0.32
   5 -12   3    0.59    0.24
   5  12   3    1.56    0.26
   6 -12   3    0.54    0.29
   6 -12   3    0.60    0.23
  -6 -12  -3    0.87    0.27
  -7 -12  -3    2.77    0.37
   7 -12   3    3.07    0.44
   7 -12   3    2.77    0.31
   8 -12   3   -0.13    0.19
   8 -12   3    0.20    0.36
   8 -12   3    0.31    0.28
  -8 -12  -3   -0.22    0.23
   9 -12   3    0.38    0.32
   9 -12   3    0.44    0.29
  -9 -12  -3    0.58    0.27
  10 -12   3    0.23    0.29
 -10 -12  -3    0.69    0.28
  10 -12   3    0.50    0.34
  11 -12   3    1.53    0.39
 -11 -12  -3    1.95    0.33
  11 -12   3    1.63    0.36
 -12 -12  -3    0.03    0.25
  12 -12   3   -0.13    0.30
  12 -12   3    0.52    0.34
  13 -12   3   -0.24    0.31
  13 -12   3    0.34    0.33
 -13 -12  -3    0.10    0.26
  14 -12   3    0.00    0.31
  14 -12   3    0.04    0.32
  15 -13  -3   -0.04    0.31
  15 -13  -3   -0.05    0.36
  14 -13  -3    2.10    0.45
  14 -13  -3    2.46    0.45
  13 -13  -3    0.57    0.34
 -13 -13   3    0.76    0.30
  13 -13  -3    0.30    0.34
 -13  13   3    0.46    0.27
 -12 -13   3    0.33    0.27
  12 -13  -3    0.19    0.30
  12 -13  -3   -0.14    0.28
 -12  13   3    0.05    0.26
  11 -13  -3    1.73    0.37
  11 -13  -3    1.73    0.38
 -11 -13   3    1.75    0.33
 -11  13   3    1.42    0.33
 -10 -13   3    3.88    0.41
  10 -13  -3    3.16    0.43
  10 -13  -3    2.41    0.41
 -10  13   3    2.93    0.39
   9 -13  -3    2.15    0.37
  -9 -13   3    3.69    0.41
   9 -13  -3    2.31    0.39
   9 -13  -3    2.79    0.33
  -9  13   3    2.03    0.34
  -8 -13   3   -0.43    0.22
   8 -13  -3   -0.03    0.27
   8 -13  -3    0.16    0.21
   8 -13  -3   -0.21    0.25
  -8  13   3   -0.04    0.24
   7 -13  -3    1.07    0.26
   7 -13  -3    1.95    0.34
   7 -13  -3    2.16    0.39
  -7 -13   3    1.78    0.32
  -7  13   3    0.90    0.30
   6 -13  -3   10.44    0.60
   6 -13  -3    9.05    0.62
   6 -13  -3   10.86    0.57
  -6 -13   3   11.03    0.63
  -6 -13   3   10.14    0.61
  -6  13   3   10.22    0.62
   5 -13  -3    1.74    0.31
  -5 -13   3    1.48    0.33
  -5 -13   3    1.59    0.32
   5 -13  -3    1.59    0.28
   5 -13  -3    1.35    0.35
  -5  13   3    1.44    0.31
  -4 -13   3    0.05    0.24
  -4 -13   3    0.06    0.27
   4 -13  -3    0.09    0.21
   4 -13  -3   -0.09    0.22
   4 -13  -3    0.13    0.27
  -4 -13   3   -0.03    0.25
  -4  13   3   -0.05    0.23
  -3 -13   3    0.98    0.28
   3 -13  -3    1.09    0.32
   3 -13  -3    1.34    0.28
   3 -13  -3    0.51    0.28
  -3 -13   3    0.62    0.28
  -3 -13   3    0.63    0.30
  -3  13   3    1.11    0.28
  -3  13   3    0.69    0.25
  -2 -13   3   33.88    1.11
   2 -13  -3   32.04    1.08
  -2 -13   3   32.02    1.09
   2 -13  -3   30.65    1.12
  -2 -13   3   33.08    1.15
  -2  13   3   32.39    1.06
  -2  13   3   33.01    1.10
  -1 -13   3    2.12    0.32
  -1 -13   3    2.83    0.41
  -1 -13   3    2.49    0.35
   1 -13  -3    2.89    0.35
   1 -13  -3    2.09    0.38
  -1  13   3    2.46    0.34
  -1  13   3    2.35    0.34
   0 -13  -3    0.52    0.25
   0 -13  -3    0.10    0.26
   0 -13   3   -0.45    0.27
   0 -13   3    0.33    0.25
   0 -13   3    0.03    0.20
   0  13   3    0.28    0.26
   0  13   3    0.21    0.23
   1 -13   3    1.76    0.31
   1 -13   3    1.40    0.34
  -1 -13  -3    1.07    0.31
  -1 -13  -3    0.86    0.27
   1  13   3    1.53    0.29
  -2 -13  -3   10.99    0.63
  -2 -13  -3    9.75    0.63
   2 -13   3   10.54    0.59
   2 -13   3    9.71    0.60
   2  13   3   10.58    0.58
   3 -13   3   -0.08    0.22
  -3 -13  -3    0.24    0.25
   3 -13   3   -0.32    0.28
   3  13   3    0.30    0.23
   4 -13   3    4.16    0.47
  -4 -13  -3    4.49    0.43
   4 -13   3    5.95    0.45
   4  13   3    5.35    0.43
   5 -13   3    6.38    0.51
   5 -13   3    6.50    0.56
  -5 -13  -3    6.93    0.55
   6 -13   3    1.76    0.30
   6 -13   3    2.40    0.43
  -6 -13  -3    1.52    0.33
   7 -13   3    5.41    0.43
  -7 -13  -3    5.71    0.48
   7 -13   3    4.97    0.52
   8 -13   3    0.14    0.22
  -8 -13  -3    0.55    0.27
   8 -13   3    0.85    0.35
  -9 -13  -3    2.31    0.37
   9 -13   3    2.69    0.45
  10 -13   3    2.40    0.46
 -10 -13  -3    1.85    0.35
  11 -13   3    3.31    0.51
 -11 -13  -3    2.50    0.39
 -12 -13  -3    0.21    0.28
  12 -13   3    0.08    0.36
  13 -13   3    0.05    0.36
 -13 -13  -3    0.70    0.32
 -13 -14   3   -0.15    0.26
  13 -14  -3    0.47    0.35
  13 -14  -3   -0.15    0.33
 -12 -14   3    0.99    0.31
  12 -14  -3    1.10    0.37
  12 -14  -3    0.99    0.37
 -11 -14   3    1.61    0.35
  11 -14  -3    0.98    0.36
  11 -14  -3    1.10    0.37
 -11  14   3    1.07    0.32
  10 -14  -3    0.68    0.35
  10 -14  -3    0.44    0.31
 -10 -14   3    1.25    0.33
 -10  14   3    0.89    0.30
   9 -14  -3    7.16    0.64
   9 -14  -3    5.99    0.55
  -9 -14   3    7.02    0.55
  -9  14   3    6.74    0.55
  -8 -14   3    8.37    0.65
   8 -14  -3    7.87    0.62
   8 -14  -3    7.14    0.50
  -8 -14   3    8.85    0.61
  -8  14   3    7.64    0.57
  -7 -14   3    0.98    0.36
   7 -14  -3    0.92    0.34
   7 -14  -3    0.52    0.24
  -7 -14   3    0.61    0.29
  -7  14   3    0.32    0.29
   6 -14  -3    0.16    0.24
  -6 -14   3    0.45    0.31
  -6 -14   3    0.49    0.28
   6 -14  -3    0.29    0.29
  -6  14   3   -0.01    0.26
  -5 -14   3   22.42    0.96
   5 -14  -3   24.99    1.01
  -5 -14   3   24.21    1.01
  -5 -14   3   26.74    0.98
   5 -14  -3   23.79    0.90
  -5  14   3   24.86    0.96
   4 -14  -3    4.89    0.48
  -4 -14   3    4.61    0.45
   4 -14  -3    5.64    0.45
  -4 -14   3    5.12    0.53
  -4 -14   3    4.49    0.45
  -4  14   3    5.18    0.47
  -3 -14   3   14.95    0.72
  -3 -14   3   14.22    0.73
   3 -14  -3   14.50    0.76
  -3 -14   3   14.91    0.79
   3 -14  -3   13.76    0.69
  -3  14   3   15.04    0.74
  -2 -14   3    0.71    0.28
  -2 -14   3    0.31    0.30
  -2 -14   3    0.48    0.26
   2 -14  -3   -0.11    0.29
   2 -14  -3    0.50    0.26
  -2  14   3    0.57    0.27
   1 -14  -3   23.36    0.90
  -1 -14   3   23.31    0.96
   1 -14  -3   22.41    0.95
  -1 -14   3   22.60    0.89
  -1 -14   3   21.94    0.87
  -1  14   3   22.29    0.89
   0 -14   3    2.32    0.39
   0 -14  -3    2.32    0.35
   0 -14  -3    3.14    0.44
   0 -14   3    3.13    0.39
   0  14   3    2.43    0.34
   1 -14   3   29.26    1.13
  -1 -14  -3   29.74    1.13
  -1 -14  -3   30.37    1.07
   1 -14   3   30.76    1.08
   1  14   3   30.36    1.06
  -2 -14  -3    0.59    0.34
  -2 -14  -3    0.38    0.28
   2 -14   3    0.21    0.25
   2 -14   3    0.09    0.29
   2  14   3    0.66    0.26
   3 -14   3    5.06    0.44
  -3 -14  -3    4.89    0.52
  -3 -14  -3    3.96    0.42
   3 -14   3    4.04    0.49
  -4 -14  -3    2.34    0.37
   4 -14   3    2.26    0.41
   4 -14   3    1.87    0.33
   5 -14   3   36.89    1.34
   5 -14   3   37.79    1.22
  -5 -14  -3   38.06    1.28
  -6 -14  -3    0.28    0.28
   6 -14   3    0.61    0.25
   6 -14   3    0.36    0.34
   7 -14   3    0.61    0.35
   7 -14   3    0.33    0.24
  -7 -14  -3    0.30    0.28
   8 -14   3    0.66    0.28
  -8 -14  -3    1.26    0.34
   8 -14   3    1.46    0.40
  -9 -14  -3    7.05    0.57
   9 -14   3    5.93    0.61
  10 -14   3    2.53    0.48
 -10 -14  -3    2.33    0.41
 -11 -14  -3    2.16    0.40
  11 -14   3    2.32    0.48
 -11 -15   3    0.79    0.32
  11 -15  -3    0.89    0.38
  10 -15  -3    1.56    0.41
 -10 -15   3    2.02    0.38
  -9 -15   3    1.88    0.42
   9 -15  -3    1.28    0.39
  -9 -15   3    2.10    0.39
  -9 -15   3    0.98    0.38
  -9  15   3    1.93    0.37
   8 -15  -3    0.52    0.36
  -8 -15   3   -0.06    0.28
   8 -15  -3    0.34    0.25
  -8 -15   3    0.66    0.33
  -8 -15   3    0.43    0.35
  -8  15   3    0.45    0.29
  -7 -15   3    0.82    0.33
  -7 -15   3    0.97    0.34
   7 -15  -3    0.54    0.33
   7 -15  -3    1.05    0.28
  -7 -15   3    1.02    0.40
  -7  15   3    1.09    0.33
  -6 -15   3   -0.21    0.29
  -6 -15   3   -0.40    0.30
   6 -15  -3    0.52    0.33
  -6 -15   3    0.12    0.29
   6 -15  -3    0.00    0.25
  -6  15   3    0.29    0.28
   5 -15  -3    0.84    0.34
  -5 -15   3    0.91    0.33
  -5 -15   3    1.14    0.34
  -5 -15   3    0.83    0.32
   5 -15  -3    1.15    0.31
  -5  15   3    1.24    0.33
  -4 -15   3    0.41    0.29
   4 -15  -3    0.37    0.34
  -4 -15   3    0.04    0.33
   4 -15  -3    0.43    0.27
  -4 -15   3    0.36    0.28
  -4  15   3    0.21    0.29
  -3 -15   3    3.03    0.40
   3 -15  -3    2.88    0.39
   3 -15  -3    3.40    0.47
  -3 -15   3    3.62    0.47
  -3 -15   3    3.65    0.43
  -3  15   3    3.00    0.41
   2 -15  -3    0.33    0.28
  -2 -15   3    0.05    0.27
  -2 -15   3    0.03    0.28
  -2 -15   3    0.45    0.33
   2 -15  -3    0.02    0.30
  -2  15   3    0.59    0.29
  -1 -15   3    5.07    0.49
   1 -15  -3    4.23    0.49
  -1 -15   3    4.56    0.54
   1 -15  -3    4.83    0.47
  -1  15   3    4.69    0.46
   0 -15   3    0.00    0.27
   0 -15  -3    0.06    0.27
   0 -15   3    0.22    0.30
   0 -15  -3    0.17    0.31
   1 -15   3    2.29    0.38
  -1 -15  -3    2.09    0.41
   1 -15   3    1.60    0.40
  -1 -15  -3    2.10    0.36
  -2 -15  -3   -0.01    0.32
   2 -15   3    0.25    0.33
  -2 -15  -3    0.31    0.30
   2 -15   3   -0.18    0.26
   3 -15   3    4.74    0.55
  -3 -15  -3    3.50    0.49
   3 -15   3    3.07    0.40
  -3 -15  -3    4.34    0.46
   4 -15   3    0.26    0.32
  -4 -15  -3   -0.10    0.27
  -4 -15  -3    0.39    0.32
   4 -15   3    0.25    0.28
   5 -15   3    4.94    0.46
   5 -15   3    4.58    0.54
  -5 -15  -3    5.42    0.50
   6 -15   3    3.37    0.40
  -6 -15  -3    3.62    0.45
   6 -15   3    2.77    0.49
   7 -15   3    4.18    0.54
   7 -15   3    3.39    0.39
  -7 -15  -3    5.08    0.52
  -8 -15  -3    0.05    0.29
   8 -15   3    0.74    0.36
   9 -15   3    3.08    0.50
  -9 -15  -3    3.39    0.44
  -8 -16   3    0.30    0.36
  -8 -16   3   -0.07    0.31
   8 -16  -3    0.77    0.36
  -8 -16   3   -0.06    0.29
  -7 -16   3   -0.36    0.28
   7 -16  -3    0.01    0.26
   7 -16  -3   -0.06    0.32
  -7 -16   3   -0.31    0.28
  -7 -16   3    0.26    0.35
   6 -16  -3    0.46    0.28
  -6 -16   3   -0.10    0.32
  -6 -16   3    0.15    0.30
  -6 -16   3    0.28    0.30
   6 -16  -3    0.15    0.32
  -5 -16   3   -0.28    0.29
   5 -16  -3    0.32    0.33
  -5 -16   3   -0.06    0.33
  -5 -16   3   -0.12    0.29
   5 -16  -3    0.02    0.26
  -4 -16   3    0.59    0.30
   4 -16  -3    0.15    0.25
  -4 -16   3    0.05    0.34
  -4 -16   3   -0.37    0.25
   4 -16  -3    0.44    0.35
  -3 -16   3    0.31    0.34
  -3 -16   3   -0.39    0.27
   3 -16  -3    0.09    0.30
   3 -16  -3    0.08    0.26
   2 -16  -3    0.32    0.33
  -2 -16   3   -0.15    0.28
  -2 -16   3   -0.35    0.30
   2 -16  -3   -0.25    0.25
  -1 -16   3    0.15    0.30
  -1 -16   3    0.36    0.34
   1 -16  -3   -0.11    0.26
   1 -16  -3   -0.37    0.29
   0 -16  -3   -0.42    0.25
   0 -16  -3   -0.11    0.26
   0 -16   3   -0.29    0.32
   0 -16   3    0.06    0.28
   1 -16   3   -0.40    0.31
   1 -16   3    0.08    0.28
  -1 -16  -3   -0.15    0.30
  -1 -16  -3    0.19    0.28
  -2 -16  -3    0.30    0.30
   2 -16   3   -0.08    0.31
  -2 -16  -3   -0.33    0.31
   2 -16   3    0.61    0.30
  -3 -16  -3    0.27    0.32
   3 -16   3    0.10    0.34
  -3 -16  -3   -0.44    0.30
   3 -16   3   -0.25    0.27
  -4 -16  -3    0.23    0.34
   4 -16   3   -0.05    0.27
   4 -16   3   -0.14    0.34
  -4 -16  -3    0.09    0.31
  -5 -16  -3    0.18    0.32
   5 -16   3    0.84    0.30
   5 -16   3    0.61    0.36
  -5 -16  -3    0.48    0.36
   6 -16   3    0.76    0.41
  -6 -16  -3    0.35    0.32
   6 -16   3    0.62    0.29
  -6 -16  -3    0.32    0.34
  23   0  -4    0.24    0.36
  22   0  -4    1.02    0.41
  22   0  -4    0.93    0.34
  21   0  -4   -0.13    0.25
  21   0  -4    0.03    0.33
  20   0  -4    5.67    0.56
  20   0  -4    6.78    0.53
  19   0  -4   -0.19    0.29
  19   0  -4   -0.07    0.25
  18   0  -4    1.35    0.29
 -18   0   4    1.04    0.26
  18   0  -4    1.29    0.35
  17   0  -4   -0.31    0.19
  17   0  -4   -0.23    0.25
 -17   0   4    0.02    0.20
 -16   0   4    5.04    0.34
  16   0  -4    5.42    0.42
 -16   0   4    6.58    0.40
  16   0  -4    5.46    0.48
 -15   0   4   -0.02    0.18
 -15   0   4   -0.11    0.14
  15   0  -4   -0.12    0.23
  15   0  -4    0.00    0.18
  14   0  -4    3.87    0.32
 -14   0   4    4.73    0.30
  14   0  -4    4.10    0.38
 -14   0   4    4.73    0.35
 -13   0   4   -0.11    0.12
 -13   0   4   -0.04    0.15
  13   0  -4    0.09    0.21
  13   0  -4    0.11    0.16
 -12   0   4   98.03    2.47
  12   0  -4   99.49    2.46
  12   0  -4  102.73    2.54
 -12   0   4  100.87    2.44
 -11   0   4   -0.01    0.11
 -11   0   4   -0.09    0.13
  11   0  -4   -0.09    0.14
  11   0  -4    0.21    0.18
  10   0  -4    0.91    0.21
 -10   0   4    0.85    0.17
  10   0  -4    1.10    0.17
 -10   0   4    0.95    0.15
  -9   0   4    0.02    0.13
   9   0  -4   -0.14    0.16
  -9   0   4   -0.05    0.11
   9   0  -4    0.13    0.13
  -8   0   4  154.27    3.56
   8   0  -4  150.72    3.52
   8   0  -4  148.52    3.58
  -8   0   4  149.90    3.53
  -7   0   4    0.01    0.11
   7   0  -4   -0.17    0.10
   7   0  -4   -0.26    0.14
  -7   0   4    0.02    0.13
  -6   0   4    2.23    0.17
   6   0  -4    2.35    0.17
  -6   0   4    2.38    0.20
   6   0  -4    2.23    0.20
   5   0  -4   -0.12    0.13
  -5   0   4    0.11    0.12
  -5   0   4   -0.05    0.04
  -5   0   4   -0.10    0.12
   5   0  -4    0.01    0.08
   4   0  -4  142.29    3.19
  -4   0   4  139.77    3.25
   4   0  -4  137.98    3.25
  -4   0   4  140.23    3.20
  -4   0   4  138.74    3.26
  -3   0   4    0.15    0.13
  -3   0   4    0.00    0.08
   3   0  -4   -0.04    0.11
  -3   0   4    0.03    0.12
  -2   0   4  393.05    8.83
  -2   0   4  377.54    8.74
   2   0  -4  388.49    8.73
  -2   0   4  374.94    8.83
  -1   0   4    0.16    0.12
  -1   0   4    0.11    0.07
  -1   0   4    0.11    0.13
  -1   0   4    0.01    0.10
   0   0   4  170.04    3.99
   0   0   4  174.80    3.97
   0   0   4  174.77    3.98
   0   0   4  171.24    3.98
   1   0   4    0.03    0.12
   1   0   4    0.19    0.12
   1   0   4    0.04    0.13
   1   0   4    0.00    0.11
   2   0   4  482.38   11.29
   2   0   4  486.18   11.37
   2   0   4  495.03   11.33
   2   0   4  505.60   11.28
   3   0   4    0.02    0.10
   3   0   4   -0.01    0.11
   3   0   4    0.12    0.13
   3   0   4   -0.02    0.15
   4   0   4    0.22    0.10
   4   0   4    0.42    0.14
   4   0   4    0.31    0.12
   4   0   4    0.21    0.14
   5   0   4    0.01    0.16
   5   0   4    0.05    0.11
   5   0   4    0.04    0.13
   5   0   4    0.07    0.09
   6   0   4   29.25    0.78
   6   0   4   29.01    0.81
   6   0   4   28.16    0.85
   6   0   4   29.39    0.72
   7   0   4    0.03    0.13
   7   0   4    0.02    0.12
   7   0   4   -0.03    0.06
   7   0   4   -0.15    0.16
   8   0   4   29.42    0.84
   8   0   4   29.34    0.90
   9   0   4   -0.12    0.18
  10   0   4    2.90    0.30
  11   0   4    0.00    0.22
  12   0   4   15.01    0.67
  13   0   4   -0.61    0.23
  14   0   4    0.77    0.29
  15   0   4   -0.15    0.26
  16   0   4   10.98    0.68
  17   0   4   -0.01    0.30
  18   0   4    0.08    0.31
  19   0   4    0.27    0.34
  20   0   4    0.12    0.36
  23  -1  -4    0.25    0.38
  22  -1  -4    0.49    0.38
  22  -1  -4    0.35    0.33
  22   1  -4    0.13    0.34
  22   1  -4   -0.17    0.28
  21  -1  -4   -0.06    0.27
  21  -1  -4   -0.36    0.31
  21   1  -4    0.30    0.33
  21   1  -4   -0.04    0.25
  20  -1  -4    0.02    0.30
  20  -1  -4    0.05    0.25
  20   1  -4   -0.45    0.27
  20   1  -4   -0.32    0.23
  19  -1  -4    3.14    0.38
  19  -1  -4    3.04    0.41
 -19  -1   4    3.26    0.36
  19   1  -4    2.93    0.44
  19   1  -4    3.05    0.38
  18  -1  -4    6.36    0.49
  18  -1  -4    6.69    0.54
 -18  -1   4    6.99    0.49
  18   1  -4    6.98    0.55
  18   1  -4    7.44    0.49
  17  -1  -4    4.12    0.39
 -17  -1   4    3.74    0.33
 -17  -1   4    3.84    0.36
  17  -1  -4    3.87    0.44
  17   1  -4    3.48    0.36
  17   1  -4    4.91    0.47
 -17   1   4    3.45    0.33
 -16  -1   4    6.33    0.39
  16  -1  -4    6.05    0.52
  16  -1  -4    6.52    0.45
 -16   1   4    5.79    0.40
  16   1  -4    6.44    0.45
  16   1  -4    7.10    0.51
  15  -1  -4    3.82    0.34
 -15  -1   4    2.89    0.28
  15  -1  -4    2.82    0.34
 -15   1   4    3.35    0.26
 -15   1   4    3.26    0.30
  15   1  -4    2.60    0.31
  15   1  -4    2.56    0.33
 -14  -1   4   10.54    0.47
  14  -1  -4   10.53    0.58
  14  -1  -4   10.90    0.50
 -14   1   4   10.02    0.41
  14   1  -4   12.04    0.56
  14   1  -4   11.21    0.50
 -14   1   4   11.01    0.47
 -13  -1   4    4.06    0.31
  13  -1  -4    4.24    0.33
  13  -1  -4    4.63    0.41
 -13   1   4    4.57    0.30
 -13   1   4    3.70    0.26
  13   1  -4    3.88    0.31
  13   1  -4    4.83    0.39
  12  -1  -4    9.10    0.49
  12  -1  -4    8.97    0.40
 -12  -1   4    9.67    0.42
 -12   1   4    9.16    0.36
  12   1  -4    9.44    0.47
 -12   1   4    9.10    0.39
  12   1  -4    8.87    0.42
  11  -1  -4    3.29    0.25
  11  -1  -4    3.61    0.33
 -11  -1   4    2.53    0.23
  11   1  -4    2.92    0.27
 -11   1   4    2.85    0.21
 -11   1   4    3.01    0.25
  11   1  -4    3.25    0.26
  10  -1  -4   21.93    0.75
 -10  -1   4   22.96    0.69
  10  -1  -4   23.19    0.68
  10   1  -4   23.51    0.73
  10   1  -4   22.75    0.67
 -10   1   4   23.54    0.64
 -10   1   4   21.41    0.68
  -9  -1   4   27.44    0.77
   9  -1  -4   26.58    0.74
   9  -1  -4   26.78    0.81
   9   1  -4   27.28    0.75
   9   1  -4   25.42    0.79
  -9   1   4   27.21    0.76
  -9   1   4   26.49    0.72
   8  -1  -4   50.66    1.33
   8  -1  -4   51.02    1.25
  -8  -1   4   50.80    1.28
   8   1  -4   49.24    1.29
  -8   1   4   50.82    1.24
   8   1  -4   49.60    1.25
  -8   1   4   48.84    1.27
  -7  -1   4    3.91    0.25
   7  -1  -4    3.88    0.30
   7  -1  -4    3.98    0.22
  -7   1   4    3.94    0.20
  -7   1   4    3.86    0.24
   7   1  -4    4.01    0.22
   7   1  -4    3.69    0.26
  -6  -1   4    0.68    0.15
   6  -1  -4    0.66    0.11
   6  -1  -4    0.60    0.17
   6   1  -4    0.94    0.12
   6   1  -4    0.87    0.14
  -6   1   4    0.57    0.14
  -6   1   4    0.80    0.12
  -6   1   4    0.85    0.06
  -5  -1   4    5.93    0.18
   5  -1  -4    5.95    0.21
   5  -1  -4    6.06    0.30
  -5  -1   4    5.90    0.29
  -5   1   4    5.75    0.24
  -5   1   4    5.71    0.28
   5   1  -4    5.97    0.26
  -5   1   4    5.76    0.19
  -4  -1   4   44.26    1.14
  -4  -1   4   45.86    1.08
   4  -1  -4   46.01    1.07
   4  -1  -4   46.37    1.15
   4  -1  -4   46.92    1.06
   4  -1  -4   46.34    1.06
  -4  -1   4   42.65    1.14
   4   1  -4   45.91    1.11
  -4   1   4   45.26    1.14
   4   1  -4   47.31    1.06
  -4   1   4   46.01    1.12
  -4   1   4   46.33    1.08
   3  -1  -4   23.53    0.66
   3  -1  -4   24.84    0.58
  -3  -1   4   24.19    0.61
  -3  -1   4   23.77    0.65
  -3  -1   4   23.49    0.65
   3  -1  -4   24.33    0.60
   3   1  -4   25.92    0.62
  -3   1   4   24.86    0.64
  -3   1   4   24.24    0.66
  -3   1   4   24.31    0.61
  -2  -1   4   96.43    2.23
  -2  -1   4   96.08    2.20
  -2  -1   4   96.83    2.18
  -2  -1   4   94.34    2.23
  -2   1   4   92.64    2.21
  -2   1   4   93.79    2.23
  -2   1   4   93.71    2.23
  -1  -1   4    0.02    0.10
  -1  -1   4    0.12    0.09
  -1  -1   4   -0.05    0.10
  -1  -1   4   -0.09    0.12
  -1   1   4    0.12    0.09
  -1   1   4    0.29    0.13
  -1   1   4    0.04    0.12
  -1   1   4    0.17    0.11
   0  -1   4    1.80    0.14
   0  -1   4    1.98    0.16
   0  -1   4    2.19    0.18
   0  -1   4    1.88    0.14
   0   1   4    2.17    0.15
   0   1   4    1.89    0.17
   0   1   4    1.88    0.17
   0   1   4    2.07    0.15
   1  -1   4    1.22    0.15
   1  -1   4    1.32    0.12
   1  -1   4    1.41    0.16
   1  -1   4    1.63    0.15
   1   1   4    1.40    0.18
   1   1   4    1.46    0.16
   1   1   4    1.49    0.17
   1   1   4    1.65    0.14
   2  -1   4   36.97    0.95
   2  -1   4   36.91    0.90
   2  -1   4   36.67    0.94
   2  -1   4   37.83    0.92
   2   1   4   37.44    0.95
   2   1   4   36.18    0.95
   2   1   4   36.66    0.92
   2   1   4   36.85    0.95
   3  -1   4   66.06    1.58
   3  -1   4   65.52    1.61
   3  -1   4   64.93    1.54
   3  -1   4   63.56    1.56
   3   1   4   65.01    1.61
   3   1   4   65.32    1.56
   3   1   4   65.46    1.59
   3   1   4   66.08    1.60
   4  -1   4    8.52    0.30
   4  -1   4    8.96    0.33
   4  -1   4    8.30    0.29
   4  -1   4    8.25    0.37
   4   1   4    9.12    0.37
   4   1   4    9.21    0.39
   4   1   4    8.10    0.29
   4   1   4    8.50    0.34
   5  -1   4    2.78    0.18
   5  -1   4    2.97    0.19
   5  -1   4    2.64    0.22
   5  -1   4    2.41    0.22
   5   1   4    2.88    0.17
   5   1   4    2.58    0.21
   5   1   4    2.91    0.23
   5   1   4    2.84    0.24
   6  -1   4   18.04    0.54
   6  -1   4   17.91    0.47
   6  -1   4   17.93    0.50
   6   1   4   17.20    0.57
   6   1   4   17.47    0.55
   6   1   4   16.56    0.59
   6   1   4   17.11    0.47
   7  -1   4  103.32    2.66
   7  -1   4  110.18    2.49
   7  -1   4  108.83    2.58
   7  -1   4  107.73    2.65
   7   1   4  104.94    2.65
   7   1   4  107.61    2.59
   7   1   4  108.79    2.62
   7   1   4  109.92    2.49
   8  -1   4    0.73    0.23
   8  -1   4    0.07    0.19
   8  -1   4    0.12    0.14
   8   1   4    0.15    0.18
   9  -1   4    0.21    0.20
   9  -1   4    0.00    0.19
   9   1   4    0.17    0.21
  10  -1   4    3.23    0.33
  10   1   4    2.53    0.29
  11  -1   4    2.45    0.30
  11   1   4    2.61    0.33
  12  -1   4    7.09    0.49
  12   1   4    6.12    0.48
  13  -1   4    0.12    0.22
  13   1   4   -0.18    0.24
  14  -1   4    2.92    0.39
  14   1   4    1.60    0.31
  15  -1   4    0.80    0.31
  15   1   4    1.04    0.32
  16  -1   4    2.55    0.42
  16   1   4    3.09    0.44
  17  -1   4   -0.18    0.30
  17   1   4   -0.20    0.29
  18  -1   4    3.08    0.45
  18   1   4    4.18    0.52
  19  -1   4    0.63    0.34
  19   1   4    0.14    0.33
  20  -1   4    0.15    0.34
  20   1   4    0.81    0.37
  23  -2  -4    0.60    0.38
  22  -2  -4    0.87    0.40
  22   2  -4    1.86    0.39
  21  -2  -4    0.18    0.27
  21  -2  -4   -0.09    0.35
  21   2  -4    0.62    0.31
 -20  -2   4    0.19    0.25
  20  -2  -4    0.51    0.34
  20  -2  -4    0.06    0.25
  20   2  -4    0.36    0.28
  20   2  -4   -0.07    0.30
  19  -2  -4    0.78    0.28
  19  -2  -4    1.07    0.36
  19   2  -4    1.19    0.35
  19   2  -4    1.19    0.30
 -18  -2   4   10.10    0.54
  18  -2  -4   10.47    0.66
  18  -2  -4   10.26    0.56
  18   2  -4    9.84    0.58
  18   2  -4   10.22    0.63
  17  -2  -4    0.46    0.23
  17  -2  -4    0.29    0.29
 -17  -2   4   -0.02    0.20
  17   2  -4    0.33    0.26
  17   2  -4    0.09    0.23
 -16  -2   4    3.21    0.33
  16  -2  -4    2.84    0.33
  16  -2  -4    2.93    0.39
  16   2  -4    3.03    0.33
  16   2  -4    2.67    0.35
 -16   2   4    2.47    0.27
  15  -2  -4   -0.03    0.20
  15  -2  -4    0.24    0.26
  15   2  -4    0.14    0.20
  15   2  -4    0.44    0.23
 -15   2   4   -0.01    0.16
  14  -2  -4   13.91    0.65
  14  -2  -4   13.06    0.55
 -14   2   4   12.71    0.48
 -14   2   4   12.98    0.51
  14   2  -4   13.41    0.60
  14   2  -4   11.90    0.55
  13  -2  -4    0.38    0.18
  13  -2  -4    0.21    0.21
 -13   2   4    0.41    0.16
  13   2  -4    0.36    0.19
 -13   2   4    0.48    0.13
  13   2  -4    0.57    0.21
  12  -2  -4    1.79    0.26
  12  -2  -4    1.84    0.22
 -12   2   4    2.22    0.22
 -12   2   4    2.11    0.17
  12   2  -4    1.97    0.23
  12   2  -4    2.46    0.27
  11  -2  -4    0.73    0.17
  11  -2  -4    0.33    0.21
  11   2  -4    0.30    0.16
 -11   2   4    0.32    0.11
  11   2  -4    0.16    0.17
 -11   2   4    0.52    0.15
  10  -2  -4    5.09    0.29
  10  -2  -4    4.45    0.37
  10   2  -4    5.36    0.32
 -10   2   4    4.73    0.27
  10   2  -4    4.65    0.28
 -10   2   4    5.05    0.16
 -10   2   4    5.13    0.22
   9  -2  -4    0.53    0.20
   9  -2  -4    0.58    0.15
  -9   2   4    0.40    0.10
   9   2  -4    0.48    0.15
  -9   2   4    0.68    0.07
  -9   2   4    0.73    0.14
   9   2  -4    0.54    0.16
   8  -2  -4    3.67    0.24
   8  -2  -4    4.07    0.33
  -8   2   4    3.91    0.24
  -8   2   4    3.48    0.19
  -8   2   4    3.52    0.15
   8   2  -4    3.66    0.24
   8   2  -4    3.13    0.25
   7  -2  -4    0.48    0.13
  -7  -2   4    0.16    0.06
  -7  -2   4    0.18    0.15
   7  -2  -4    0.37    0.17
   7   2  -4    0.29    0.13
  -7   2   4    0.31    0.09
  -7   2   4    0.30    0.07
  -7   2   4    0.36    0.13
  -6  -2   4    0.12    0.07
  -6  -2   4   -0.06    0.13
   6  -2  -4    0.09    0.16
   6  -2  -4    0.22    0.11
  -6   2   4    0.14    0.08
  -6   2   4    0.34    0.10
   6   2  -4    0.04    0.11
  -6   2   4    0.07    0.12
   5  -2  -4   -0.09    0.14
  -5  -2   4    0.03    0.13
   5  -2  -4    0.11    0.06
   5  -2  -4    0.08    0.10
   5  -2  -4    0.12    0.06
  -5  -2   4    0.16    0.08
  -5   2   4    0.14    0.10
   5   2  -4    0.05    0.10
  -5   2   4   -0.08    0.08
  -5   2   4    0.03    0.12
   4  -2  -4    1.79    0.21
  -4  -2   4    1.84    0.13
   4  -2  -4    1.79    0.14
   4  -2  -4    1.85    0.15
  -4  -2   4    1.63    0.18
  -4   2   4    1.79    0.13
   4   2  -4    1.91    0.14
  -4   2   4    2.56    0.19
  -4   2   4    2.05    0.15
   3  -2  -4    0.23    0.16
  -3  -2   4    0.31    0.15
  -3  -2   4    0.35    0.10
   3  -2  -4    0.12    0.09
   3  -2  -4    0.03    0.09
  -3   2   4    0.21    0.12
  -3   2   4    0.17    0.11
  -3   2   4    0.14    0.14
   3   2  -4    0.16    0.07
  -2  -2   4   -0.05    0.12
   2  -2  -4    0.12    0.10
  -2  -2   4    0.13    0.11
  -2  -2   4    0.14    0.12
  -2  -2   4   -0.12    0.10
  -2   2   4    0.06    0.13
  -2   2   4   -0.10    0.12
  -2   2   4    0.15    0.11
  -1  -2   4    0.47    0.14
  -1  -2   4    0.33    0.12
  -1  -2   4    0.31    0.11
  -1  -2   4    0.27    0.11
  -1   2   4    0.30    0.14
  -1   2   4    0.63    0.16
  -1   2   4    0.19    0.11
   0  -2   4   -0.03    0.12
   0  -2   4    0.00    0.12
   0  -2   4   -0.11    0.11
   0  -2   4   -0.09    0.10
   0   2   4   -0.23    0.14
   0   2   4    0.03    0.15
   0   2   4   -0.04    0.12
   1  -2   4   -0.11    0.08
   1  -2   4    0.16    0.14
   1  -2   4    0.09    0.11
   1  -2   4    0.00    0.12
   1   2   4    0.03    0.11
   1   2   4   -0.02    0.13
   1   2   4   -0.01    0.14
   1   2   4   -0.01    0.13
   2  -2   4    0.19    0.12
   2  -2   4    0.09    0.08
   2  -2   4   -0.05    0.15
   2  -2   4    0.05    0.11
   2   2   4    0.05    0.14
   2   2   4    0.05    0.11
   2   2   4    0.24    0.14
   2   2   4    0.01    0.15
   3  -2   4    3.01    0.15
   3  -2   4    3.38    0.24
   3  -2   4    3.33    0.26
   3  -2   4    3.48    0.21
   3  -2   4    3.30    0.21
   3   2   4    3.53    0.27
   3   2   4    3.20    0.26
   3   2   4    3.48    0.21
   3   2   4    3.08    0.25
   4  -2   4   -0.03    0.07
   4  -2   4   -0.01    0.15
   4  -2   4   -0.12    0.11
   4  -2   4    0.21    0.16
   4  -2   4    0.02    0.11
   4   2   4   -0.07    0.10
   4   2   4   -0.09    0.14
   4   2   4   -0.09    0.17
   4   2   4    0.06    0.13
   5  -2   4    2.45    0.17
   5  -2   4    2.71    0.20
   5  -2   4    2.64    0.26
   5  -2   4    1.76    0.21
   5  -2   4    2.41    0.14
   5   2   4    2.25    0.23
   5   2   4    2.31    0.21
   5   2   4    2.46    0.18
   5   2   4    2.87    0.26
   6  -2   4   12.95    0.49
   6  -2   4   12.43    0.50
   6  -2   4   12.79    0.42
   6  -2   4   12.79    0.39
   6   2   4   12.81    0.49
   6   2   4   13.87    0.49
   6   2   4   12.78    0.38
   6   2   4   14.08    0.52
   7  -2   4    1.56    0.12
   7  -2   4    1.22    0.15
   7  -2   4    1.04    0.23
   7  -2   4    1.10    0.21
   7   2   4    1.56    0.25
   7   2   4    1.27    0.19
   7   2   4    1.66    0.13
   8  -2   4    6.30    0.21
   8  -2   4    6.77    0.30
   8  -2   4    7.02    0.41
   8  -2   4    6.01    0.40
   8   2   4    6.80    0.36
   8   2   4    6.72    0.41
   9  -2   4   -0.20    0.19
   9  -2   4    0.30    0.13
   9  -2   4    0.08    0.21
   9   2   4    0.37    0.20
  10  -2   4    2.26    0.30
  10  -2   4    1.94    0.29
  10   2   4    1.34    0.24
  11  -2   4    2.37    0.36
  11  -2   4    2.21    0.30
  11   2   4    2.04    0.31
  12  -2   4    3.03    0.39
  12  -2   4    3.36    0.37
  12   2   4    3.05    0.34
  13  -2   4    0.90    0.29
  13  -2   4    0.86    0.29
  13   2   4    0.99    0.30
  14  -2   4    0.78    0.30
  14   2   4    0.46    0.27
  15  -2   4    0.11    0.27
  15   2   4    0.48    0.31
  16  -2   4    6.84    0.54
  16   2   4    7.51    0.60
  17  -2   4    0.96    0.35
  17   2   4    1.26    0.39
  18  -2   4    4.51    0.53
  18   2   4    4.97    0.54
  19  -2   4    0.73    0.35
  19   2   4    0.35    0.33
  20  -2   4    0.05    0.32
  20   2   4    0.34    0.36
  23  -3  -4    2.21    0.51
  22  -3  -4    0.32    0.39
  22   3  -4   -0.21    0.27
  21  -3  -4    0.32    0.29
  21  -3  -4    0.43    0.39
  21   3  -4    0.78    0.31
  20  -3  -4    2.26    0.37
  20  -3  -4    2.51    0.47
  20   3  -4    3.67    0.42
 -19  -3   4    6.14    0.49
  19  -3  -4    4.36    0.53
  19  -3  -4    6.02    0.49
  19   3  -4    5.67    0.48
 -18  -3   4    2.56    0.34
  18  -3  -4    2.02    0.40
  18  -3  -4    3.10    0.37
  18   3  -4    2.81    0.36
  17  -3  -4    3.37    0.45
  17  -3  -4    3.24    0.36
  17   3  -4    3.15    0.39
  17   3  -4    3.52    0.37
  16  -3  -4    6.54    0.45
  16  -3  -4    6.22    0.54
  16   3  -4    6.39    0.50
  16   3  -4    6.48    0.45
  15  -3  -4    0.76    0.23
  15  -3  -4    1.08    0.32
 -15   3   4    0.67    0.19
  15   3  -4    0.78    0.25
  15   3  -4    0.63    0.26
  14  -3  -4    6.54    0.41
  14  -3  -4    7.31    0.53
  14   3  -4    7.41    0.45
  14   3  -4    7.30    0.47
 -14   3   4    6.37    0.36
  13  -3  -4   29.72    0.98
  13  -3  -4   29.79    0.90
  13   3  -4   28.94    0.92
  13   3  -4   27.26    0.88
 -13   3   4   28.71    0.84
  12  -3  -4   18.52    0.63
  12  -3  -4   18.91    0.72
  12   3  -4   18.71    0.66
 -12   3   4   18.96    0.50
 -12   3   4   18.72    0.52
  12   3  -4   18.21    0.64
 -12   3   4   18.25    0.59
  11  -3  -4    3.04    0.33
  11  -3  -4    3.45    0.27
  11   3  -4    3.28    0.28
 -11   3   4    3.08    0.24
  11   3  -4    3.17    0.27
 -11   3   4    3.05    0.16
 -11   3   4    2.86    0.17
  10  -3  -4    5.24    0.37
  10  -3  -4    6.07    0.31
 -10   3   4    5.81    0.21
 -10   3   4    5.86    0.22
 -10   3   4    5.69    0.29
  10   3  -4    5.34    0.33
   9  -3  -4   56.10    1.51
   9  -3  -4   56.74    1.43
  -9  -3   4   56.67    1.33
   9   3  -4   54.97    1.43
  -9   3   4   56.15    1.34
  -9   3   4   56.44    1.34
  -9   3   4   55.98    1.41
   8  -3  -4   11.46    0.41
   8  -3  -4   11.50    0.47
  -8  -3   4   11.27    0.33
  -8   3   4   10.97    0.34
   8   3  -4   10.92    0.39
  -8   3   4   10.49    0.39
  -8   3   4   11.38    0.33
   7  -3  -4    0.15    0.12
  -7  -3   4    0.06    0.08
   7  -3  -4    0.27    0.18
   7   3  -4   -0.06    0.10
  -7   3   4   -0.05    0.12
  -7   3   4    0.17    0.09
  -7   3   4    0.05    0.09
   6  -3  -4   12.50    0.33
   6  -3  -4   12.07    0.40
   6  -3  -4   12.84    0.49
  -6  -3   4   12.62    0.37
  -6   3   4   12.86    0.36
  -6   3   4   12.32    0.41
   6   3  -4   12.23    0.38
   5  -3  -4    4.39    0.31
   5  -3  -4    4.66    0.23
   5  -3  -4    5.05    0.20
  -5  -3   4    4.37    0.22
  -5  -3   4    4.70    0.30
  -5   3   4    4.60    0.21
   5   3  -4    4.66    0.19
  -5   3   4    4.62    0.27
  -5   3   4    4.43    0.22
   4  -3  -4   69.70    1.65
  -4  -3   4   70.49    1.66
  -4  -3   4   70.50    1.72
   4  -3  -4   67.37    1.72
   4  -3  -4   70.20    1.66
   4   3  -4   68.04    1.60
  -4   3   4   69.26    1.68
  -4   3   4   67.68    1.66
  -4   3   4   71.64    1.65
  -3  -3   4    1.59    0.18
  -3  -3   4    1.79    0.15
   3  -3  -4    1.71    0.15
   3  -3  -4    2.02    0.15
   3  -3  -4    1.97    0.19
  -3   3   4    1.44    0.15
  -3   3   4    1.66    0.15
  -3   3   4    1.89    0.19
  -2  -3   4    0.39    0.13
   2  -3  -4    0.18    0.11
  -2  -3   4    0.51    0.15
  -2  -3   4    0.34    0.12
  -2   3   4    0.17    0.12
  -2   3   4    0.45    0.13
  -2   3   4    0.27    0.15
  -1  -3   4   11.64    0.38
   1  -3  -4   11.60    0.38
  -1  -3   4   11.22    0.39
  -1  -3   4   11.35    0.38
  -1   3   4   10.79    0.38
  -1   3   4   11.75    0.40
  -1   3   4   11.63    0.40
   0  -3   4    1.60    0.15
   0  -3   4    1.70    0.18
   0  -3   4    2.13    0.16
   0  -3   4    1.46    0.16
   0   3   4    1.76    0.19
   0   3   4    1.96    0.21
   0   3   4    1.64    0.16
   1  -3   4    0.39    0.09
   1  -3   4    0.20    0.12
   1  -3   4    0.37    0.12
   1  -3   4    0.33    0.12
   1  -3   4    0.15    0.13
   1   3   4    0.31    0.17
   1   3   4    0.35    0.13
   1   3   4    0.19    0.14
   2  -3   4    0.51    0.14
   2  -3   4    0.48    0.16
   2  -3   4    0.61    0.13
   2  -3   4    0.51    0.08
   2  -3   4    0.50    0.13
   2   3   4    0.54    0.18
   2   3   4    0.30    0.15
   2   3   4    0.66    0.13
   3  -3   4    6.48    0.31
   3  -3   4    7.07    0.29
   3  -3   4    7.08    0.34
   3  -3   4    6.58    0.27
   3  -3   4    6.56    0.20
   3   3   4    7.00    0.36
   3   3   4    6.38    0.35
   3   3   4    6.85    0.32
   3   3   4    6.59    0.28
   4  -3   4    4.54    0.23
   4  -3   4    4.59    0.29
   4  -3   4    4.46    0.29
   4  -3   4    4.27    0.24
   4   3   4    4.40    0.24
   4   3   4    4.75    0.32
   4   3   4    4.33    0.31
   4   3   4    4.13    0.31
   5  -3   4   15.58    0.47
   5  -3   4   16.09    0.48
   5  -3   4   16.26    0.55
   5  -3   4   16.61    0.57
   5   3   4   16.43    0.56
   5   3   4   15.81    0.57
   5   3   4   16.74    0.57
   5   3   4   15.89    0.47
   6  -3   4    0.23    0.16
   6  -3   4    0.13    0.10
   6  -3   4    0.08    0.19
   6  -3   4    0.03    0.10
   6   3   4    0.21    0.17
   6   3   4    0.26    0.10
   6   3   4    0.07    0.16
   7  -3   4   18.71    0.52
   7  -3   4   18.58    0.66
   7  -3   4   18.81    0.54
   7  -3   4   19.12    0.68
   7   3   4   19.52    0.67
   7   3   4   18.93    0.51
   7   3   4   19.42    0.64
   8  -3   4    2.14    0.27
   8  -3   4    2.39    0.29
   8  -3   4    2.15    0.17
   8  -3   4    2.44    0.16
   8   3   4    1.98    0.25
   8   3   4    2.11    0.24
   8   3   4    2.24    0.13
   9  -3   4    0.17    0.22
   9  -3   4    0.20    0.22
   9  -3   4    0.38    0.12
   9   3   4    0.34    0.19
  10  -3   4    1.38    0.27
  10  -3   4    1.04    0.27
  10   3   4    1.19    0.27
  11  -3   4    0.74    0.26
  11  -3   4    0.83    0.27
  11   3   4    0.65    0.25
  12  -3   4    2.55    0.35
  12  -3   4    2.72    0.35
  12   3   4    2.59    0.34
  13  -3   4    0.77    0.32
  13  -3   4    0.30    0.26
  13   3   4    0.43    0.25
  14  -3   4    0.57    0.32
  14  -3   4    0.02    0.27
  14   3   4    0.75    0.28
  15  -3   4   -0.25    0.25
  15  -3   4    0.13    0.32
  15   3   4    0.03    0.28
  16  -3   4    5.99    0.54
  16   3   4    7.81    0.63
  17  -3   4    2.58    0.42
  17   3   4    1.47    0.37
  18  -3   4   -0.14    0.31
  18   3   4    0.40    0.33
  19  -3   4    0.65    0.36
  19   3   4    0.34    0.35
  20  -3   4    0.01    0.36
  20   3   4    0.12    0.36
  22  -4  -4    5.18    0.64
  21  -4  -4   -0.03    0.35
  21  -4  -4   -0.08    0.27
 -20  -4   4    4.57    0.47
  20  -4  -4    4.42    0.54
  20  -4  -4    5.27    0.49
  19  -4  -4    1.18    0.38
 -19  -4   4    0.51    0.28
  19  -4  -4    1.17    0.31
  18  -4  -4    0.59    0.35
  18  -4  -4    0.23    0.25
  17  -4  -4    0.03    0.29
  17  -4  -4    0.25    0.23
  16  -4  -4   11.93    0.59
  16  -4  -4   10.56    0.64
  15  -4  -4    0.04    0.21
  15  -4  -4    0.53    0.29
  14  -4  -4    3.74    0.42
  14  -4  -4    3.77    0.34
 -14   4   4    3.86    0.28
  13  -4  -4    4.15    0.33
  13  -4  -4    4.03    0.39
 -13   4   4    3.85    0.27
  12  -4  -4   25.20    0.80
  12  -4  -4   25.53    0.89
 -12  -4   4   24.63    0.66
  12   4  -4   24.68    0.79
 -12   4   4   23.59    0.72
 -12   4   4   24.97    0.67
 -11  -4   4    2.75    0.18
  11  -4  -4    2.55    0.30
  11  -4  -4    2.75    0.25
 -11   4   4    2.81    0.24
  11   4  -4    3.05    0.27
 -11   4   4    2.89    0.19
  10  -4  -4   25.82    0.85
 -10  -4   4   25.25    0.67
  10  -4  -4   25.25    0.76
 -10   4   4   25.83    0.68
 -10   4   4   24.12    0.71
  10   4  -4   25.29    0.75
  -9  -4   4    7.92    0.29
   9  -4  -4    7.96    0.36
   9  -4  -4    7.32    0.42
  -9   4   4    7.88    0.33
  -9   4   4    8.27    0.30
   9   4  -4    8.20    0.35
  -9   4   4    8.21    0.23
   8  -4  -4  121.99    2.95
   8  -4  -4  119.38    3.03
  -8  -4   4  124.51    2.89
  -8   4   4  125.66    2.90
  -8   4   4  125.70    2.85
  -8   4   4  124.77    2.93
   7  -4  -4    7.49    0.33
   7  -4  -4    7.76    0.39
   7  -4  -4    7.69    0.24
  -7  -4   4    7.50    0.29
  -7   4   4    7.82    0.24
  -7   4   4    7.82    0.33
  -7   4   4    7.28    0.29
   6  -4  -4  102.78    2.59
   6  -4  -4  107.50    2.47
  -6  -4   4  105.85    2.50
   6  -4  -4  105.48    2.52
  -6   4   4  108.15    2.52
  -6   4   4  106.08    2.46
  -6   4   4  105.38    2.50
   5  -4  -4    4.58    0.33
  -5  -4   4    5.75    0.26
   5  -4  -4    6.12    0.28
   5  -4  -4    5.81    0.24
  -5   4   4    5.76    0.30
  -5   4   4    5.34    0.26
  -5   4   4    5.58    0.23
   4  -4  -4   58.80    1.51
  -4  -4   4   57.25    1.45
   4  -4  -4   58.47    1.46
  -4  -4   4   60.67    1.51
   4  -4  -4   60.52    1.45
  -4   4   4   59.48    1.47
  -4   4   4   58.06    1.45
  -4   4   4   62.12    1.44
   3  -4  -4    3.58    0.23
   3  -4  -4    3.36    0.28
   3  -4  -4    2.81    0.22
  -3  -4   4    3.07    0.23
  -3  -4   4    2.95    0.24
  -3   4   4    3.61    0.23
  -3   4   4    3.18    0.25
  -3   4   4    3.09    0.21
  -2  -4   4    1.03    0.15
  -2  -4   4    0.79    0.16
   2  -4  -4    1.29    0.16
  -2  -4   4    1.20    0.18
  -2   4   4    0.95    0.18
  -2   4   4    1.26    0.16
  -2   4   4    0.77    0.14
   1  -4  -4   31.45    0.84
  -1  -4   4   31.78    0.76
  -1  -4   4   31.37    0.85
  -1  -4   4   32.11    0.84
  -1  -4   4   32.04    0.85
  -1   4   4   31.13    0.87
  -1   4   4   31.79    0.84
  -1   4   4   31.57    0.85
   0  -4   4    2.97    0.18
   0  -4  -4    3.29    0.23
   0  -4   4    3.13    0.23
   0  -4   4    3.07    0.25
   0  -4   4    2.55    0.20
   0   4   4    3.08    0.26
   0   4   4    2.57    0.22
   0   4   4    2.92    0.23
   1  -4   4    1.27    0.14
   1  -4   4    0.84    0.16
   1  -4   4    1.09    0.16
   1  -4   4    0.85    0.14
   1   4   4    0.92    0.19
   1   4   4    0.99    0.19
   1   4   4    0.97    0.15
   2  -4   4   23.23    0.63
   2  -4   4   23.10    0.58
   2  -4   4   21.64    0.67
   2  -4   4   23.45    0.65
   2  -4   4   23.24    0.65
   2   4   4   23.42    0.65
   2   4   4   22.96    0.70
   2   4   4   22.49    0.69
   3  -4   4    1.14    0.08
   3  -4   4    0.85    0.14
   3  -4   4    0.96    0.13
   3  -4   4    1.34    0.20
   3  -4   4    1.11    0.17
   3   4   4    0.66    0.18
   3   4   4    1.06    0.15
   3   4   4    0.73    0.18
   4  -4   4    4.74    0.30
   4  -4   4    5.17    0.27
   4  -4   4    5.17    0.23
   4  -4   4    5.50    0.34
   4   4   4    5.12    0.26
   4   4   4    4.93    0.35
   5  -4   4    6.91    0.36
   5  -4   4    6.56    0.36
   5  -4   4    7.01    0.27
   5  -4   4    6.98    0.30
   5   4   4    6.78    0.29
   5   4   4    6.35    0.38
   5   4   4    6.87    0.36
   6  -4   4    0.06    0.11
   6  -4   4   -0.01    0.18
   6  -4   4    0.20    0.18
   6  -4   4    0.02    0.09
   6   4   4   -0.31    0.17
   6   4   4    0.08    0.10
   6   4   4    0.13    0.17
   7  -4   4    4.06    0.23
   7  -4   4    4.44    0.36
   7  -4   4    4.30    0.21
   7  -4   4    4.74    0.37
   7   4   4    4.54    0.22
   7   4   4    4.59    0.35
   7   4   4    4.42    0.35
   8  -4   4   32.07    1.01
   8  -4   4   33.16    0.84
   8  -4   4   33.79    0.84
   8  -4   4   32.01    1.00
   8   4   4   32.17    0.99
   8   4   4   32.33    0.82
   8   4   4   32.22    0.99
   9  -4   4    2.22    0.30
   9  -4   4    1.99    0.13
   9  -4   4    2.14    0.28
   9  -4   4    2.05    0.18
   9   4   4    2.07    0.27
  10  -4   4    6.21    0.47
  10  -4   4    5.48    0.44
  10   4   4    4.95    0.40
  11  -4   4   -0.02    0.25
  11  -4   4    0.19    0.22
  11   4   4    0.20    0.24
  12  -4   4    1.57    0.34
  12  -4   4    1.73    0.33
  12   4   4    1.42    0.30
  13  -4   4   -0.24    0.25
  13  -4   4    0.26    0.26
  13   4   4   -0.06    0.26
  14  -4   4   -0.31    0.29
  14  -4   4   -0.17    0.27
  14   4   4    0.15    0.27
  15  -4   4    0.68    0.34
  15  -4   4    0.61    0.31
  15   4   4    1.09    0.35
  16  -4   4    3.49    0.50
  16  -4   4    3.67    0.45
  16   4   4    3.33    0.46
  17  -4   4   -0.04    0.29
  17  -4   4    0.18    0.34
  17   4   4    0.08    0.33
  18  -4   4    0.51    0.36
  18   4   4    0.54    0.35
  19  -4   4   -0.05    0.32
  19   4   4   -0.25    0.33
  20  -4   4    1.24    0.40
  20   4   4    1.46    0.42
  22  -5  -4    0.59    0.41
  21  -5  -4    1.10    0.44
 -21  -5   4    0.36    0.33
  21  -5  -4    0.62    0.32
  20  -5  -4   -0.42    0.33
 -20  -5   4   -0.10    0.27
  20  -5  -4    0.07    0.27
  19  -5  -4   -0.18    0.24
  19  -5  -4   -0.20    0.29
 -19  -5   4   -0.12    0.27
  18  -5  -4    7.91    0.67
  18  -5  -4    7.32    0.53
  17  -5  -4    0.06    0.30
  17  -5  -4    0.06    0.23
  16  -5  -4    0.53    0.24
  16  -5  -4    0.29    0.29
  15  -5  -4   -0.06    0.26
  15  -5  -4    0.26    0.23
  14  -5  -4   20.94    0.77
  14  -5  -4   21.23    0.88
  13  -5  -4    0.29    0.26
  13  -5  -4    0.01    0.19
 -13   5   4    0.15    0.14
 -12  -5   4   13.85    0.45
  12  -5  -4   13.88    0.66
  12  -5  -4   14.76    0.56
 -12   5   4   12.70    0.48
 -12   5   4   13.74    0.46
  11  -5  -4    5.43    0.42
  11  -5  -4    6.22    0.36
 -11  -5   4    5.92    0.28
 -11   5   4    6.60    0.31
 -11   5   4    5.73    0.28
  10  -5  -4   13.86    0.53
  10  -5  -4   13.45    0.59
 -10  -5   4   13.14    0.44
 -10   5   4   13.69    0.45
 -10   5   4   13.65    0.47
   9  -5  -4    3.22    0.26
   9  -5  -4    3.07    0.30
  -9  -5   4    3.51    0.23
  -9   5   4    3.79    0.24
  -9   5   4    3.95    0.25
  -8  -5   4   39.09    1.01
   8  -5  -4   38.94    0.95
   8  -5  -4   39.72    1.06
   8  -5  -4   37.09    1.13
  -8   5   4   38.82    1.02
  -8   5   4   39.26    1.01
   7  -5  -4  104.00    2.60
  -7  -5   4  107.44    2.50
   7  -5  -4  106.29    2.54
   7  -5  -4  103.68    2.46
  -7   5   4  103.14    2.50
  -7   5   4  106.41    2.51
  -7   5   4  103.58    2.43
  -6  -5   4    0.43    0.13
   6  -5  -4    0.45    0.15
   6  -5  -4    0.36    0.11
   6  -5  -4    0.32    0.18
  -6   5   4    0.51    0.14
  -6   5   4    0.42    0.09
  -6   5   4    0.40    0.15
   5  -5  -4    5.95    0.36
   5  -5  -4    6.43    0.28
   5  -5  -4    6.24    0.31
  -5  -5   4    6.03    0.29
  -5   5   4    6.53    0.25
  -5   5   4    5.89    0.30
  -5   5   4    6.39    0.31
   4  -5  -4    5.01    0.29
  -4  -5   4    4.79    0.27
   4  -5  -4    4.78    0.30
   4  -5  -4    5.18    0.27
  -4   5   4    4.94    0.24
  -4   5   4    4.83    0.29
  -4   5   4    5.49    0.28
  -3  -5   4    0.81    0.16
   3  -5  -4    0.88    0.19
   3  -5  -4    1.31    0.16
  -3  -5   4    0.60    0.17
   3  -5  -4    0.67    0.16
  -3   5   4    0.67    0.17
  -3   5   4    0.75    0.16
  -3   5   4    0.89    0.14
  -2  -5   4   38.99    1.02
  -2  -5   4   37.39    1.00
  -2  -5   4   38.49    1.03
   2  -5  -4   38.87    1.01
  -2   5   4   37.97    1.00
  -2   5   4   38.19    1.01
  -2   5   4   38.49    1.03
  -1  -5   4    0.26    0.08
  -1  -5   4    0.46    0.15
  -1  -5   4    0.52    0.15
  -1  -5   4    0.26    0.14
   1  -5  -4    0.26    0.13
  -1   5   4    0.26    0.17
  -1   5   4    0.11    0.14
  -1   5   4    0.46    0.15
   0  -5   4    3.44    0.26
   0  -5   4    3.40    0.18
   0  -5   4    2.94    0.22
   0  -5   4    3.56    0.24
   0  -5  -4    3.13    0.25
   0   5   4    3.24    0.25
   0   5   4    3.70    0.26
   0   5   4    2.43    0.24
  -1  -5  -4    0.45    0.15
   1  -5   4    0.42    0.13
   1  -5   4    0.26    0.11
   1  -5   4    0.35    0.16
   1  -5   4    0.35    0.15
   1   5   4    0.24    0.18
   1   5   4    0.26    0.14
   2  -5   4    8.78    0.37
   2  -5   4    9.74    0.35
   2  -5   4    9.14    0.35
  -2  -5  -4    9.04    0.38
   2  -5   4    9.57    0.41
   2   5   4    9.04    0.37
   2   5   4    9.82    0.44
   3  -5   4   20.32    0.67
   3  -5   4   20.30    0.58
   3  -5   4   20.44    0.62
   3  -5   4   20.37    0.63
   3  -5   4   21.20    0.52
   3   5   4   20.52    0.62
   3   5   4   20.23    0.67
   4  -5   4    6.67    0.36
   4  -5   4    7.43    0.28
   4  -5   4    8.08    0.34
   4  -5   4    7.52    0.38
   4   5   4    7.71    0.33
   4   5   4    7.67    0.39
   5  -5   4    0.93    0.15
   5  -5   4    0.91    0.19
   5  -5   4    0.78    0.21
   5  -5   4    0.83    0.12
   5   5   4    1.04    0.15
   5   5   4    0.46    0.18
   6  -5   4    2.13    0.15
   6  -5   4    1.88    0.27
   6  -5   4    2.31    0.26
   6  -5   4    1.93    0.18
   6   5   4    1.74    0.26
   6   5   4    2.02    0.18
   7  -5   4   13.87    0.58
   7  -5   4   14.82    0.47
   7  -5   4   13.63    0.59
   7  -5   4   14.68    0.42
   7   5   4   14.39    0.57
   7   5   4   15.00    0.46
   8  -5   4    0.27    0.11
   8  -5   4    0.06    0.09
   8  -5   4   -0.19    0.18
   8  -5   4   -0.13    0.17
   8   5   4   -0.07    0.09
   8   5   4    0.26    0.18
   9  -5   4    7.48    0.49
   9  -5   4    7.26    0.28
   9  -5   4    7.10    0.44
   9   5   4    7.57    0.48
  10  -5   4    0.06    0.23
  10  -5   4   -0.09    0.23
  10   5   4    0.06    0.23
  11  -5   4   12.79    0.67
  11  -5   4   12.13    0.64
  11   5   4   13.68    0.65
  12  -5   4    7.65    0.56
  12  -5   4    8.13    0.55
  12   5   4    7.07    0.53
  13  -5   4    5.68    0.53
  13  -5   4    4.64    0.45
  13   5   4    5.55    0.48
  14  -5   4    0.06    0.27
  14  -5   4    0.10    0.28
  14   5   4    0.22    0.29
  15  -5   4    3.02    0.43
  15  -5   4    3.26    0.48
  15   5   4    3.63    0.45
  16  -5   4    6.39    0.62
  16  -5   4    5.80    0.55
  16   5   4    6.28    0.57
  17  -5   4    0.56    0.34
  17  -5   4    0.53    0.33
  17   5   4    0.47    0.34
  18  -5   4    0.47    0.40
  18  -5   4    1.55    0.40
  18   5   4    0.79    0.37
  19  -5   4   -0.03    0.34
  19   5   4    0.39    0.37
 -22  -6   4    0.63    0.53
  22  -6  -4    0.89    0.42
  21  -6  -4    0.18    0.39
 -21  -6   4    0.10    0.30
 -20  -6   4    0.43    0.32
  20  -6  -4    0.53    0.30
  20  -6  -4    0.43    0.35
  19  -6  -4    2.87    0.40
  19  -6  -4    4.42    0.56
  18  -6  -4    0.75    0.35
  18  -6  -4    0.92    0.29
  17  -6  -4    0.05    0.32
  17  -6  -4   -0.02    0.24
  16  -6  -4    0.69    0.26
  16  -6  -4    1.42    0.38
  15  -6  -4    2.78    0.42
  15  -6  -4    2.88    0.35
  14  -6  -4    2.01    0.35
  14  -6  -4    2.33    0.31
  13  -6  -4    5.03    0.39
  13  -6  -4    4.62    0.46
 -13   6   4    3.89    0.31
 -12  -6   4   -0.17    0.12
  12  -6  -4    0.38    0.26
  12  -6  -4   -0.08    0.19
 -12   6   4   -0.04    0.13
 -12   6   4    0.14    0.17
  11  -6  -4    0.20    0.18
  11  -6  -4   -0.05    0.21
 -11  -6   4    0.02    0.12
 -11   6   4    0.18    0.13
 -11   6   4    0.02    0.13
  10  -6  -4    0.07    0.20
  10  -6  -4   -0.06    0.16
 -10  -6   4   -0.06    0.12
 -10   6   4   -0.04    0.13
 -10   6   4    0.14    0.13
  -9  -6   4    2.73    0.22
   9  -6  -4    2.85    0.17
   9  -6  -4    3.24    0.28
   9  -6  -4    2.60    0.32
  -9   6   4    2.74    0.22
  -9   6   4    2.71    0.21
   8  -6  -4    0.90    0.22
   8  -6  -4    0.84    0.12
  -8  -6   4    0.80    0.16
   8  -6  -4    0.81    0.19
  -8   6   4    1.02    0.16
  -8   6   4    1.09    0.17
   7  -6  -4    1.77    0.23
   7  -6  -4    2.13    0.17
   7  -6  -4    2.32    0.23
  -7  -6   4    2.09    0.20
  -7   6   4    2.15    0.21
  -7   6   4    2.29    0.20
   6  -6  -4    1.28    0.19
   6  -6  -4    1.37    0.16
  -6  -6   4    1.55    0.18
   6  -6  -4    1.01    0.21
  -6   6   4    1.05    0.17
  -6   6   4    1.21    0.18
   5  -6  -4    0.11    0.12
   5  -6  -4    0.42    0.18
   5  -6  -4    0.16    0.16
  -5  -6   4    0.07    0.13
  -5   6   4    0.17    0.14
  -5   6   4    0.17    0.14
  -4  -6   4    0.04    0.13
   4  -6  -4    0.12    0.14
   4  -6  -4    0.10    0.16
   4  -6  -4    0.38    0.16
  -4   6   4   -0.05    0.14
  -4   6   4    0.05    0.14
  -3  -6   4    0.11    0.14
   3  -6  -4   -0.10    0.15
  -3  -6   4   -0.08    0.14
   3  -6  -4    0.02    0.13
   3  -6  -4   -0.14    0.15
  -3  -6   4    0.10    0.16
  -3   6   4   -0.17    0.14
  -3   6   4   -0.09    0.14
   2  -6  -4    0.42    0.15
  -2  -6   4    0.80    0.19
  -2  -6   4    0.45    0.16
  -2  -6   4    0.40    0.17
  -2  -6   4    0.49    0.07
  -2   6   4    0.36    0.16
  -2   6   4    0.34    0.17
  -1  -6   4    0.10    0.14
  -1  -6   4    0.03    0.08
   1  -6  -4    0.24    0.14
  -1  -6   4    0.12    0.15
  -1  -6   4    0.15    0.17
  -1   6   4   -0.15    0.14
  -1   6   4    0.24    0.15
   0  -6   4    0.90    0.12
   0  -6  -4    0.82    0.16
   0  -6   4    1.09    0.17
   0  -6   4    1.09    0.18
   0  -6   4    1.14    0.17
   0   6   4    0.77    0.17
   0   6   4    0.68    0.18
  -1  -6  -4    0.22    0.15
   1  -6   4    0.04    0.15
   1  -6   4    0.07    0.11
   1  -6   4   -0.04    0.14
   1  -6   4    0.01    0.12
   1   6   4   -0.11    0.13
   1   6   4    0.05    0.16
  -2  -6  -4    2.72    0.23
   2  -6   4    3.27    0.23
   2  -6   4    3.13    0.24
   2  -6   4    3.54    0.24
   2  -6   4    3.28    0.29
   2   6   4    3.76    0.28
   2   6   4    4.03    0.32
  -3  -6  -4    0.10    0.15
   3  -6   4    0.25    0.17
   3  -6   4    0.22    0.12
   3  -6   4    0.12    0.14
   3  -6   4    0.43    0.15
   3   6   4    0.16    0.17
   3   6   4    0.02    0.14
   4  -6   4    1.86    0.20
   4  -6   4    1.44    0.20
   4  -6   4    1.70    0.16
   4  -6   4    1.18    0.21
  -4  -6  -4    1.59    0.19
   4   6   4    1.48    0.23
   4   6   4    1.50    0.19
   5  -6   4    4.35    0.33
   5  -6   4    4.44    0.36
   5  -6   4    4.56    0.23
   5  -6   4    4.30    0.28
   5   6   4    4.70    0.29
   5   6   4    4.14    0.34
   6  -6   4    6.66    0.39
   6  -6   4    6.76    0.33
   6  -6   4    6.53    0.43
   6  -6   4    6.71    0.27
   6   6   4    6.85    0.41
   6   6   4    6.46    0.32
   7  -6   4    0.04    0.13
   7  -6   4    0.15    0.22
   7  -6   4   -0.01    0.09
   7  -6   4   -0.06    0.19
   7   6   4    0.10    0.12
   7   6   4    0.15    0.21
   8  -6   4    0.08    0.21
   8  -6   4   -0.12    0.19
   8  -6   4    0.02    0.12
   8   6   4   -0.01    0.19
   8   6   4    0.03    0.11
   9  -6   4    1.66    0.29
   9  -6   4    1.97    0.31
   9  -6   4    2.38    0.19
  10  -6   4   15.85    0.70
  10  -6   4   17.03    0.74
  11  -6   4    1.14    0.30
  11  -6   4    1.48    0.31
  12  -6   4    0.40    0.28
  12  -6   4    0.71    0.30
  13  -6   4    0.36    0.26
  13  -6   4    0.37    0.31
  14  -6   4    4.05    0.49
  14  -6   4    5.02    0.51
  15  -6   4    1.06    0.34
  15  -6   4    1.42    0.36
  16  -6   4    0.93    0.33
  16  -6   4    0.69    0.37
  17  -6   4    1.12    0.37
  17  -6   4    1.31    0.43
  18  -6   4    3.46    0.50
  18  -6   4    3.09    0.52
  19  -6   4    0.21    0.36
  21  -7  -4    2.42    0.52
 -21  -7   4    0.80    0.37
  20  -7  -4    4.96    0.61
  20  -7  -4    4.03    0.47
 -20  -7   4    4.78    0.53
  19  -7  -4   -0.07    0.34
  19  -7  -4   -0.06    0.27
  18  -7  -4    0.34    0.27
  18  -7  -4    0.15    0.35
  17  -7  -4    1.15    0.31
  17  -7  -4    1.28    0.39
  16  -7  -4    1.97    0.40
  16  -7  -4    1.66    0.32
  15  -7  -4    3.13    0.44
  15  -7  -4    3.15    0.36
  14  -7  -4    0.20    0.23
  14  -7  -4    0.29    0.30
  13  -7  -4    9.27    0.61
  13  -7  -4    9.22    0.52
 -13   7   4    9.13    0.43
 -12  -7   4    2.28    0.23
  12  -7  -4    2.18    0.29
  12  -7  -4    1.94    0.33
 -12   7   4    2.15    0.24
  11  -7  -4    0.38    0.20
  11  -7  -4    0.18    0.26
 -11  -7   4    0.34    0.16
 -11   7   4    0.09    0.16
  10  -7  -4    2.24    0.32
 -10  -7   4    1.95    0.22
  10  -7  -4    2.06    0.26
  10  -7  -4    1.89    0.15
 -10   7   4    2.31    0.21
 -10   7   4    2.16    0.23
   9  -7  -4    9.77    0.53
  -9  -7   4    9.14    0.41
   9  -7  -4    9.35    0.33
   9  -7  -4    9.12    0.45
  -9   7   4    9.11    0.38
  -9   7   4    8.99    0.41
  -8  -7   4    3.14    0.25
   8  -7  -4    3.09    0.28
   8  -7  -4    3.75    0.35
   8  -7  -4    3.41    0.23
  -8   7   4    3.26    0.26
  -8   7   4    3.91    0.30
   7  -7  -4    2.92    0.27
   7  -7  -4    3.49    0.24
   7  -7  -4    2.58    0.28
  -7  -7   4    2.79    0.24
  -7   7   4    3.37    0.25
  -7   7   4    2.97    0.25
   6  -7  -4   10.28    0.46
   6  -7  -4   10.06    0.48
  -6  -7   4   10.07    0.43
   6  -7  -4   10.60    0.40
  -6   7   4   10.61    0.43
  -6   7   4   10.30    0.41
   5  -7  -4    3.72    0.29
   5  -7  -4    3.05    0.29
   5  -7  -4    3.24    0.24
  -5  -7   4    2.96    0.24
  -5   7   4    2.82    0.25
  -5   7   4    3.46    0.27
   4  -7  -4   10.00    0.45
   4  -7  -4   10.35    0.43
   4  -7  -4   10.16    0.41
  -4  -7   4    9.62    0.41
  -4   7   4    9.87    0.43
  -4   7   4    9.10    0.41
  -3  -7   4   14.39    0.53
  -3  -7   4   13.80    0.53
   3  -7  -4   13.66    0.52
  -3  -7   4   13.75    0.35
  -3  -7   4   12.79    0.49
   3  -7  -4   13.03    0.49
   3  -7  -4   13.32    0.52
  -3   7   4   13.46    0.50
  -3   7   4   13.15    0.49
   2  -7  -4    9.27    0.42
  -2  -7   4    8.32    0.40
  -2  -7   4    9.15    0.42
   2  -7  -4    8.63    0.39
  -2  -7   4    8.62    0.42
  -2  -7   4    9.45    0.27
  -2   7   4    8.27    0.40
  -2   7   4    8.82    0.41
  -1  -7   4    6.46    0.24
  -1  -7   4    6.84    0.35
  -1  -7   4    6.69    0.37
  -1  -7   4    6.57    0.36
   1  -7  -4    6.85    0.35
  -1   7   4    6.61    0.36
  -1   7   4    7.15    0.38
   0  -7   4    0.35    0.10
   0  -7   4    0.36    0.14
   0  -7   4   -0.08    0.17
   0  -7  -4    0.42    0.16
   0  -7   4    0.50    0.17
   0   7   4    0.29    0.16
   0   7   4    0.45    0.17
   1  -7   4    0.09    0.14
   1  -7   4   -0.11    0.11
   1  -7   4   -0.21    0.12
   1  -7   4    0.08    0.17
  -1  -7  -4    0.06    0.14
   1   7   4    0.02    0.18
   1   7   4    0.04    0.15
   2  -7   4   19.53    0.60
  -2  -7  -4   18.95    0.63
   2  -7   4   18.81    0.63
   2  -7   4   20.20    0.60
   2  -7   4   19.51    0.67
   2   7   4   19.41    0.64
   2   7   4   19.38    0.69
  -3  -7  -4   72.27    1.89
   3  -7   4   75.28    1.87
   3  -7   4   76.14    1.84
   3  -7   4   76.07    1.88
   3  -7   4   74.57    1.93
   3   7   4   75.64    1.88
   3   7   4   74.69    1.96
   4  -7   4    0.98    0.24
   4  -7   4    0.73    0.14
   4  -7   4    0.45    0.16
  -4  -7  -4    0.56    0.17
   4  -7   4    0.54    0.18
   4   7   4    0.93    0.18
   4   7   4    0.58    0.20
   5  -7   4    4.77    0.31
   5  -7   4    3.88    0.34
  -5  -7  -4    5.01    0.33
   5  -7   4    4.62    0.24
   5  -7   4    4.81    0.38
   5   7   4    5.02    0.39
   5   7   4    4.50    0.30
   6  -7   4    9.42    0.40
  -6  -7  -4    8.00    0.41
   6  -7   4    8.80    0.46
   6  -7   4    8.26    0.31
   6  -7   4    7.99    0.45
   6   7   4    8.91    0.50
   6   7   4    9.15    0.39
   7  -7   4   13.38    0.59
   7  -7   4   12.96    0.48
   7  -7   4   12.90    0.58
   7   7   4   13.21    0.47
   7   7   4   12.67    0.61
   8  -7   4    9.47    0.54
   8  -7   4    9.59    0.55
   8  -7   4    9.48    0.40
   8   7   4   10.00    0.56
   8   7   4   10.07    0.39
   9  -7   4    8.61    0.37
   9  -7   4   10.26    0.56
   9  -7   4    9.11    0.53
  10  -7   4    5.41    0.46
  10  -7   4    4.97    0.45
  11  -7   4    0.92    0.31
  11  -7   4    1.25    0.30
  12  -7   4    0.90    0.28
  12  -7   4    1.22    0.35
  13  -7   4    0.13    0.30
  13  -7   4   -0.32    0.24
  14  -7   4    2.34    0.41
  14  -7   4    2.39    0.40
  15  -7   4    0.13    0.31
  15  -7   4    0.22    0.31
  16  -7   4    0.71    0.36
  16  -7   4    0.52    0.37
  17  -7   4    0.18    0.38
  17  -7   4    0.44    0.35
  18  -7   4    1.74    0.44
  18  -7   4    2.32    0.51
  20  -8  -4    1.56    0.39
  20  -8  -4    1.91    0.46
 -20  -8   4    1.85    0.41
  19  -8  -4    2.29    0.48
  19  -8  -4    1.88    0.38
  18  -8  -4    1.10    0.39
  18  -8  -4    0.66    0.30
  17  -8  -4   -0.12    0.33
  17  -8  -4    0.52    0.28
  16  -8  -4    1.37    0.32
  16  -8  -4    0.94    0.38
  15  -8  -4    0.43    0.33
  15  -8  -4   -0.24    0.23
  14  -8  -4   10.96    0.58
  14  -8  -4   11.66    0.71
  13  -8  -4   -0.23    0.22
  13  -8  -4   -0.08    0.26
 -13   8   4    0.01    0.17
  12  -8  -4    2.50    0.37
 -12  -8   4    3.05    0.28
  12  -8  -4    3.03    0.34
 -12   8   4    2.77    0.28
  11  -8  -4    9.05    0.55
 -11  -8   4   10.81    0.47
  11  -8  -4   10.63    0.52
 -11   8   4   10.01    0.47
  10  -8  -4    1.37    0.26
 -10  -8   4    1.12    0.21
  10  -8  -4    1.06    0.29
  10  -8  -4    1.30    0.15
 -10   8   4    1.29    0.21
   9  -8  -4   26.80    0.91
   9  -8  -4   23.86    0.83
  -9  -8   4   25.55    0.79
   9  -8  -4   26.55    0.72
  -9   8   4   24.76    0.80
  -9   8   4   23.48    0.73
   8  -8  -4   36.84    1.12
   8  -8  -4   35.63    1.07
   8  -8  -4   36.92    0.98
  -8  -8   4   35.72    1.03
  -8   8   4   34.93    0.98
  -8   8   4   35.75    1.04
   7  -8  -4   35.28    0.97
   7  -8  -4   35.54    1.04
  -7  -8   4   35.51    1.01
   7  -8  -4   35.36    1.08
  -7   8   4   35.05    1.02
  -7   8   4   33.94    0.96
  -6  -8   4    0.01    0.16
   6  -8  -4   -0.12    0.19
   6  -8  -4    0.11    0.14
   6  -8  -4    0.11    0.17
  -6   8   4    0.38    0.17
  -6   8   4   -0.08    0.14
   5  -8  -4   -0.01    0.17
   5  -8  -4    0.19    0.15
   5  -8  -4    0.25    0.18
  -5  -8   4    0.40    0.07
  -5  -8   4    0.22    0.17
  -5   8   4    0.45    0.17
  -5   8   4   -0.03    0.16
  -4  -8   4   54.97    1.26
   4  -8  -4   54.03    1.44
   4  -8  -4   51.50    1.45
  -4  -8   4   54.19    1.42
   4  -8  -4   53.64    1.40
  -4   8   4   52.81    1.42
  -4   8   4   53.04    1.41
  -3  -8   4   39.26    0.93
  -3  -8   4   37.91    1.09
   3  -8  -4   40.11    1.12
   3  -8  -4   37.46    1.07
  -3  -8   4   37.75    1.11
   3  -8  -4   39.40    1.11
  -3  -8   4   37.97    1.12
  -3   8   4   38.35    1.08
  -3   8   4   38.54    1.09
  -2  -8   4   16.02    0.59
  -2  -8   4   15.89    0.44
  -2  -8   4   15.72    0.61
  -2  -8   4   16.47    0.58
   2  -8  -4   15.88    0.58
   2  -8  -4   15.88    0.60
   2  -8  -4   15.94    0.58
  -2   8   4   15.12    0.58
  -2   8   4   15.56    0.58
  -1  -8   4   10.64    0.34
  -1  -8   4    9.14    0.47
  -1  -8   4   10.26    0.46
  -1  -8   4   10.17    0.45
   1  -8  -4    9.63    0.45
  -1   8   4   10.00    0.47
  -1   8   4   10.06    0.45
   0  -8   4   77.09    1.94
   0  -8   4   77.89    1.96
   0  -8   4   79.20    1.87
   0  -8   4   77.07    1.99
   0  -8  -4   76.43    1.96
   0   8   4   74.71    1.95
   0   8   4   78.03    1.99
  -1  -8  -4    0.13    0.17
   1  -8   4    0.11    0.14
   1  -8   4   -0.20    0.15
   1  -8   4    0.05    0.11
   1  -8   4    0.00    0.19
   1   8   4   -0.09    0.15
   1   8   4   -0.02    0.17
   2  -8   4    8.10    0.35
   2  -8   4    7.52    0.39
  -2  -8  -4    8.06    0.41
   2  -8   4    8.62    0.46
   2  -8   4    7.42    0.36
   2   8   4    7.61    0.40
   2   8   4    7.57    0.46
  -3  -8  -4    6.71    0.38
   3  -8   4    5.81    0.34
   3  -8   4    6.12    0.37
   3  -8   4    6.31    0.44
   3  -8   4    6.64    0.31
   3   8   4    7.37    0.46
   3   8   4    6.72    0.38
   4  -8   4   48.37    1.33
  -4  -8  -4   51.59    1.36
   4  -8   4   50.61    1.27
   4  -8   4   50.59    1.41
   4  -8   4   47.94    1.32
   4   8   4   49.46    1.33
   4   8   4   46.77    1.40
   5  -8   4    6.34    0.29
   5  -8   4    5.87    0.41
  -5  -8  -4    6.14    0.39
   5  -8   4    6.58    0.39
   5  -8   4    6.10    0.36
   5   8   4    6.09    0.43
   5   8   4    6.02    0.36
   6  -8   4    0.05    0.19
   6  -8   4   -0.05    0.15
  -6  -8  -4    0.04    0.18
   6  -8   4   -0.34    0.18
   6   8   4   -0.07    0.23
   6   8   4    0.14    0.16
   7  -8   4    4.37    0.40
   7  -8   4    4.72    0.32
   7  -8   4    4.38    0.38
  -7  -8  -4    4.94    0.36
   7   8   4    4.15    0.38
   7   8   4    3.98    0.31
   8  -8   4   12.82    0.59
   8  -8   4   11.35    0.61
   8  -8   4   11.20    0.46
  -8  -8  -4   11.87    0.53
   8   8   4   12.23    0.46
   9  -8   4    0.22    0.24
   9  -8   4   -0.04    0.14
   9  -8   4    0.17    0.25
  -9  -8  -4   -0.12    0.18
 -10  -8  -4    0.01    0.18
  10  -8   4   -0.07    0.24
  10  -8   4   -0.48    0.21
  11  -8   4    1.26    0.32
  11  -8   4    1.29    0.33
 -11  -8  -4    1.24    0.24
  12  -8   4    5.70    0.51
  12  -8   4    6.45    0.55
 -12  -8  -4    5.31    0.40
  13  -8   4    1.02    0.35
  13  -8   4    0.33    0.29
  14  -8   4    2.97    0.47
  14  -8   4    2.46    0.42
  15  -8   4    0.09    0.32
  15  -8   4    0.10    0.33
  16  -8   4    3.95    0.53
  16  -8   4    4.61    0.54
  17  -8   4    1.86    0.46
  17  -8   4    0.92    0.38
  18  -8   4    0.85    0.42
  18  -8   4    0.44    0.35
  20  -9  -4    1.07    0.44
 -20  -9   4    0.41    0.38
  19  -9  -4    0.37    0.30
  19  -9  -4   -0.16    0.33
  18  -9  -4   -0.06    0.35
  18  -9  -4    0.58    0.31
  17  -9  -4    0.37    0.34
  17  -9  -4    0.36    0.28
  16  -9  -4    0.17    0.32
  16  -9  -4    0.48    0.28
  15  -9  -4    0.33    0.27
  15  -9  -4    0.22    0.31
  14  -9  -4    7.93    0.59
  14  -9  -4    7.03    0.53
 -13  -9   4   -0.34    0.18
  13  -9  -4    0.07    0.29
  13  -9  -4   -0.02    0.23
 -13   9   4    0.01    0.19
  12  -9  -4    5.99    0.46
  12  -9  -4    6.11    0.53
 -12  -9   4    6.02    0.41
 -12   9   4    6.17    0.42
  11  -9  -4    2.71    0.33
  11  -9  -4    2.38    0.35
 -11  -9   4    3.05    0.30
 -11   9   4    2.95    0.30
  10  -9  -4    5.72    0.32
  10  -9  -4    5.61    0.47
  10  -9  -4    5.25    0.43
 -10  -9   4    5.67    0.39
 -10   9   4    5.15    0.39
   9  -9  -4    0.64    0.17
  -9  -9   4    0.81    0.21
   9  -9  -4    0.61    0.24
   9  -9  -4    1.08    0.27
  -9   9   4    0.83    0.22
   8  -9  -4    0.20    0.21
  -8  -9   4    0.55    0.20
   8  -9  -4    0.35    0.23
   8  -9  -4    0.56    0.16
  -8   9   4    0.46    0.16
  -8   9   4    0.37    0.20
  -7  -9   4    9.55    0.47
   7  -9  -4    8.37    0.49
   7  -9  -4    8.89    0.51
   7  -9  -4    8.76    0.41
  -7   9   4    9.16    0.47
  -7   9   4    8.17    0.40
   6  -9  -4    2.71    0.32
   6  -9  -4    2.39    0.29
   6  -9  -4    2.68    0.25
  -6  -9   4    2.98    0.28
  -6   9   4    2.99    0.26
  -6   9   4    2.48    0.27
   5  -9  -4    8.71    0.49
   5  -9  -4    8.20    0.46
  -5  -9   4    9.23    0.46
   5  -9  -4    9.14    0.43
  -5   9   4    9.27    0.46
  -5   9   4    8.31    0.41
   4  -9  -4    2.42    0.25
   4  -9  -4    1.59    0.24
   4  -9  -4    1.74    0.26
  -4  -9   4    1.87    0.25
  -4  -9   4    1.37    0.25
  -4   9   4    1.60    0.23
  -4   9   4    2.25    0.27
  -3  -9   4    0.28    0.19
  -3  -9   4    0.16    0.20
   3  -9  -4    0.62    0.19
   3  -9  -4    0.37    0.19
   3  -9  -4    0.59    0.21
  -3  -9   4    0.40    0.19
  -3   9   4    0.37    0.19
  -3   9   4    0.41    0.19
  -2  -9   4   13.83    0.55
  -2  -9   4   12.94    0.56
   2  -9  -4   13.14    0.55
   2  -9  -4   13.61    0.57
  -2  -9   4   12.52    0.55
  -2  -9   4   13.32    0.45
   2  -9  -4   13.98    0.54
  -2   9   4   12.96    0.56
  -2   9   4   13.12    0.56
   1  -9  -4    0.16    0.18
  -1  -9   4    0.10    0.17
  -1  -9   4    0.32    0.17
  -1  -9   4    0.16    0.21
   1  -9  -4   -0.05    0.16
  -1  -9   4    0.11    0.10
  -1   9   4    0.08    0.19
  -1   9   4    0.24    0.18
   0  -9   4   -0.07    0.17
   0  -9   4   -0.09    0.15
   0  -9   4   -0.15    0.10
   0  -9  -4    0.01    0.17
   0  -9   4    0.21    0.19
   0   9   4   -0.12    0.17
   0   9   4    0.20    0.20
   1  -9   4    0.08    0.12
   1  -9   4   -0.15    0.16
   1  -9   4   -0.01    0.15
   1  -9   4    0.04    0.21
  -1  -9  -4    0.10    0.18
   1   9   4    0.22    0.19
   1   9   4   -0.16    0.16
   2  -9   4   26.73    0.79
   2  -9   4   25.92    0.83
   2  -9   4   25.32    0.77
   2  -9   4   26.54    0.89
  -2  -9  -4   26.09    0.84
   2   9   4   26.73    0.88
   2   9   4   25.44    0.83
   3  -9   4    2.10    0.23
   3  -9   4    2.23    0.21
  -3  -9  -4    2.14    0.26
   3  -9   4    1.80    0.24
   3  -9   4    2.87    0.34
   3   9   4    2.45    0.32
   3   9   4    2.49    0.27
   4  -9   4    5.60    0.45
   4  -9   4    4.83    0.35
   4  -9   4    5.75    0.30
   4  -9   4    5.17    0.37
  -4  -9  -4    4.82    0.38
   4   9   4    5.81    0.46
   4   9   4    4.81    0.36
   5  -9   4    2.28    0.27
  -5  -9  -4    2.69    0.29
   5  -9   4    2.79    0.34
   5  -9   4    3.07    0.30
   5   9   4    3.24    0.38
   5   9   4    3.17    0.28
  -6  -9  -4    1.35    0.24
   6  -9   4    1.28    0.30
   6  -9   4    1.51    0.26
   6  -9   4    1.34    0.22
   6   9   4    2.21    0.34
   6   9   4    1.28    0.21
   7  -9   4   18.66    0.64
   7  -9   4   17.68    0.71
  -7  -9  -4   17.09    0.67
   7  -9   4   18.53    0.77
   7   9   4   17.95    0.78
   7   9   4   17.13    0.62
  -8  -9  -4    0.70    0.23
   8  -9   4    0.93    0.26
   8  -9   4    1.38    0.30
   8  -9   4    0.97    0.20
   8   9   4    0.42    0.17
  -9  -9  -4    1.23    0.24
   9  -9   4    1.13    0.20
   9  -9   4    1.20    0.30
   9  -9   4    1.34    0.30
  10  -9   4    3.93    0.45
 -10  -9  -4    2.87    0.32
  10  -9   4    3.33    0.41
  11  -9   4    3.16    0.40
 -11  -9  -4    5.30    0.40
  11  -9   4    4.61    0.47
 -12  -9  -4    0.34    0.22
  12  -9   4    0.71    0.32
  12  -9   4    0.54    0.31
 -13  -9  -4    0.39    0.36
  13  -9   4    0.73    0.34
  13  -9   4    0.53    0.31
  14  -9   4    3.00    0.47
  14  -9   4    2.99    0.42
  15  -9   4    1.57    0.41
  15  -9   4    1.30    0.41
  16  -9   4    0.93    0.38
  16  -9   4    1.09    0.41
  17  -9   4    0.70    0.38
  17  -9   4    0.34    0.40
  19 -10  -4   -0.14    0.31
 -19 -10   4    0.86    0.40
  19 -10  -4    0.40    0.39
  18 -10  -4   -0.16    0.35
  18 -10  -4   -0.01    0.26
  17 -10  -4    0.24    0.36
  17 -10  -4    0.82    0.32
  16 -10  -4    1.74    0.41
  16 -10  -4    1.90    0.36
  15 -10  -4    0.00    0.32
  15 -10  -4    0.02    0.25
  14 -10  -4    0.33    0.28
  14 -10  -4    0.84    0.35
  13 -10  -4    1.45    0.32
  13 -10  -4    1.11    0.33
 -13 -10   4    2.09    0.29
 -13  10   4    2.10    0.29
  12 -10  -4    0.78    0.27
  12 -10  -4    1.23    0.34
 -12 -10   4    0.79    0.24
 -12  10   4    0.80    0.23
  11 -10  -4    0.24    0.24
 -11 -10   4    0.01    0.20
  11 -10  -4   -0.15    0.24
 -11  10   4    0.04    0.20
 -10 -10   4   -0.13    0.19
  10 -10  -4   -0.07    0.23
  10 -10  -4    0.40    0.27
 -10  10   4    0.21    0.20
  -9 -10   4    0.23    0.20
   9 -10  -4   -0.05    0.24
   9 -10  -4   -0.18    0.21
   9 -10  -4   -0.16    0.15
  -9  10   4   -0.16    0.20
   8 -10  -4    0.71    0.27
   8 -10  -4    0.46    0.18
  -8 -10   4    0.63    0.22
   8 -10  -4    0.11    0.23
  -8  10   4    0.56    0.22
   7 -10  -4    0.00    0.16
   7 -10  -4   -0.02    0.21
  -7 -10   4   -0.05    0.18
   7 -10  -4    0.08    0.23
  -7  10   4    0.13    0.20
  -7  10   4    0.15    0.16
   6 -10  -4    0.08    0.18
   6 -10  -4    0.32    0.23
   6 -10  -4    0.10    0.22
  -6 -10   4    0.46    0.21
  -6  10   4    0.23    0.18
  -6  10   4    0.35    0.21
  -5 -10   4   -0.38    0.20
   5 -10  -4    0.14    0.17
  -5 -10   4    0.41    0.21
   5 -10  -4   -0.06    0.20
   5 -10  -4    0.14    0.21
  -5  10   4    0.11    0.20
  -5  10   4    0.32    0.18
  -4 -10   4    0.18    0.20
   4 -10  -4    0.52    0.23
  -4 -10   4    0.03    0.20
   4 -10  -4   -0.10    0.17
   4 -10  -4    0.01    0.19
  -4  10   4    0.23    0.19
  -4  10   4    0.06    0.20
  -3 -10   4    0.01    0.19
   3 -10  -4   -0.08    0.19
   3 -10  -4    0.39    0.19
   3 -10  -4    0.17    0.20
  -3 -10   4    0.03    0.21
  -3 -10   4    0.05    0.20
  -3  10   4    0.05    0.19
  -3  10   4   -0.08    0.19
   2 -10  -4    0.48    0.19
   2 -10  -4    0.02    0.17
  -2 -10   4    0.33    0.20
   2 -10  -4    0.03    0.21
  -2 -10   4    0.35    0.24
  -2 -10   4   -0.13    0.18
  -2  10   4    0.19    0.20
  -2  10   4    0.36    0.22
  -1 -10   4   -0.11    0.17
  -1 -10   4    0.26    0.22
  -1 -10   4    0.14    0.19
   1 -10  -4   -0.12    0.20
   1 -10  -4   -0.02    0.18
   1 -10  -4    0.12    0.18
  -1  10   4   -0.11    0.17
  -1  10   4    0.14    0.21
   0 -10   4    0.24    0.19
   0 -10  -4    0.08    0.18
   0 -10  -4   -0.14    0.18
   0 -10   4    0.18    0.17
   0 -10   4    0.11    0.20
   0  10   4   -0.13    0.20
   0  10   4    0.08    0.19
   1 -10   4   -0.01    0.15
   1 -10   4    0.05    0.17
  -1 -10  -4   -0.04    0.18
   1 -10   4   -0.06    0.23
   1 -10   4    0.19    0.19
   1  10   4   -0.20    0.18
   1  10   4   -0.15    0.22
   2 -10   4    2.08    0.24
  -2 -10  -4    2.10    0.29
   2 -10   4    2.00    0.27
   2 -10   4    2.31    0.23
   2 -10   4    2.31    0.34
   2  10   4    2.19    0.32
   2  10   4    2.39    0.29
   3 -10   4   -0.04    0.24
   3 -10   4   -0.08    0.14
   3 -10   4   -0.09    0.17
  -3 -10  -4    0.12    0.20
   3 -10   4   -0.05    0.15
   3  10   4    0.13    0.19
   3  10   4    0.28    0.24
   4 -10   4    0.11    0.21
  -4 -10  -4    0.13    0.21
   4 -10   4   -0.01    0.18
   4 -10   4    0.30    0.18
   4  10   4    0.19    0.18
   4  10   4    0.48    0.26
   5 -10   4    0.56    0.20
   5 -10   4    0.63    0.27
  -5 -10  -4    0.50    0.22
   5 -10   4    0.57    0.22
   5  10   4    0.47    0.26
   5  10   4    0.38    0.19
   6 -10   4    8.22    0.44
   6 -10   4    7.85    0.54
  -6 -10  -4    7.06    0.46
   6 -10   4    8.00    0.48
   6  10   4    6.96    0.51
   6  10   4    7.87    0.44
   7 -10   4    0.81    0.26
   7 -10   4    1.06    0.28
  -7 -10  -4    0.71    0.23
   7 -10   4    0.91    0.21
   7  10   4    0.40    0.18
   8 -10   4    0.51    0.26
   8 -10   4    0.43    0.19
  -8 -10  -4    0.55    0.23
   8 -10   4    0.61    0.29
   9 -10   4    0.45    0.30
   9 -10   4    0.51    0.28
  -9 -10  -4    0.39    0.23
   9 -10   4    0.33    0.18
  10 -10   4    4.79    0.47
  10 -10   4    4.29    0.45
 -10 -10  -4    5.16    0.42
  11 -10   4    0.35    0.30
 -11 -10  -4    0.18    0.22
  11 -10   4   -0.46    0.28
  12 -10   4    0.27    0.31
 -12 -10  -4    0.59    0.25
  12 -10   4    0.44    0.33
  13 -10   4    0.53    0.35
  13 -10   4    0.33    0.33
 -13 -10  -4    0.03    0.25
  14 -10   4   -0.05    0.32
  14 -10   4    0.47    0.35
  15 -10   4    0.76    0.34
  15 -10   4    0.18    0.34
  16 -10   4   -0.17    0.34
  16 -10   4   -0.12    0.34
 -18 -11   4   -0.15    0.31
  18 -11  -4    0.19    0.31
  18 -11  -4   -0.06    0.37
  17 -11  -4    0.69    0.33
  17 -11  -4    1.47    0.44
  16 -11  -4    1.66    0.37
  16 -11  -4    1.68    0.45
  15 -11  -4    0.23    0.31
  15 -11  -4    0.74    0.37
  14 -11  -4    0.36    0.30
  14 -11  -4    0.31    0.32
 -14  11   4    0.23    0.25
 -13 -11   4    7.59    0.51
  13 -11  -4    8.38    0.65
  13 -11  -4    8.30    0.58
 -13  11   4    7.89    0.54
  12 -11  -4    0.80    0.33
 -12 -11   4    0.49    0.24
  12 -11  -4   -0.11    0.24
 -12  11   4   -0.22    0.21
  11 -11  -4    1.44    0.34
  11 -11  -4    2.08    0.36
 -11 -11   4    1.74    0.29
 -11  11   4    1.80    0.29
  10 -11  -4    0.08    0.26
 -10 -11   4    0.89    0.25
  10 -11  -4    0.66    0.28
 -10  11   4    0.73    0.25
   9 -11  -4    5.49    0.37
   9 -11  -4    5.55    0.48
   9 -11  -4    5.24    0.47
  -9 -11   4    5.62    0.43
  -9  11   4    5.14    0.42
   8 -11  -4    0.17    0.25
   8 -11  -4    0.21    0.18
   8 -11  -4    0.08    0.24
  -8 -11   4    0.08    0.22
  -8  11   4    0.13    0.21
   7 -11  -4    0.30    0.24
   7 -11  -4    0.50    0.25
   7 -11  -4    0.60    0.20
  -7 -11   4    0.43    0.22
  -7  11   4    0.42    0.23
   6 -11  -4   -0.04    0.17
   6 -11  -4   -0.15    0.22
  -6 -11   4   -0.30    0.20
   6 -11  -4   -0.05    0.23
  -6  11   4    0.10    0.22
  -6  11   4    0.27    0.19
  -5 -11   4    0.68    0.24
   5 -11  -4    0.05    0.23
   5 -11  -4    0.53    0.21
  -5 -11   4    0.33    0.26
   5 -11  -4    0.64    0.24
  -5  11   4    0.34    0.21
  -5  11   4    0.32    0.22
   4 -11  -4    0.07    0.19
   4 -11  -4   -0.01    0.20
  -4 -11   4   -0.16    0.20
   4 -11  -4    0.14    0.22
  -4 -11   4    0.16    0.21
  -4 -11   4   -0.06    0.21
  -4  11   4    0.27    0.22
  -4  11   4   -0.29    0.19
  -3 -11   4    0.13    0.25
  -3 -11   4    0.07    0.20
   3 -11  -4   -0.08    0.22
   3 -11  -4    0.37    0.22
   3 -11  -4    0.09    0.19
  -3 -11   4   -0.11    0.21
  -3  11   4   -0.06    0.19
  -3  11   4    0.29    0.22
  -2 -11   4    4.14    0.36
   2 -11  -4    4.35    0.36
  -2 -11   4    3.93    0.39
  -2 -11   4    4.20    0.38
   2 -11  -4    4.28    0.37
   2 -11  -4    3.49    0.37
  -2  11   4    3.33    0.35
  -2  11   4    3.16    0.34
  -1 -11   4    2.30    0.29
  -1 -11   4    1.87    0.32
   1 -11  -4    2.28    0.29
   1 -11  -4    2.34    0.29
   1 -11  -4    2.29    0.33
  -1 -11   4    2.88    0.32
  -1  11   4    2.87    0.33
  -1  11   4    2.16    0.31
   0 -11   4    0.13    0.25
   0 -11   4    0.17    0.21
   0 -11   4    0.10    0.18
   0 -11  -4   -0.01    0.20
   0 -11  -4   -0.19    0.18
   0 -11  -4   -0.16    0.19
   0  11   4   -0.24    0.22
   0  11   4   -0.27    0.19
  -1 -11  -4    1.51    0.27
   1 -11   4    1.24    0.31
   1 -11   4    1.29    0.26
  -1 -11  -4    1.41    0.26
   1 -11   4    1.27    0.23
   1  11   4    1.52    0.30
   1  11   4    1.24    0.25
   2 -11   4    1.45    0.32
   2 -11   4    1.65    0.27
  -2 -11  -4    1.24    0.27
   2 -11   4    1.57    0.23
   2  11   4    2.28    0.34
   2  11   4    1.93    0.28
  -3 -11  -4   14.24    0.64
   3 -11   4   13.02    0.60
   3 -11   4   13.43    0.65
   3  11   4   12.47    0.58
   3  11   4   14.05    0.68
   4 -11   4    5.67    0.41
  -4 -11  -4    5.72    0.45
   4 -11   4    4.63    0.43
   4  11   4    5.24    0.47
   4  11   4    4.86    0.38
   5 -11   4    0.18    0.24
  -5 -11  -4    0.12    0.22
   5 -11   4    0.46    0.21
   5 -11   4    0.32    0.23
   5  11   4    0.13    0.24
   5  11   4    0.11    0.19
  -6 -11  -4    6.31    0.49
   6 -11   4    6.82    0.45
   6 -11   4    6.22    0.49
   6 -11   4    6.52    0.46
   6  11   4    6.98    0.44
  -7 -11  -4    3.11    0.35
   7 -11   4    2.38    0.39
   7 -11   4    2.10    0.28
   7 -11   4    3.24    0.36
   7  11   4    2.44    0.28
   8 -11   4    1.62    0.36
   8 -11   4    1.59    0.31
   8 -11   4    1.73    0.26
  -8 -11  -4    1.25    0.28
  -9 -11  -4    1.65    0.31
   9 -11   4    1.55    0.29
   9 -11   4    1.34    0.33
   9 -11   4    1.25    0.31
  10 -11   4    3.45    0.43
 -10 -11  -4    3.91    0.39
  10 -11   4    3.99    0.48
  11 -11   4    2.02    0.38
  11 -11   4    1.35    0.39
 -11 -11  -4    1.19    0.30
  12 -11   4   -0.11    0.30
  12 -11   4   -0.44    0.30
 -12 -11  -4    0.37    0.25
  13 -11   4    0.27    0.33
  13 -11   4    1.12    0.38
 -13 -11  -4    0.64    0.27
  14 -11   4    0.99    0.38
  14 -11   4    1.13    0.40
  15 -11   4   -0.16    0.31
  15 -11   4    0.51    0.35
  16 -12  -4    2.91    0.50
  16 -12  -4    3.02    0.44
  15 -12  -4   -0.35    0.32
  15 -12  -4   -0.04    0.29
  14 -12  -4    1.96    0.41
  14 -12  -4    1.31    0.36
 -14  12   4    1.95    0.34
 -13 -12   4   -0.16    0.24
  13 -12  -4    0.14    0.31
  13 -12  -4    0.09    0.29
 -13  12   4   -0.25    0.22
  12 -12  -4    1.54    0.38
 -12 -12   4    2.33    0.34
  12 -12  -4    2.20    0.37
 -12  12   4    2.58    0.35
  11 -12  -4    1.29    0.33
 -11 -12   4    0.98    0.28
  11 -12  -4    0.60    0.32
 -11  12   4    0.66    0.27
  10 -12  -4    4.31    0.46
  10 -12  -4    5.39    0.50
 -10 -12   4    4.63    0.42
 -10  12   4    4.85    0.42
  -9 -12   4    7.30    0.50
   9 -12  -4    6.60    0.42
   9 -12  -4    5.80    0.50
   9 -12  -4    6.54    0.55
  -9  12   4    6.63    0.49
   8 -12  -4    1.14    0.30
   8 -12  -4    0.85    0.23
  -8 -12   4    0.80    0.26
   8 -12  -4    0.65    0.29
  -8  12   4    0.20    0.24
   7 -12  -4    0.76    0.29
   7 -12  -4    1.33    0.25
   7 -12  -4    1.12    0.31
  -7 -12   4    0.72    0.26
  -7  12   4    1.19    0.27
  -6 -12   4   -0.30    0.22
   6 -12  -4   -0.16    0.22
   6 -12  -4   -0.08    0.25
   6 -12  -4   -0.13    0.20
  -6 -12   4   -0.15    0.24
  -6  12   4    0.37    0.25
  -5 -12   4    0.58    0.26
   5 -12  -4    0.13    0.21
  -5 -12   4    0.02    0.26
   5 -12  -4    0.24    0.24
   5 -12  -4    0.12    0.23
  -5 -12   4    0.52    0.25
  -5  12   4    0.39    0.21
  -5  12   4    0.18    0.23
   4 -12  -4   13.75    0.63
   4 -12  -4   13.13    0.60
   4 -12  -4   12.28    0.64
  -4 -12   4   12.61    0.64
  -4 -12   4   12.67    0.64
  -4 -12   4   11.25    0.62
  -4  12   4   11.63    0.62
  -4  12   4   13.78    0.60
   3 -12  -4    2.85    0.34
  -3 -12   4    3.81    0.39
  -3 -12   4    2.93    0.35
  -3 -12   4    3.37    0.38
   3 -12  -4    2.70    0.32
   3 -12  -4    2.20    0.33
  -3  12   4    3.10    0.36
  -3  12   4    2.92    0.33
  -2 -12   4    3.69    0.38
   2 -12  -4    4.75    0.45
   2 -12  -4    4.48    0.39
  -2 -12   4    3.60    0.36
   2 -12  -4    4.25    0.38
  -2 -12   4    4.35    0.43
  -2  12   4    4.08    0.39
  -2  12   4    4.49    0.40
  -1 -12   4    0.39    0.22
  -1 -12   4    0.40    0.28
   1 -12  -4    0.13    0.26
  -1 -12   4    0.54    0.24
   1 -12  -4    0.19    0.23
   1 -12  -4    0.47    0.22
  -1  12   4    0.45    0.24
  -1  12   4    0.25    0.25
   0 -12   4   15.44    0.65
   0 -12   4   15.68    0.71
   0 -12  -4   15.13    0.72
   0 -12   4   16.77    0.71
   0 -12  -4   16.12    0.66
   0 -12  -4   16.05    0.70
   0  12   4   15.46    0.69
   0  12   4   16.12    0.71
   1 -12   4    3.01    0.35
   1 -12   4    2.80    0.31
   1 -12   4    2.99    0.39
  -1 -12  -4    3.74    0.39
  -1 -12  -4    3.33    0.34
   1  12   4    2.88    0.33
   1  12   4    2.78    0.36
  -2 -12  -4    1.60    0.27
   2 -12   4    1.55    0.35
  -2 -12  -4    1.52    0.30
   2 -12   4    1.45    0.28
   2  12   4    1.62    0.29
   2  12   4    1.54    0.33
   3 -12   4    3.24    0.35
  -3 -12  -4    3.17    0.36
   3 -12   4    2.86    0.38
   3  12   4    4.13    0.42
   3  12   4    3.33    0.35
   4 -12   4   43.44    1.30
  -4 -12  -4   44.48    1.34
   4 -12   4   40.99    1.38
   4  12   4   44.17    1.40
   4  12   4   43.57    1.30
   5 -12   4    0.32    0.29
  -5 -12  -4    0.27    0.25
   5 -12   4   -0.08    0.20
   5  12   4    0.28    0.21
   6 -12   4    3.86    0.43
   6 -12   4    5.32    0.40
  -6 -12  -4    5.11    0.45
   6  12   4    4.69    0.39
  -7 -12  -4    4.68    0.43
   7 -12   4    5.09    0.53
   7 -12   4    4.16    0.37
   8 -12   4   17.57    0.86
  -8 -12  -4   18.51    0.78
   8 -12   4   17.49    0.70
   9 -12   4    0.60    0.33
  -9 -12  -4    1.45    0.31
 -10 -12  -4    0.18    0.25
  10 -12   4    0.00    0.32
  11 -12   4    0.39    0.33
 -11 -12  -4    0.03    0.24
  11 -12   4   -0.05    0.32
  12 -12   4    1.47    0.41
 -12 -12  -4    0.86    0.30
  12 -12   4    1.02    0.35
  13 -12   4    0.60    0.36
  13 -12   4    1.40    0.38
 -13 -12  -4    0.48    0.28
  14 -12   4   -0.20    0.32
  14 -12   4   -0.02    0.34
  15 -13  -4    0.39    0.36
 -15 -13   4    0.18    0.33
  15 -13  -4    0.72    0.36
  14 -13  -4   -0.05    0.33
  14 -13  -4    0.19    0.33
 -14  13   4   -0.11    0.26
  13 -13  -4   -0.17    0.30
  13 -13  -4    0.08    0.30
 -13 -13   4   -0.25    0.25
 -13  13   4   -0.16    0.25
 -12 -13   4   -0.27    0.23
  12 -13  -4    0.09    0.29
  12 -13  -4   -0.23    0.28
 -12  13   4   -0.27    0.25
  11 -13  -4    1.24    0.35
  11 -13  -4    0.58    0.32
 -11 -13   4    1.86    0.33
 -11  13   4    0.73    0.30
 -10 -13   4    1.35    0.31
  10 -13  -4    1.15    0.34
  10 -13  -4    1.51    0.35
 -10  13   4    1.72    0.34
   9 -13  -4    0.32    0.29
   9 -13  -4    0.45    0.29
  -9 -13   4    0.50    0.26
   9 -13  -4    0.11    0.21
  -9  13   4    0.26    0.25
   8 -13  -4   -0.12    0.27
   8 -13  -4   -0.33    0.24
   8 -13  -4   -0.01    0.20
  -8 -13   4   -0.35    0.23
  -8  13   4    0.30    0.26
   7 -13  -4    2.27    0.31
   7 -13  -4    3.36    0.40
  -7 -13   4    2.13    0.35
  -7 -13   4    2.23    0.36
  -7 -13   4    1.99    0.38
   7 -13  -4    2.15    0.38
  -7  13   4    2.10    0.35
   6 -13  -4    6.91    0.55
  -6 -13   4    6.45    0.55
   6 -13  -4    7.01    0.48
  -6 -13   4    7.77    0.56
   6 -13  -4    7.42    0.52
  -6 -13   4    7.65    0.60
  -6  13   4    6.80    0.55
  -5 -13   4    1.48    0.35
   5 -13  -4    1.24    0.30
   5 -13  -4    1.47    0.28
  -5 -13   4    0.67    0.29
   5 -13  -4    0.76    0.30
  -5 -13   4    0.92    0.28
  -5  13   4    0.04    0.25
   4 -13  -4    0.38    0.27
  -4 -13   4    0.84    0.28
  -4 -13   4    0.64    0.27
   4 -13  -4    0.93    0.28
   4 -13  -4    0.43    0.24
  -4 -13   4    0.46    0.30
  -4  13   4    0.12    0.23
  -4  13   4    0.57    0.26
  -3 -13   4    2.14    0.38
  -3 -13   4    1.69    0.31
  -3 -13   4    1.57    0.31
   3 -13  -4    1.28    0.29
   3 -13  -4    2.67    0.34
   3 -13  -4    1.74    0.33
  -3  13   4    1.79    0.33
  -3  13   4    1.76    0.30
  -2 -13   4   20.01    0.81
  -2 -13   4   19.01    0.80
   2 -13  -4   18.93    0.77
   2 -13  -4   20.27    0.86
  -2 -13   4   20.12    0.86
   2 -13  -4   19.82    0.79
  -2  13   4   19.27    0.81
  -2  13   4   20.40    0.79
  -1 -13   4    3.98    0.43
  -1 -13   4    4.69    0.43
  -1 -13   4    5.08    0.42
   1 -13  -4    4.39    0.45
   1 -13  -4    4.69    0.42
  -1  13   4    4.30    0.41
  -1  13   4    5.35    0.45
   0 -13  -4    0.57    0.26
   0 -13  -4    0.26    0.28
   0 -13   4    0.26    0.25
   0 -13   4   -0.01    0.25
   0 -13   4   -0.12    0.20
   0  13   4    0.24    0.23
   0  13   4    0.22    0.26
   1 -13   4    1.42    0.29
  -1 -13  -4    1.58    0.35
  -1 -13  -4    0.86    0.28
   1 -13   4    1.81    0.37
   1  13   4    1.17    0.32
   1  13   4    0.94    0.27
   2 -13   4    6.59    0.56
   2 -13   4    5.36    0.44
  -2 -13  -4    4.49    0.43
   2  13   4    5.16    0.43
   2  13   4    6.95    0.55
  -3 -13  -4    0.32    0.25
   3 -13   4   -0.27    0.29
   3 -13   4    0.14    0.23
   3  13   4    0.07    0.23
  -4 -13  -4   -0.21    0.24
   4 -13   4    0.20    0.26
   4 -13   4   -0.02    0.22
   4  13   4    0.04    0.22
   5 -13   4   -0.31    0.20
   5 -13   4   -0.31    0.29
  -5 -13  -4   -0.44    0.23
   5  13   4    0.16    0.22
   6 -13   4    5.72    0.45
  -6 -13  -4    6.80    0.53
   6 -13   4    6.87    0.60
   7 -13   4    1.85    0.42
   7 -13   4    1.62    0.29
  -7 -13  -4    1.78    0.35
  -8 -13  -4    0.11    0.27
   8 -13   4    0.46    0.35
   8 -13   4   -0.07    0.21
   9 -13   4    0.08    0.32
  -9 -13  -4    0.24    0.28
 -10 -13  -4    3.66    0.43
  10 -13   4    3.10    0.48
 -11 -13  -4    2.89    0.40
  11 -13   4    2.03    0.44
  12 -13   4    0.54    0.39
 -12 -13  -4    0.27    0.29
  13 -14  -4    0.26    0.33
  13 -14  -4    0.00    0.31
 -13 -14   4   -0.02    0.35
 -13 -14   4   -0.16    0.27
 -13  14   4   -0.08    0.26
 -12 -14   4    0.46    0.30
  12 -14  -4    0.06    0.30
  12 -14  -4    0.63    0.34
 -12 -14   4   -0.08    0.32
 -12  14   4   -0.36    0.25
  11 -14  -4    0.14    0.31
 -11 -14   4    0.32    0.27
 -11 -14   4    0.10    0.31
  11 -14  -4    0.00    0.30
 -11  14   4   -0.16    0.24
  10 -14  -4    0.12    0.30
 -10 -14   4    0.36    0.28
 -10 -14   4   -0.19    0.31
  10 -14  -4   -0.09    0.30
 -10  14   4    0.01    0.28
  -9 -14   4   -0.15    0.26
   9 -14  -4   -0.19    0.26
   9 -14  -4   -0.03    0.28
  -9 -14   4   -0.22    0.28
  -9 -14   4   -0.16    0.28
  -9  14   4    0.11    0.26
  -8 -14   4    0.09    0.28
   8 -14  -4   -0.08    0.28
   8 -14  -4    0.38    0.23
   8 -14  -4    0.38    0.29
  -8 -14   4    0.26    0.31
  -8 -14   4   -0.03    0.28
  -8  14   4   -0.24    0.25
  -7 -14   4   -0.22    0.29
   7 -14  -4    0.12    0.29
   7 -14  -4    0.16    0.23
   7 -14  -4   -0.19    0.27
  -7 -14   4    0.61    0.30
  -7 -14   4   -0.18    0.26
  -7  14   4   -0.23    0.25
   6 -14  -4   -0.02    0.22
   6 -14  -4    0.17    0.28
  -6 -14   4    0.09    0.28
  -6 -14   4   -0.36    0.27
  -6 -14   4    0.13    0.27
  -6  14   4    0.27    0.27
  -5 -14   4   -0.20    0.25
   5 -14  -4   -0.08    0.22
  -5 -14   4   -0.12    0.30
  -5 -14   4    0.18    0.26
   5 -14  -4    0.15    0.29
  -5  14   4   -0.38    0.24
  -4 -14   4    0.09    0.25
   4 -14  -4    0.09    0.28
   4 -14  -4    0.02    0.24
  -4 -14   4   -0.23    0.24
  -4 -14   4   -0.13    0.28
  -4  14   4    0.48    0.28
  -3 -14   4    0.08    0.29
   3 -14  -4    0.14    0.24
   3 -14  -4   -0.05    0.27
  -3 -14   4    0.19    0.26
  -3 -14   4   -0.19    0.24
  -3  14   4    0.58    0.27
   2 -14  -4   -0.26    0.25
  -2 -14   4    0.23    0.27
   2 -14  -4   -0.11    0.24
  -2 -14   4    0.05    0.24
  -2 -14   4    0.20    0.30
  -2  14   4    0.18    0.25
  -2  14   4    0.21    0.25
   1 -14  -4   -0.12    0.26
   1 -14  -4    0.11    0.25
  -1 -14   4   -0.33    0.28
  -1 -14   4   -0.14    0.24
  -1 -14   4   -0.28    0.24
  -1  14   4   -0.09    0.24
  -1  14   4    0.14    0.26
   0 -14  -4   -0.12    0.28
   0 -14   4    0.25    0.26
   0 -14   4    0.01    0.30
   0 -14  -4   -0.18    0.24
   0  14   4   -0.19    0.22
  -1 -14  -4    0.26    0.29
  -1 -14  -4    0.05    0.26
   1 -14   4   -0.17    0.29
   1 -14   4   -0.03    0.24
   1  14   4   -0.09    0.24
   2 -14   4    0.71    0.28
   2 -14   4    0.32    0.31
  -2 -14  -4    0.09    0.30
  -2 -14  -4    0.41    0.28
   2  14   4    0.17    0.24
  -3 -14  -4   -0.16    0.25
   3 -14   4    0.52    0.32
   3 -14   4    0.45    0.26
   3  14   4    0.45    0.25
   4 -14   4    0.19    0.25
   4 -14   4    0.62    0.34
  -4 -14  -4    0.07    0.26
  -5 -14  -4    0.78    0.30
   5 -14   4    0.69    0.27
   5 -14   4    0.72    0.37
   6 -14   4    4.00    0.53
   6 -14   4    3.76    0.39
  -6 -14  -4    3.42    0.43
   7 -14   4    0.52    0.26
   7 -14   4    1.34    0.41
  -7 -14  -4    0.88    0.31
  -8 -14  -4    0.31    0.29
   8 -14   4   -0.08    0.34
   9 -14   4    0.18    0.34
  -9 -14  -4    0.24    0.29
  10 -14   4    4.89    0.56
 -10 -14  -4    5.08    0.51
  11 -14   4    0.89    0.41
 -11 -14  -4    0.80    0.33
 -11 -15   4    0.56    0.37
  11 -15  -4    0.05    0.33
 -11 -15   4    0.41    0.32
 -11  15   4    0.68    0.31
 -10 -15   4   -0.25    0.28
  10 -15  -4    0.43    0.34
 -10 -15   4    0.21    0.35
 -10 -15   4    0.03    0.34
 -10  15   4   -0.08    0.28
  -9 -15   4    0.62    0.32
  -9 -15   4   -0.24    0.33
  -9 -15   4    0.10    0.31
   9 -15  -4    0.24    0.33
  -9  15   4    0.41    0.29
   8 -15  -4   -0.34    0.22
   8 -15  -4    0.27    0.30
  -8 -15   4   -0.30    0.27
  -8 -15   4   -0.14    0.33
  -8 -15   4    0.12    0.28
  -8  15   4   -0.59    0.25
   7 -15  -4   -0.11    0.30
   7 -15  -4    0.19    0.25
  -7 -15   4    0.42    0.33
  -7 -15   4    0.28    0.35
  -7 -15   4    0.02    0.30
  -7  15   4    0.61    0.30
   6 -15  -4   -0.04    0.23
  -6 -15   4    0.44    0.34
  -6 -15   4   -0.55    0.26
  -6 -15   4    0.12    0.29
   6 -15  -4    0.33    0.31
  -6  15   4   -0.01    0.27
   5 -15  -4   -0.36    0.23
  -5 -15   4    0.01    0.28
   5 -15  -4   -0.06    0.30
  -5 -15   4   -0.60    0.25
  -5 -15   4   -0.51    0.28
  -5  15   4   -0.23    0.26
  -4 -15   4    0.17    0.27
   4 -15  -4    0.11    0.30
   4 -15  -4   -0.22    0.24
  -4 -15   4    0.15    0.32
  -4 -15   4    0.26    0.28
  -4  15   4   -0.35    0.26
   3 -15  -4    5.34    0.48
  -3 -15   4    6.14    0.54
   3 -15  -4    6.12    0.58
  -3 -15   4    5.99    0.58
  -3 -15   4    5.70    0.51
  -3  15   4    5.64    0.52
  -2 -15   4    1.18    0.38
   2 -15  -4    1.09    0.36
   2 -15  -4    1.68    0.34
  -2 -15   4    1.47    0.35
  -2  15   4    2.01    0.35
  -1 -15   4    2.32    0.43
   1 -15  -4    1.56    0.38
   1 -15  -4    1.94    0.36
  -1 -15   4    1.58    0.35
  -1  15   4    1.63    0.34
   0 -15  -4   -0.08    0.30
   0 -15   4   -0.22    0.25
   0 -15  -4    0.04    0.27
   0 -15   4   -0.02    0.32
   0  15   4    0.20    0.26
  -1 -15  -4    1.45    0.39
   1 -15   4    1.21    0.32
   1 -15   4    1.57    0.39
  -1 -15  -4    0.71    0.31
   1  15   4    1.29    0.33
   2 -15   4    0.76    0.31
  -2 -15  -4    0.11    0.33
   2 -15   4    0.54    0.35
  -2 -15  -4    0.59    0.31
   2  15   4    0.28    0.25
  -3 -15  -4    6.16    0.56
  -3 -15  -4    7.22    0.58
   3 -15   4    7.02    0.61
   3 -15   4    7.21    0.56
  -4 -15  -4    2.99    0.42
   4 -15   4    2.00    0.42
   4 -15   4    3.15    0.39
   5 -15   4    0.58    0.28
   5 -15   4    1.44    0.41
  -5 -15  -4    0.37    0.30
  -6 -15  -4    3.74    0.45
   6 -15   4    3.86    0.42
   6 -15   4    2.74    0.47
   7 -15   4    4.71    0.44
   7 -15   4    4.68    0.58
  -7 -15  -4    5.75    0.54
   8 -15   4    4.77    0.58
  -8 -15  -4    4.63    0.49
  -8 -16   4    0.02    0.33
  -8 -16   4    0.05    0.30
  -8 -16   4    1.11    0.40
   8 -16  -4   -0.04    0.32
  -8  16   4    0.44    0.33
  -7 -16   4    0.07    0.31
   7 -16  -4    0.37    0.34
  -7 -16   4   -0.53    0.29
  -7 -16   4   -0.54    0.27
   7 -16  -4    0.18    0.26
  -7  16   4    0.06    0.29
  -6 -16   4    0.31    0.31
  -6 -16   4    0.04    0.33
   6 -16  -4    0.56    0.35
   6 -16  -4   -0.29    0.24
  -6 -16   4    0.09    0.31
  -6  16   4   -0.13    0.28
  -5 -16   4    0.65    0.33
  -5 -16   4    0.27    0.33
  -5 -16   4    0.20    0.29
   5 -16  -4    0.47    0.34
   5 -16  -4    1.11    0.32
  -5  16   4    0.22    0.30
  -4 -16   4    1.93    0.39
  -4 -16   4    2.20    0.39
  -4 -16   4    2.00    0.44
   4 -16  -4    1.63    0.41
   4 -16  -4    2.51    0.37
  -4  16   4    1.80    0.38
   3 -16  -4    0.00    0.30
  -3 -16   4    0.06    0.31
  -3 -16   4    0.31    0.31
   3 -16  -4   -0.16    0.26
  -3  16   4    0.06    0.27
   2 -16  -4   -0.22    0.29
  -2 -16   4   -0.12    0.28
  -2 -16   4    0.04    0.33
   2 -16  -4    0.27    0.29
  -2  16   4   -0.40    0.26
   1 -16  -4    1.64    0.36
  -1 -16   4    1.98    0.44
   1 -16  -4    2.01    0.43
  -1 -16   4    1.79    0.38
   0 -16  -4    6.24    0.60
   0 -16  -4    6.76    0.55
   0 -16   4    5.79    0.61
   0 -16   4    6.16    0.54
   1 -16   4    0.20    0.35
   1 -16   4    0.51    0.29
  -1 -16  -4    0.70    0.36
  -1 -16  -4    0.28    0.29
   2 -16   4    0.78    0.37
   2 -16   4    0.41    0.29
  -2 -16  -4    1.05    0.38
  -2 -16  -4   -0.08    0.29
   3 -16   4    1.70    0.37
   3 -16   4    1.81    0.41
  -3 -16  -4    1.04    0.39
  -3 -16  -4    1.99    0.39
  -4 -16  -4   15.91    0.85
  -4 -16  -4   14.94    0.86
   4 -16   4   14.50    0.77
   4 -16   4   14.44    0.86
   5 -16   4    2.35    0.37
  -5 -16  -4    2.30    0.45
   5 -16   4    2.34    0.48
  -5 -16  -4    1.83    0.39
  23   0  -5    0.21    0.37
  22   0  -5    0.05    0.34
  21   0  -5   -0.06    0.30
  21   0  -5   -0.24    0.23
  20   0  -5   -0.06    0.24
  20   0  -5    0.10    0.32
 -19   0   5    3.76    0.38
  19   0  -5    3.51    0.47
  19   0  -5    3.74    0.39
  18   0  -5   -0.15    0.27
 -18   0   5    0.00    0.19
  18   0  -5    0.23    0.22
  17   0  -5    1.62    0.33
 -17   0   5    1.58    0.27
  17   0  -5    1.56    0.27
 -16   0   5    0.18    0.16
  16   0  -5    0.00    0.18
 -16   0   5    0.04    0.19
  16   0  -5   -0.17    0.23
  15   0  -5    2.41    0.33
  15   0  -5    2.65    0.28
 -15   0   5    2.72    0.29
 -15   0   5    2.99    0.26
 -14   0   5   -0.05    0.16
  14   0  -5   -0.06    0.16
 -14   0   5   -0.01    0.13
  14   0  -5   -0.08    0.20
  13   0  -5    1.78    0.21
 -13   0   5    1.57    0.23
 -13   0   5    1.49    0.19
  13   0  -5    0.98    0.23
  12   0  -5   -0.05    0.13
  12   0  -5   -0.10    0.18
 -12   0   5   -0.03    0.15
 -12   0   5   -0.04    0.13
  11   0  -5    3.82    0.26
 -11   0   5    3.92    0.26
 -11   0   5    3.31    0.28
  11   0  -5    3.58    0.30
  10   0  -5   -0.06    0.12
  10   0  -5   -0.03    0.17
 -10   0   5    0.07    0.12
 -10   0   5   -0.14    0.14
  -9   0   5    5.31    0.32
   9   0  -5    5.38    0.27
   9   0  -5    6.09    0.34
  -9   0   5    5.96    0.29
  -8   0   5    0.08    0.15
  -8   0   5    0.23    0.12
   8   0  -5   -0.02    0.10
   8   0  -5   -0.06    0.15
   7   0  -5   -0.16    0.14
   7   0  -5    0.09    0.09
  -7   0   5    0.02    0.12
  -7   0   5   -0.06    0.12
  -6   0   5   -0.15    0.12
  -6   0   5   -0.08    0.12
   6   0  -5   -0.06    0.14
  -6   0   5    0.00    0.06
   6   0  -5   -0.17    0.08
   5   0  -5    0.01    0.06
   5   0  -5   -0.04    0.13
  -5   0   5   -0.01    0.07
  -5   0   5   -0.06    0.12
  -5   0   5    0.06    0.13
  -4   0   5   -0.06    0.08
  -4   0   5   -0.34    0.14
  -4   0   5   -0.10    0.13
   4   0  -5   -0.09    0.12
  -3   0   5    0.44    0.11
  -3   0   5    0.51    0.14
  -3   0   5    0.46    0.14
  -2   0   5    0.17    0.11
  -2   0   5    0.05    0.07
  -2   0   5    0.05    0.12
  -2   0   5    0.09    0.13
  -1   0   5    6.25    0.23
  -1   0   5    6.36    0.27
  -1   0   5    6.33    0.27
  -1   0   5    6.31    0.28
   0   0   5    0.14    0.11
   0   0   5   -0.11    0.14
   0   0   5    0.02    0.12
   0   0   5   -0.03    0.13
   1   0   5    1.70    0.18
   1   0   5    1.25    0.15
   1   0   5    1.42    0.16
   1   0   5    1.45    0.16
   2   0   5   -0.10    0.12
   2   0   5    0.13    0.12
   2   0   5   -0.24    0.14
   2   0   5    0.01    0.14
   3   0   5    4.86    0.26
   3   0   5    4.76    0.28
   3   0   5    4.86    0.28
   3   0   5    4.88    0.24
   4   0   5   -0.03    0.14
   4   0   5    0.05    0.16
   4   0   5   -0.08    0.10
   4   0   5    0.04    0.12
   5   0   5    8.28    0.39
   5   0   5    8.09    0.32
   5   0   5    7.12    0.34
   5   0   5    8.14    0.29
   6   0   5    0.13    0.13
   6   0   5    0.05    0.18
   6   0   5    0.03    0.09
   6   0   5    0.26    0.15
   7   0   5   44.45    1.23
   7   0   5   43.34    1.15
   7   0   5   45.07    1.08
   7   0   5   45.88    1.20
   8   0   5   -0.02    0.07
   8   0   5    0.05    0.15
   8   0   5   -0.16    0.19
   8   0   5    0.07    0.13
   9   0   5    7.14    0.37
   9   0   5    6.60    0.41
  10   0   5   -0.13    0.20
  11   0   5    3.91    0.39
  12   0   5   -0.19    0.22
  13   0   5    3.07    0.37
  14   0   5    0.45    0.29
  15   0   5   -0.20    0.28
  16   0   5   -0.09    0.30
  17   0   5    5.64    0.55
  18   0   5    0.11    0.32
  19   0   5   -0.57    0.31
  20   0   5   -0.04    0.34
  23  -1  -5    0.34    0.38
  23   1  -5    0.64    0.38
  22  -1  -5    0.07    0.34
  22   1  -5    0.74    0.37
  21  -1  -5    0.55    0.35
  21  -1  -5    0.47    0.31
  21   1  -5    0.59    0.28
  21   1  -5    0.92    0.36
 -20  -1   5    1.98    0.33
  20  -1  -5    2.23    0.41
  20  -1  -5    1.99    0.34
  20   1  -5    2.54    0.43
  20   1  -5    2.02    0.34
  19  -1  -5   -0.10    0.22
  19  -1  -5    0.03    0.27
 -19  -1   5    0.03    0.22
  19   1  -5   -0.03    0.24
  19   1  -5    0.06    0.27
  18  -1  -5    2.75    0.42
  18  -1  -5    3.45    0.36
 -18  -1   5    3.12    0.34
  18   1  -5    3.27    0.35
  18   1  -5    2.28    0.37
 -18   1   5    2.64    0.31
 -17  -1   5    3.17    0.30
  17  -1  -5    3.48    0.35
  17  -1  -5    2.98    0.40
 -17  -1   5    2.97    0.34
  17   1  -5    3.22    0.39
 -17   1   5    3.44    0.32
  17   1  -5    3.01    0.33
  16  -1  -5   -0.40    0.24
  16  -1  -5   -0.04    0.19
 -16  -1   5    0.01    0.20
 -16  -1   5   -0.09    0.17
  16   1  -5    0.06    0.24
  16   1  -5   -0.18    0.18
 -16   1   5    0.09    0.18
 -15  -1   5    0.09    0.17
  15  -1  -5   -0.25    0.22
 -15  -1   5   -0.18    0.17
  15  -1  -5   -0.01    0.19
  15   1  -5    0.05    0.22
 -15   1   5    0.02    0.14
  15   1  -5    0.07    0.18
 -15   1   5   -0.07    0.16
  14  -1  -5   13.55    0.54
 -14  -1   5   13.55    0.54
 -14  -1   5   14.32    0.57
  14  -1  -5   12.67    0.62
 -14   1   5   13.17    0.53
 -14   1   5   12.29    0.47
  14   1  -5   13.50    0.54
  14   1  -5   13.46    0.60
  13  -1  -5   12.23    0.48
  13  -1  -5   12.52    0.59
 -13  -1   5   12.48    0.50
 -13   1   5   12.45    0.50
  13   1  -5   11.98    0.55
  13   1  -5   12.34    0.48
 -13   1   5   12.14    0.44
 -12  -1   5    0.15    0.15
  12  -1  -5    0.42    0.15
  12  -1  -5    0.26    0.21
 -12   1   5    0.08    0.14
 -12   1   5    0.15    0.12
  12   1  -5    0.25    0.15
  12   1  -5    0.29    0.19
  11  -1  -5    2.97    0.23
  11  -1  -5    3.03    0.30
 -11  -1   5    2.44    0.23
 -11   1   5    2.98    0.21
 -11   1   5    2.97    0.25
  11   1  -5    3.15    0.24
  11   1  -5    2.89    0.27
  10  -1  -5   47.25    1.23
 -10  -1   5   47.53    1.27
  10  -1  -5   48.50    1.32
  10   1  -5   49.56    1.30
  10   1  -5   48.51    1.24
 -10   1   5   48.61    1.22
 -10   1   5   48.37    1.27
  -9  -1   5   56.37    1.46
   9  -1  -5   56.94    1.51
   9  -1  -5   58.30    1.42
   9   1  -5   59.60    1.43
  -9   1   5   57.71    1.47
  -9   1   5   58.19    1.42
   9   1  -5   56.17    1.48
  -8  -1   5   21.68    0.66
   8  -1  -5   22.04    0.70
   8  -1  -5   22.67    0.61
  -8  -1   5   22.81    0.68
   8   1  -5   23.39    0.62
  -8   1   5   21.56    0.66
  -8   1   5   21.84    0.62
   8   1  -5   21.99    0.67
  -7  -1   5    6.56    0.34
  -7  -1   5    6.69    0.32
  -7  -1   5    7.26    0.20
   7  -1  -5    6.64    0.35
   7  -1  -5    6.91    0.26
   7   1  -5    6.81    0.26
  -7   1   5    7.79    0.29
   7   1  -5    6.90    0.32
  -7   1   5    7.42    0.20
  -7   1   5    7.01    0.33
   6  -1  -5   20.37    0.62
   6  -1  -5   19.89    0.52
  -6  -1   5   20.13    0.61
  -6  -1   5   20.71    0.50
  -6  -1   5   19.55    0.60
   6   1  -5   20.83    0.58
  -6   1   5   20.01    0.60
  -6   1   5   19.94    0.56
  -6   1   5   20.15    0.51
  -5  -1   5   63.49    1.48
   5  -1  -5   61.95    1.47
  -5  -1   5   61.60    1.56
   5  -1  -5   63.62    1.45
  -5  -1   5   62.56    1.56
   5  -1  -5   62.53    1.45
   5  -1  -5   66.65    1.57
  -5   1   5   61.67    1.55
  -5   1   5   64.79    1.49
   5   1  -5   63.47    1.53
  -5   1   5   64.43    1.53
  -4  -1   5   45.06    1.16
  -4  -1   5   46.08    1.10
   4  -1  -5   45.86    1.06
  -4  -1   5   45.14    1.16
   4  -1  -5   46.27    1.09
   4  -1  -5   45.43    1.16
   4   1  -5   46.16    1.12
  -4   1   5   45.58    1.14
  -4   1   5   46.82    1.16
  -4   1   5   46.38    1.11
  -3  -1   5   57.98    1.33
  -3  -1   5   57.48    1.41
  -3  -1   5   58.62    1.37
  -3  -1   5   55.23    1.40
  -3   1   5   55.26    1.40
  -3   1   5   57.69    1.37
  -3   1   5   58.91    1.41
  -2  -1   5  114.96    2.78
  -2  -1   5  121.44    2.81
  -2  -1   5  121.66    2.76
  -2  -1   5  119.59    2.82
  -2   1   5  121.55    2.82
  -2   1   5  120.28    2.82
  -2   1   5  119.75    2.79
  -1  -1   5    0.58    0.11
  -1  -1   5    0.70    0.14
  -1  -1   5    0.55    0.16
  -1  -1   5    0.25    0.11
  -1   1   5    0.47    0.11
  -1   1   5    0.40    0.14
  -1   1   5    0.44    0.15
  -1   1   5    0.60    0.13
   0  -1   5    4.30    0.22
   0  -1   5    4.44    0.22
   0  -1   5    4.19    0.26
   0  -1   5    4.30    0.24
   0   1   5    4.40    0.28
   0   1   5    4.10    0.23
   0   1   5    4.21    0.23
   0   1   5    4.05    0.26
   1  -1   5   23.99    0.63
   1  -1   5   24.24    0.65
   1  -1   5   24.24    0.67
   1  -1   5   23.77    0.65
   1   1   5   23.40    0.65
   1   1   5   24.19    0.65
   1   1   5   23.35    0.67
   1   1   5   24.18    0.68
   2  -1   5   23.50    0.64
   2  -1   5   23.53    0.66
   2  -1   5   23.94    0.62
   2  -1   5   23.80    0.67
   2   1   5   23.05    0.66
   2   1   5   23.03    0.68
   2   1   5   24.75    0.64
   2   1   5   22.99    0.67
   3  -1   5   81.24    1.89
   3  -1   5   81.24    1.91
   3  -1   5   80.81    1.95
   3  -1   5   80.98    1.93
   3   1   5   78.32    1.95
   3   1   5   79.61    1.90
   3   1   5   79.00    1.95
   3   1   5   78.25    1.93
   4  -1   5   13.16    0.44
   4  -1   5   12.88    0.39
   4  -1   5   12.65    0.41
   4  -1   5   12.75    0.47
   4   1   5   12.84    0.46
   4   1   5   12.42    0.40
   4   1   5   12.97    0.45
   4   1   5   12.22    0.47
   5  -1   5    0.37    0.11
   5  -1   5    0.34    0.18
   5  -1   5    0.19    0.14
   5  -1   5    0.01    0.10
   5   1   5    0.23    0.18
   5   1   5    0.25    0.11
   5   1   5    0.39    0.17
   5   1   5    0.06    0.13
   6  -1   5    0.76    0.13
   6  -1   5    0.95    0.16
   6  -1   5    0.97    0.12
   6  -1   5    0.51    0.20
   6   1   5    0.80    0.17
   6   1   5    1.09    0.20
   6   1   5    1.12    0.20
   6   1   5    0.91    0.12
   7  -1   5   83.09    2.05
   7  -1   5   84.44    2.17
   7  -1   5   85.11    2.02
   7  -1   5   87.13    2.10
   7   1   5   87.96    2.11
   7   1   5   84.57    2.13
   7   1   5   86.60    2.18
   7   1   5   86.78    2.01
   8  -1   5   23.96    0.73
   8  -1   5   25.51    0.82
   8  -1   5   24.85    0.62
   8   1   5   23.36    0.80
   8   1   5   24.86    0.77
   8   1   5   24.87    0.61
   8   1   5   24.58    0.74
   9  -1   5    0.59    0.22
   9  -1   5    0.57    0.17
   9   1   5    0.81    0.24
  10  -1   5    0.86    0.25
  10   1   5    1.23    0.25
  11  -1   5    0.01    0.23
  11   1   5    0.17    0.21
  12  -1   5    4.12    0.41
  12   1   5    3.94    0.38
  13  -1   5    0.61    0.27
  13   1   5    0.34    0.24
  14  -1   5    0.76    0.31
  14   1   5    1.04    0.31
  15  -1   5    3.07    0.42
  15   1   5    3.63    0.44
  16  -1   5    0.29    0.30
  16   1   5   -0.05    0.30
  17  -1   5    2.78    0.45
  17   1   5    2.91    0.47
  18  -1   5    0.44    0.36
  18   1   5    0.85    0.36
  19  -1   5    0.39    0.35
  19   1   5    0.19    0.36
  20  -1   5    0.75    0.39
  20   1   5    0.51    0.38
  23  -2  -5    3.23    0.51
  22  -2  -5   -0.28    0.33
  21  -2  -5    0.15    0.33
 -21  -2   5    0.12    0.25
  21   2  -5    0.12    0.25
  21   2  -5   -0.03    0.31
  20  -2  -5   -0.28    0.23
  20  -2  -5   -0.18    0.32
 -20  -2   5   -0.13    0.24
  20   2  -5    0.42    0.26
  20   2  -5    0.66    0.32
  19  -2  -5    4.30    0.41
  19  -2  -5    5.03    0.52
 -19  -2   5    4.99    0.45
  19   2  -5    4.66    0.48
  19   2  -5    5.00    0.44
 -18  -2   5    0.15    0.24
  18  -2  -5    0.51    0.25
 -18  -2   5    0.56    0.23
  18  -2  -5    0.07    0.29
  18   2  -5    0.77    0.27
  18   2  -5    1.08    0.31
 -17  -2   5    0.00    0.20
  17  -2  -5   -0.03    0.24
  17  -2  -5    0.09    0.21
  17   2  -5    0.21    0.22
  17   2  -5    0.35    0.24
 -17   2   5    0.02    0.17
  16  -2  -5   -0.13    0.25
  16  -2  -5   -0.20    0.18
 -16  -2   5   -0.13    0.19
  16   2  -5   -0.04    0.22
 -16   2   5    0.05    0.17
  16   2  -5    0.09    0.20
  15  -2  -5   21.08    0.85
 -15  -2   5   23.89    0.81
  15  -2  -5   22.57    0.78
 -15   2   5   22.83    0.76
  15   2  -5   24.61    0.80
  15   2  -5   23.49    0.84
  14  -2  -5    4.90    0.44
  14  -2  -5    4.09    0.32
 -14  -2   5    4.33    0.37
 -14   2   5    3.88    0.25
  14   2  -5    4.25    0.34
  14   2  -5    4.38    0.37
 -14   2   5    4.03    0.31
 -13  -2   5    9.59    0.47
  13  -2  -5   10.21    0.54
  13  -2  -5    9.50    0.43
 -13   2   5    9.27    0.42
 -13   2   5    9.18    0.35
  13   2  -5    8.71    0.47
  13   2  -5    9.68    0.44
  12  -2  -5    0.37    0.22
 -12  -2   5    0.23    0.17
  12  -2  -5    0.14    0.15
  12   2  -5    0.43    0.18
 -12   2   5    0.20    0.15
  12   2  -5    0.30    0.16
 -12   2   5    0.10    0.11
 -11  -2   5   59.71    1.59
  11  -2  -5   61.12    1.55
  11  -2  -5   59.38    1.64
 -11   2   5   60.77    1.49
 -11   2   5   61.25    1.42
 -11   2   5   61.77    1.56
  11   2  -5   62.08    1.56
  11   2  -5   61.70    1.60
  10  -2  -5    2.26    0.20
 -10  -2   5    2.04    0.24
  10  -2  -5    1.81    0.26
  10   2  -5    2.54    0.24
 -10   2   5    2.17    0.12
 -10   2   5    2.06    0.16
 -10   2   5    2.12    0.21
  10   2  -5    2.76    0.21
  -9  -2   5   48.19    1.13
   9  -2  -5   50.63    1.33
  -9  -2   5   45.92    1.28
   9  -2  -5   47.90    1.22
   9   2  -5   48.73    1.26
  -9   2   5   50.22    1.20
  -9   2   5   47.76    1.14
   9   2  -5   48.54    1.23
  -9   2   5   48.59    1.25
  -8  -2   5    0.08    0.06
  -8  -2   5    0.21    0.16
   8  -2  -5    0.09    0.11
   8  -2  -5    0.39    0.19
  -8   2   5    0.09    0.13
  -8   2   5   -0.03    0.09
  -8   2   5    0.10    0.07
   8   2  -5    0.15    0.13
  -7  -2   5   71.86    1.79
   7  -2  -5   72.38    1.72
   7  -2  -5   72.86    1.82
  -7  -2   5   72.00    1.68
   7   2  -5   73.53    1.75
  -7   2   5   71.13    1.76
  -7   2   5   71.91    1.72
  -7   2   5   70.54    1.69
  -6  -2   5   31.33    0.86
   6  -2  -5   31.59    0.78
  -6  -2   5   30.90    0.77
   6  -2  -5   30.20    0.87
   6   2  -5   30.87    0.80
  -6   2   5   31.14    0.84
  -6   2   5   30.64    0.77
  -6   2   5   31.72    0.80
   5  -2  -5    5.37    0.21
   5  -2  -5    4.73    0.31
  -5  -2   5    4.91    0.30
  -5  -2   5    5.28    0.22
   5  -2  -5    5.41    0.19
   5   2  -5    4.89    0.22
  -5   2   5    4.98    0.29
  -5   2   5    5.46    0.25
  -5   2   5    5.13    0.22
  -4  -2   5    8.62    0.37
  -4  -2   5    9.51    0.38
   4  -2  -5    9.13    0.29
   4  -2  -5    9.60    0.28
   4  -2  -5    8.89    0.36
  -4  -2   5    8.79    0.31
  -4   2   5    9.56    0.37
   4   2  -5    9.77    0.29
  -4   2   5    9.34    0.31
  -4   2   5    9.97    0.34
   3  -2  -5  163.43    3.84
  -3  -2   5  167.15    3.89
  -3  -2   5  165.72    3.88
  -3  -2   5  169.13    3.83
  -3  -2   5  171.13    3.85
  -3   2   5  168.53    3.85
  -3   2   5  159.17    3.88
  -3   2   5  168.09    3.87
  -2  -2   5    7.14    0.28
  -2  -2   5    7.16    0.30
  -2  -2   5    7.21    0.26
  -2  -2   5    7.50    0.33
  -2   2   5    6.52    0.31
  -2   2   5    6.85    0.29
  -2   2   5    6.99    0.34
  -1  -2   5   39.03    0.99
  -1  -2   5   40.38    1.02
  -1  -2   5   40.47    0.99
  -1  -2   5   40.05    0.98
  -1   2   5   38.73    1.02
  -1   2   5   39.02    1.03
  -1   2   5   38.91    0.99
   0  -2   5    0.98    0.15
   0  -2   5    1.17    0.15
   0  -2   5    0.94    0.14
   0  -2   5    0.90    0.13
   0   2   5    0.98    0.18
   0   2   5    0.73    0.14
   0   2   5    1.06    0.15
   0   2   5    1.26    0.17
   1  -2   5  170.75    3.90
   1  -2   5  164.79    3.86
   1  -2   5  164.84    3.89
   1  -2   5  167.78    3.90
   1   2   5  169.08    3.90
   1   2   5  167.11    3.89
   1   2   5  167.29    3.92
   1   2   5  168.00    3.93
   2  -2   5    1.38    0.13
   2  -2   5    1.14    0.17
   2  -2   5    1.39    0.16
   2  -2   5    1.40    0.16
   2   2   5    1.03    0.18
   2   2   5    0.95    0.17
   2   2   5    1.43    0.15
   2   2   5    1.14    0.17
   3  -2   5   74.48    1.83
   3  -2   5   73.23    1.79
   3  -2   5   75.33    1.74
   3  -2   5   73.07    1.79
   3   2   5   74.39    1.83
   3   2   5   75.47    1.78
   3   2   5   72.89    1.82
   3   2   5   74.71    1.84
   4  -2   5   10.63    0.32
   4  -2   5   10.45    0.37
   4  -2   5   10.38    0.38
   4  -2   5   11.12    0.44
   4   2   5    9.89    0.42
   4   2   5   10.65    0.36
   4   2   5   10.43    0.42
   4   2   5   10.33    0.42
   5  -2   5   21.88    0.63
   5  -2   5   21.66    0.57
   5  -2   5   21.78    0.70
   5  -2   5   22.11    0.61
   5   2   5   21.79    0.67
   5   2   5   22.23    0.60
   5   2   5   21.75    0.70
   5   2   5   21.56    0.70
   6  -2   5    0.00    0.18
   6  -2   5    0.01    0.09
   6  -2   5   -0.03    0.10
   6  -2   5   -0.02    0.12
   6   2   5    0.15    0.10
   6   2   5    0.08    0.15
   6   2   5    0.27    0.19
   6   2   5    0.05    0.16
   7  -2   5    4.23    0.32
   7  -2   5    4.07    0.26
   7  -2   5    5.28    0.36
   7  -2   5    3.87    0.21
   7   2   5    4.93    0.36
   7   2   5    3.95    0.30
   7   2   5    4.98    0.35
   7   2   5    4.20    0.20
   8  -2   5    0.10    0.08
   8  -2   5    0.03    0.17
   8  -2   5    0.16    0.13
   8  -2   5   -0.01    0.19
   8   2   5   -0.13    0.19
   8   2   5    0.12    0.16
   8   2   5    0.21    0.08
   9  -2   5   28.08    0.79
   9  -2   5   27.04    0.88
   9   2   5   27.70    0.84
   9   2   5   26.28    0.89
  10  -2   5    3.41    0.36
  10   2   5    2.02    0.31
  11  -2   5   24.45    0.89
  11   2   5   24.57    0.89
  12  -2   5    0.35    0.25
  12   2   5   -0.06    0.24
  13  -2   5    3.56    0.42
  13   2   5    4.10    0.43
  14  -2   5    1.45    0.35
  14   2   5    0.65    0.30
  15  -2   5    6.60    0.56
  15   2   5    6.66    0.57
  16  -2   5    0.69    0.32
  16   2   5    0.42    0.34
  17  -2   5    0.24    0.32
  17   2   5    0.25    0.34
  18  -2   5    0.66    0.39
  18   2   5    0.49    0.36
  19  -2   5   -0.25    0.32
  19   2   5   -0.42    0.30
  20  -2   5    0.41    0.36
  20   2   5   -0.49    0.35
  23  -3  -5    3.14    0.54
  22  -3  -5    1.68    0.44
 -22  -3   5    1.49    0.34
 -21  -3   5    0.02    0.28
  21  -3  -5    0.00    0.33
  21   3  -5    0.01    0.26
  20  -3  -5    0.06    0.25
  20  -3  -5    0.49    0.35
  20   3  -5   -0.03    0.25
  19  -3  -5    1.31    0.36
  19  -3  -5    1.37    0.30
 -19  -3   5    1.48    0.31
  19   3  -5    1.36    0.30
  19   3  -5    1.32    0.34
 -18  -3   5    1.54    0.30
  18  -3  -5    1.70    0.31
  18  -3  -5    2.05    0.42
  18   3  -5    1.83    0.35
  18   3  -5    1.54    0.30
  17  -3  -5    0.23    0.30
 -17  -3   5    0.48    0.25
  17  -3  -5    0.22    0.22
  17   3  -5    0.61    0.27
  17   3  -5    0.20    0.22
  16  -3  -5    0.20    0.27
  16  -3  -5   -0.04    0.19
 -16  -3   5   -0.13    0.21
  16   3  -5    0.32    0.24
 -16   3   5   -0.02    0.17
  16   3  -5    0.32    0.21
 -15  -3   5    0.01    0.21
  15  -3  -5   -0.32    0.17
  15  -3  -5   -0.07    0.25
  15   3  -5    0.07    0.21
 -15   3   5    0.04    0.17
  15   3  -5    0.05    0.20
  14  -3  -5   12.88    0.54
  14  -3  -5   12.89    0.65
 -14  -3   5   12.61    0.57
  14   3  -5   12.38    0.56
 -14   3   5   12.50    0.50
  14   3  -5   13.61    0.56
  13  -3  -5   23.68    0.75
  13  -3  -5   24.37    0.88
 -13  -3   5   23.78    0.80
 -13   3   5   23.85    0.73
 -13   3   5   22.49    0.74
  13   3  -5   23.30    0.78
  13   3  -5   21.93    0.74
  12  -3  -5    1.33    0.28
 -12  -3   5    1.07    0.22
  12  -3  -5    1.22    0.21
 -12   3   5    1.47    0.12
  12   3  -5    1.51    0.23
 -12   3   5    1.25    0.13
 -12   3   5    1.16    0.18
 -11  -3   5    0.50    0.19
 -11  -3   5    0.51    0.08
  11  -3  -5    0.38    0.19
  11  -3  -5    0.68    0.17
 -11   3   5    0.42    0.15
 -11   3   5    0.40    0.10
  11   3  -5    0.50    0.17
 -11   3   5    0.61    0.10
 -10  -3   5   31.75    0.77
  10  -3  -5   30.14    0.95
 -10  -3   5   29.71    0.92
  10  -3  -5   31.20    0.87
 -10   3   5   32.09    0.78
 -10   3   5   32.42    0.80
  10   3  -5   30.28    0.88
 -10   3   5   31.01    0.86
  -9  -3   5   84.22    1.96
   9  -3  -5   87.37    2.14
  -9  -3   5   83.66    2.11
   9  -3  -5   83.80    2.04
  -9   3   5   83.01    2.05
  -9   3   5   84.22    1.98
   9   3  -5   81.76    2.04
  -9   3   5   82.52    1.97
  -8  -3   5    6.05    0.23
  -8  -3   5    6.32    0.36
   8  -3  -5    6.46    0.29
   8  -3  -5    6.56    0.39
   8   3  -5    6.13    0.29
  -8   3   5    6.34    0.24
  -8   3   5    6.15    0.31
  -8   3   5    6.52    0.25
   7  -3  -5    0.33    0.12
   7  -3  -5    0.14    0.18
  -7  -3   5    0.07    0.16
  -7  -3   5    0.12    0.09
  -7   3   5    0.23    0.11
  -7   3   5    0.14    0.14
   7   3  -5    0.21    0.11
  -7   3   5    0.14    0.09
  -6  -3   5   15.61    0.53
   6  -3  -5   15.58    0.55
  -6  -3   5   14.44    0.44
   6  -3  -5   15.85    0.41
   6  -3  -5   16.27    0.46
  -6   3   5   15.82    0.50
  -6   3   5   15.08    0.45
  -6   3   5   14.53    0.45
   6   3  -5   15.30    0.43
  -5  -3   5    1.40    0.14
  -5  -3   5    1.75    0.21
   5  -3  -5    1.31    0.20
   5  -3  -5    1.62    0.14
   5  -3  -5    1.64    0.13
  -5   3   5    1.58    0.15
  -5   3   5    1.77    0.15
  -5   3   5    1.54    0.18
   5   3  -5    1.69    0.12
   4  -3  -5   76.66    1.86
  -4  -3   5   74.76    1.86
   4  -3  -5   75.24    1.78
  -4  -3   5   74.85    1.80
   4  -3  -5   76.05    1.79
  -4   3   5   75.43    1.84
  -4   3   5   75.71    1.80
   4   3  -5   75.67    1.74
  -4   3   5   73.45    1.80
  -3  -3   5   21.49    0.59
  -3  -3   5   21.16    0.60
   3  -3  -5   20.82    0.59
  -3  -3   5   21.93    0.65
  -3   3   5   22.20    0.62
  -3   3   5   21.78    0.64
   3   3  -5   22.35    0.52
  -3   3   5   21.57    0.60
  -2  -3   5   13.43    0.43
  -2  -3   5   12.84    0.43
   2  -3  -5   13.96    0.43
  -2  -3   5   13.46    0.42
  -2  -3   5   13.61    0.46
  -2   3   5   13.09    0.43
  -2   3   5   13.41    0.47
  -2   3   5   13.63    0.44
  -1  -3   5    3.43    0.23
  -1  -3   5    3.39    0.24
  -1  -3   5    3.30    0.23
  -1  -3   5    3.59    0.22
  -1   3   5    3.60    0.26
  -1   3   5    3.18    0.25
  -1   3   5    3.61    0.24
   0  -3   5    0.61    0.14
   0  -3   5    1.05    0.16
   0  -3   5    0.70    0.12
   0  -3   5    0.63    0.14
   0   3   5    0.49    0.13
   0   3   5    0.76    0.16
   0   3   5    0.43    0.17
   1  -3   5    0.53    0.15
   1  -3   5    0.26    0.10
   1  -3   5    0.30    0.13
   1  -3   5    0.26    0.13
   1   3   5    0.11    0.13
   1   3   5    0.22    0.16
   1   3   5    0.18    0.16
   2  -3   5    0.91    0.10
   2  -3   5    0.79    0.14
   2  -3   5    0.99    0.15
   2  -3   5    0.57    0.16
   2   3   5    0.60    0.19
   2   3   5    0.72    0.16
   2   3   5    0.70    0.19
   2   3   5    0.90    0.15
   3  -3   5   14.34    0.44
   3  -3   5   13.11    0.36
   3  -3   5   12.85    0.48
   3  -3   5   13.91    0.44
   3  -3   5   13.54    0.48
   3   3   5   13.25    0.43
   3   3   5   13.22    0.50
   3   3   5   12.94    0.49
   3   3   5   13.48    0.49
   4  -3   5    1.27    0.19
   4  -3   5    1.62    0.12
   4  -3   5    1.79    0.17
   4  -3   5    1.79    0.17
   4  -3   5    1.83    0.22
   4   3   5    1.10    0.21
   4   3   5    1.50    0.22
   4   3   5    1.40    0.21
   4   3   5    1.25    0.15
   5  -3   5    5.80    0.36
   5  -3   5    6.04    0.28
   5  -3   5    5.16    0.35
   5  -3   5    6.30    0.19
   5  -3   5    6.83    0.29
   5   3   5    6.59    0.38
   5   3   5    5.95    0.28
   5   3   5    5.92    0.37
   5   3   5    6.14    0.36
   6  -3   5    6.68    0.39
   6  -3   5    7.05    0.40
   6  -3   5    6.64    0.29
   6  -3   5    6.60    0.29
   6   3   5    7.12    0.36
   6   3   5    6.47    0.39
   6   3   5    6.53    0.27
   6   3   5    6.86    0.40
   7  -3   5   27.09    0.73
   7  -3   5   28.11    0.76
   7  -3   5   27.27    0.86
   7  -3   5   27.63    0.89
   7   3   5   27.62    0.85
   7   3   5   28.15    0.88
   7   3   5   27.84    0.73
   8  -3   5    5.29    0.37
   8  -3   5    4.14    0.26
   8  -3   5    4.73    0.22
   8  -3   5    4.60    0.41
   8   3   5    4.58    0.21
   8   3   5    4.69    0.34
   8   3   5    4.94    0.38
   9  -3   5   -0.02    0.22
   9  -3   5    0.55    0.25
   9  -3   5    0.20    0.13
   9  -3   5    0.28    0.08
   9   3   5    0.31    0.19
   9   3   5    0.13    0.07
   9   3   5    0.20    0.18
  10  -3   5    1.33    0.27
  10  -3   5    1.87    0.34
  10  -3   5    2.34    0.20
  10   3   5    1.73    0.30
  11  -3   5    0.03    0.23
  11  -3   5   -0.15    0.22
  11   3   5    0.21    0.22
  12  -3   5    0.23    0.29
  12  -3   5   -0.14    0.25
  12   3   5   -0.09    0.26
  13  -3   5    0.74    0.27
  13   3   5    0.68    0.30
  14  -3   5    1.58    0.35
  14   3   5    1.80    0.37
  15  -3   5    1.18    0.35
  15   3   5    0.38    0.31
  16  -3   5   -0.15    0.31
  16   3   5   -0.08    0.29
  17  -3   5    1.58    0.40
  17   3   5    1.56    0.39
  18  -3   5    0.74    0.38
  18   3   5    2.36    0.45
  19  -3   5    2.13    0.45
  19   3   5    2.05    0.46
  20  -3   5    0.19    0.38
  20   3   5    0.19    0.37
 -23  -4   5   -0.13    0.47
  23  -4  -5    0.13    0.38
  22  -4  -5    0.14    0.36
 -22  -4   5   -0.11    0.30
  21  -4  -5    2.05    0.47
 -20  -4   5    1.69    0.34
  20  -4  -5    1.02    0.39
  20  -4  -5    1.49    0.32
  19  -4  -5    1.14    0.29
 -19  -4   5    1.73    0.33
  19  -4  -5    0.89    0.37
 -18  -4   5    0.23    0.27
  18  -4  -5    0.14    0.28
  18  -4  -5   -0.02    0.23
  17  -4  -5    1.76    0.29
  17  -4  -5    1.54    0.36
 -17  -4   5    1.69    0.33
  16  -4  -5    0.88    0.29
  16  -4  -5    0.64    0.24
 -16  -4   5    0.52    0.25
  15  -4  -5   -0.16    0.18
  15  -4  -5    0.05    0.26
 -15  -4   5   -0.21    0.21
  15   4  -5   -0.18    0.20
 -15   4   5   -0.04    0.17
  14  -4  -5    0.31    0.25
  14  -4  -5    1.21    0.23
 -14   4   5    0.69    0.18
  14   4  -5    0.94    0.23
  13  -4  -5    2.57    0.27
  13  -4  -5    2.89    0.35
 -13   4   5    2.44    0.24
  13   4  -5    2.59    0.28
  12  -4  -5   -0.01    0.22
  12  -4  -5    0.34    0.17
 -12  -4   5   -0.02    0.09
 -12   4   5    0.07    0.14
  12   4  -5    0.25    0.17
 -12   4   5    0.02    0.10
 -11  -4   5   -0.13    0.08
  11  -4  -5   -0.13    0.18
  11  -4  -5   -0.10    0.15
  11   4  -5   -0.09    0.14
 -11   4   5   -0.01    0.09
 -11   4   5    0.11    0.07
 -11   4   5    0.12    0.14
  10  -4  -5    1.10    0.18
  10  -4  -5    0.86    0.24
 -10  -4   5    0.95    0.12
 -10   4   5    0.99    0.16
 -10   4   5    1.07    0.10
 -10   4   5    1.04    0.13
  10   4  -5    0.73    0.16
   9  -4  -5    0.00    0.19
  -9  -4   5    0.57    0.11
   9  -4  -5    0.26    0.14
  -9   4   5    0.47    0.15
   9   4  -5    0.39    0.14
  -9   4   5    0.48    0.11
  -9   4   5    0.52    0.09
  -8  -4   5    0.23    0.11
  -8  -4   5    0.36    0.18
   8  -4  -5    0.25    0.13
   8  -4  -5    0.12    0.19
  -8   4   5    0.11    0.11
   8   4  -5    0.28    0.12
  -8   4   5    0.14    0.09
  -8   4   5    0.29    0.15
   7  -4  -5    0.92    0.10
  -7  -4   5    0.83    0.18
  -7  -4   5    1.22    0.14
   7  -4  -5    1.14    0.16
   7  -4  -5    0.93    0.21
  -7   4   5    0.90    0.12
  -7   4   5    1.10    0.17
   7   4  -5    0.91    0.12
  -7   4   5    0.79    0.13
  -6  -4   5    0.02    0.17
   6  -4  -5   -0.02    0.12
   6  -4  -5   -0.11    0.17
  -6  -4   5    0.17    0.11
   6  -4  -5    0.08    0.09
  -6   4   5   -0.01    0.10
   6   4  -5    0.07    0.08
  -6   4   5    0.38    0.16
  -6   4   5    0.11    0.11
  -5  -4   5   -0.07    0.14
   5  -4  -5   -0.13    0.17
  -5  -4   5   -0.06    0.11
   5  -4  -5    0.08    0.10
   5  -4  -5    0.09    0.12
  -5   4   5    0.05    0.10
  -5   4   5   -0.14    0.11
[truncated: 1,354,948 more chars]
