# Supplementary material for: {μ-2,2′-(Ethane-1,2-di­yl)bis­[4,6-bis­(tri­methyl­sil­yl)-1,3-di­hydro­cyclo­penta­[c]pyrrol-5-one]}bis­[tri­carbonyl­iron(0)]
Source: IUCrdata. 2023 Apr 21;8(Pt 4):x230346. doi: 10.1107/S2414314623003462 (PMC10162033; doi:10.1107/S2414314623003462)
Supplement: Supplementary file 2 [file x-08-x230346-Isup2.hkl]

data_I                                                                          
_shelx_title ' AX2325_Mo in P2(1)/n'                                            
_shelx_refln_list_code          4                                               
_shelx_F_calc_maximum      485.08                                               
_exptl_crystal_F_000      1752.00                                               
_reflns_d_resolution_high  0.7381                                               
                                                                                
loop_                                                                           
 _space_group_symop_operation_xyz                                               
 'x, y, z'                                                                      
 '-x+1/2, y+1/2, -z+1/2'                                                        
 '-x, -y, -z'                                                                   
 'x-1/2, -y-1/2, z-1/2'                                                         
                                                                                
_cell_length_a    17.8815                                                       
_cell_length_b    12.5896                                                       
_cell_length_c    20.3917                                                       
_cell_angle_alpha  90.000                                                       
_cell_angle_beta  112.010                                                       
_cell_angle_gamma  90.000                                                       
                                                                                
_shelx_F_squared_multiplier     1.000                                           
                                                                                
loop_                                                                           
 _refln_index_h                                                                 
 _refln_index_k                                                                 
 _refln_index_l                                                                 
 _refln_F_squared_calc                                                          
 _refln_F_squared_meas                                                          
 _refln_F_squared_sigma                                                         
 _refln_observed_status                                                         
   2   0   0      25433.63      27033.96       442.99 o                         
   4   0   0      93333.08      97973.32      1598.85 o                         
   6   0   0       1418.37       1400.93        52.34 o                         
   8   0   0        789.53       1064.45        55.51 o                         
  10   0   0       7338.51       7564.07       306.90 o                         
  12   0   0         23.37          6.72        72.29 o                         
  14   0   0        304.29        282.20        71.02 o                         
  16   0   0       3017.56       3132.69       291.68 o                         
  18   0   0        423.09        392.53        82.43 o                         
  20   0   0        417.27        545.32       109.06 o                         
  22   0   0          1.04        -76.09        76.09 o                         
   1   1   0       5625.41       5731.36        45.83 o                         
   2   1   0      59989.85      63556.78       514.38 o                         
   3   1   0       3380.02       3579.68        45.03 o                         
   4   1   0       9711.66       9834.37       108.93 o                         
   5   1   0      12508.81      13396.48       163.34 o                         
   6   1   0      27820.93      29226.79       308.62 o                         
   7   1   0      17156.71      18291.13       200.51 o                         
   8   1   0         43.71         82.05        13.35 o                         
   9   1   0       1501.14       1528.93        34.24 o                         
  10   1   0       5285.52       5147.92        93.72 o                         
  11   1   0       2331.50       2304.66        59.34 o                         
  12   1   0       1467.86       1389.68        50.60 o                         
  13   1   0         42.87         15.74        27.25 o                         
  14   1   0        310.33        304.65        35.14 o                         
  15   1   0         56.12         46.00        30.40 o                         
  16   1   0        142.84        133.30        39.48 o                         
  17   1   0         30.09         -8.51        63.16 o                         
  18   1   0        485.21        476.98        55.11 o                         
  19   1   0         19.04         12.30        48.93 o                         
  20   1   0         84.89         20.17        46.26 o                         
  21   1   0         38.14         21.56        55.60 o                         
  22   1   0         11.22        -32.49        69.75 o                         
   0   2   0         53.50        -13.18        13.18 o                         
   1   2   0        212.44        237.75         9.89 o                         
   2   2   0         37.33          4.28         7.00 o                         
   3   2   0         19.33          6.02         8.17 o                         
   4   2   0         82.22         96.26         9.79 o                         
   5   2   0        447.43        530.68        21.50 o                         
   6   2   0       4680.73       4794.78        61.73 o                         
   7   2   0         16.32         20.91        12.42 o                         
   8   2   0          0.10         -9.08        12.48 o                         
   9   2   0        128.33        115.04        13.85 o                         
  10   2   0       5110.37       5053.28        65.64 o                         
  11   2   0        141.41         85.88        19.86 o                         
  12   2   0        404.91        400.80        30.66 o                         
  13   2   0        134.78        163.88        35.51 o                         
  14   2   0         47.17         48.78        26.07 o                         
  15   2   0         23.24         -8.20        35.98 o                         
  16   2   0          3.60         76.18        37.91 o                         
  17   2   0         66.28         31.10        37.57 o                         
  18   2   0        387.10        400.40        51.34 o                         
  19   2   0          2.12        -28.04        43.15 o                         
  20   2   0        216.37        257.33        52.55 o                         
  21   2   0         39.21         -3.20        46.45 o                         
  22   2   0          2.82         15.88        58.10 o                         
   1   3   0      11670.80      12330.16       113.11 o                         
   2   3   0       4217.48       4399.49        43.60 o                         
   3   3   0        200.34        201.60         9.26 o                         
   4   3   0      15294.48      16918.00       180.91 o                         
   5   3   0        494.81        402.80        19.99 o                         
   6   3   0       9231.34       9487.29        98.91 o                         
   7   3   0       3584.87       3477.97        50.71 o                         
   8   3   0       5301.63       5438.96        72.16 o                         
   9   3   0       1962.76       1945.18        37.89 o                         
  10   3   0       2659.80       2609.09        52.42 o                         
  11   3   0      10819.33      11003.00       133.93 o                         
  12   3   0         67.40         54.08        21.04 o                         
  13   3   0        108.30        102.90        34.91 o                         
  14   3   0        151.40         89.54        36.55 o                         
  15   3   0        225.60        119.68        39.48 o                         
  16   3   0          4.14         -0.79        49.21 o                         
  17   3   0         62.09         62.31        42.13 o                         
  18   3   0         72.14         91.32        43.24 o                         
  19   3   0         18.44         16.23        48.78 o                         
  20   3   0        226.89        230.07        53.74 o                         
  21   3   0         45.14        -26.32        48.03 o                         
  22   3   0          8.27        -22.38        48.97 o                         
   0   4   0      97092.77      99267.15      1137.55 o                         
   1   4   0      43697.52      48229.36       394.67 o                         
   2   4   0       5240.57       5749.29        56.31 o                         
   3   4   0       1251.13       1559.62        24.21 o                         
   4   4   0      25090.89      25631.65       213.45 o                         
   5   4   0        655.96        543.46        17.14 o                         
   6   4   0       2350.33       2559.15        39.64 o                         
   7   4   0        453.31        372.61        16.36 o                         
   8   4   0       2659.82       2538.84        46.46 o                         
   9   4   0       1007.60        869.83        41.07 o                         
  10   4   0        852.04        807.47        26.83 o                         
  11   4   0       4358.26       4274.42        65.86 o                         
  12   4   0        276.95        305.44        41.59 o                         
  13   4   0       2879.94       2721.87       132.20 o                         
  14   4   0         43.08         50.38        35.36 o                         
  15   4   0        207.48        129.70        40.85 o                         
  16   4   0       1032.96       1150.31        69.39 o                         
  17   4   0          1.30         13.23        40.11 o                         
  18   4   0         22.46         33.56        42.80 o                         
  19   4   0         19.47         51.29        46.07 o                         
  20   4   0        489.68        545.43        63.44 o                         
  21   4   0          4.96         46.99        49.20 o                         
   1   5   0       7814.48       8073.87        76.20 o                         
   2   5   0      12716.59      13252.42       117.45 o                         
   3   5   0         33.97          7.71        11.23 o                         
   4   5   0       1237.49       1363.75        22.91 o                         
   5   5   0        529.24        538.80        15.62 o                         
   6   5   0      11428.50      11165.08       116.98 o                         
   7   5   0       1014.44       1026.34        23.83 o                         
   8   5   0       1087.92       1049.10        28.12 o                         
   9   5   0         38.29         43.44        19.82 o                         
  10   5   0       2058.55       1924.75        57.75 o                         
  11   5   0         38.46         20.40        24.98 o                         
  12   5   0          3.46          7.55        54.53 o                         
  13   5   0       3373.19       3360.43       116.97 o                         
  14   5   0        218.14        241.79        65.95 o                         
  15   5   0          2.31          7.85        46.30 o                         
  16   5   0        247.13        182.06        56.64 o                         
  17   5   0          3.52         76.05        52.88 o                         
  18   5   0         17.32          8.10        54.22 o                         
  19   5   0        199.48        327.13        67.65 o                         
  20   5   0        423.55        530.01        82.43 o                         
  21   5   0         13.03          6.18        60.93 o                         
   0   6   0        134.52        120.04        16.62 o                         
   1   6   0          3.92         -8.49        12.24 o                         
   2   6   0          0.33          9.92        12.09 o                         
   3   6   0         67.86         56.58        13.25 o                         
   4   6   0          1.41        -10.78        10.78 o                         
   5   6   0        115.36        117.28        11.67 o                         
   6   6   0        960.87        915.69        36.48 o                         
   7   6   0        533.87        502.40        20.98 o                         
   8   6   0        127.54        115.83        12.23 o                         
   9   6   0        432.22        423.10        22.00 o                         
  10   6   0       1121.63       1080.58        60.41 o                         
  11   6   0       1655.34       1635.32        98.19 o                         
  12   6   0        414.54        430.34        55.25 o                         
  13   6   0        307.64        299.43        53.00 o                         
  14   6   0        665.16        508.26        84.97 o                         
  15   6   0         64.11         41.98        51.18 o                         
  16   6   0        100.61        125.65        55.96 o                         
  17   6   0        798.66        842.55        81.97 o                         
  18   6   0        326.70        340.97       114.14 o                         
  19   6   0        194.20        127.85        63.50 o                         
  20   6   0         81.18         36.04        62.15 o                         
  21   6   0         20.58        -69.86       176.28 o                         
   1   7   0       6263.59       6005.84        59.95 o                         
   2   7   0       2509.28       2544.90        37.10 o                         
   3   7   0       2785.61       2789.49        41.42 o                         
   4   7   0       9764.07       9764.66       100.11 o                         
   5   7   0       6934.17       7016.16        75.39 o                         
   6   7   0       1629.13       1659.65        32.05 o                         
   7   7   0       4939.90       4748.76        62.39 o                         
   8   7   0       3685.63       3639.60        60.94 o                         
   9   7   0       5506.39       5429.87        92.28 o                         
  10   7   0         14.31        -27.46        27.46 o                         
  11   7   0       5822.45       5651.27       152.29 o                         
  12   7   0       1451.27       1285.17        57.85 o                         
  13   7   0          7.18        -13.33        45.08 o                         
  14   7   0         84.88        169.08        51.80 o                         
  15   7   0        611.59        650.06        72.49 o                         
  16   7   0        384.02        376.05       131.89 o                         
  17   7   0         21.03        -34.49        53.00 o                         
  18   7   0        929.36        866.19       106.53 o                         
  19   7   0         28.58         83.84        63.50 o                         
  20   7   0        213.89        235.70        72.94 o                         
   0   8   0      56108.23      56725.40       596.39 o                         
   1   8   0      10160.90      10048.51        92.35 o                         
   2   8   0      10291.15      11726.56       119.36 o                         
   3   8   0        486.50        455.78        20.80 o                         
   4   8   0      14762.08      14390.36       141.92 o                         
   5   8   0      15172.62      15395.66       149.57 o                         
   6   8   0       1110.96       1190.38        29.82 o                         
   7   8   0        724.82        661.19        39.65 o                         
   8   8   0        440.22        479.08        30.21 o                         
   9   8   0        744.66        703.75        31.33 o                         
  10   8   0        520.74        514.27        34.56 o                         
  11   8   0        749.55        745.80        40.01 o                         
  12   8   0       5672.26       6026.07       174.64 o                         
  13   8   0        722.04        668.12        66.29 o                         
  14   8   0         20.19         35.64        50.12 o                         
  15   8   0        446.85        389.94        76.09 o                         
  16   8   0       1969.64       1968.56       124.28 o                         
  17   8   0        283.52        354.27        68.61 o                         
  18   8   0         35.64        -27.33        55.25 o                         
  19   8   0        119.98         91.31        63.90 o                         
   1   9   0        463.35        429.33        20.55 o                         
   2   9   0       8440.97       8512.63        87.61 o                         
   3   9   0        241.62        214.67        18.70 o                         
   4   9   0       2510.94       2472.35        42.14 o                         
   5   9   0        299.83        268.11        18.59 o                         
   6   9   0       2866.46       2780.89        57.98 o                         
   7   9   0        428.07        441.66        28.93 o                         
   8   9   0        690.52        675.42        32.93 o                         
   9   9   0        222.42        232.81        25.14 o                         
  10   9   0        917.73       1009.34        46.03 o                         
  11   9   0         18.49         27.56        31.93 o                         
  12   9   0         72.09         58.67        34.12 o                         
  13   9   0        442.12        427.15        51.86 o                         
  14   9   0         55.59         20.08        52.70 o                         
  15   9   0          6.17          2.58        52.34 o                         
  16   9   0         58.86        -12.81        53.00 o                         
  17   9   0         41.56        101.16        60.66 o                         
  18   9   0          3.87         11.79        79.90 o                         
  19   9   0        242.91        332.86        78.63 o                         
   0  10   0         15.87        -14.26        21.31 o                         
   1  10   0         25.81         26.07        16.02 o                         
   2  10   0          1.63        -12.36        15.80 o                         
   3  10   0         26.00         28.85        18.44 o                         
   4  10   0         38.97         71.96        19.05 o                         
   5  10   0          4.78          1.34        21.66 o                         
   6  10   0         35.27          7.75        28.93 o                         
   7  10   0          4.15         35.66        23.12 o                         
   8  10   0        242.76        255.25        27.63 o                         
   9  10   0         82.05         86.04        24.32 o                         
  10  10   0        618.12        568.62        51.30 o                         
  11  10   0        213.95        281.72        42.55 o                         
  12  10   0        478.78        529.90        49.63 o                         
  13  10   0         18.10        -17.00        35.45 o                         
  14  10   0       1053.12       1127.04        90.04 o                         
  15  10   0        420.84        417.84        67.09 o                         
  16  10   0         64.09        158.91        61.86 o                         
  17  10   0        167.28         37.93        60.27 o                         
  18  10   0        749.31        769.26        88.44 o                         
   1  11   0       1076.81       1022.82        34.16 o                         
   2  11   0        731.67        811.14        44.24 o                         
   3  11   0       1048.47       1091.61        42.26 o                         
   4  11   0        441.37        431.98        31.53 o                         
   5  11   0       1886.36       1724.93        52.34 o                         
   6  11   0        132.79        167.92        27.33 o                         
   7  11   0         37.17         10.01        24.00 o                         
   8  11   0       1662.47       1631.16        73.53 o                         
   9  11   0       2077.95       2108.54        64.73 o                         
  10  11   0          5.15        -35.97        60.49 o                         
  11  11   0       1083.45       1129.12        66.40 o                         
  12  11   0       1966.53       2059.25        87.22 o                         
  13  11   0       1515.08       1558.83       136.55 o                         
  14  11   0         25.07         -4.23        53.71 o                         
  15  11   0        110.55        161.51        60.90 o                         
  16  11   0        683.68        788.84       105.26 o                         
  17  11   0         93.74        -23.42        60.66 o                         
   0  12   0       1324.34       1054.84        71.47 o                         
   1  12   0         49.91         68.21        29.99 o                         
   2  12   0       2752.00       2649.73        72.83 o                         
   3  12   0         44.76         22.96        23.92 o                         
   4  12   0       1747.73       1577.26        52.88 o                         
   5  12   0         32.83         32.42        28.48 o                         
   6  12   0       4827.59       4836.05       120.08 o                         
   7  12   0          8.51        -21.45        30.75 o                         
   8  12   0       3036.73       2968.47        77.33 o                         
   9  12   0          3.38         22.97        28.98 o                         
  10  12   0       1128.55       1298.10        73.65 o                         
  11  12   0        441.80        500.27        52.52 o                         
  12  12   0        632.43        740.70        59.78 o                         
  13  12   0         32.34         89.83        44.38 o                         
  14  12   0         12.29         -8.00        63.41 o                         
  15  12   0        268.79        158.90        63.65 o                         
   1  13   0       1019.96        885.19        72.12 o                         
   2  13   0       3152.35       2931.03        81.72 o                         
   3  13   0       2464.24       2344.60       109.83 o                         
   4  13   0        179.28        165.39        35.53 o                         
   5  13   0        754.83        782.53        55.69 o                         
   6  13   0        622.38        614.19        60.47 o                         
   7  13   0        121.40        128.88        38.69 o                         
   8  13   0        235.14        209.73        40.99 o                         
   9  13   0          2.45         17.24        39.38 o                         
  10  13   0         49.50         91.50        42.35 o                         
  11  13   0          3.21         -2.64        39.89 o                         
  12  13   0        386.29        424.62        54.67 o                         
  13  13   0        825.12        848.41        65.89 o                         
  14  13   0          6.11         54.29        60.06 o                         
   0  14   0          7.94          8.88        59.60 o                         
   1  14   0         90.33         58.36        61.14 o                         
   2  14   0          6.27         -0.03        31.37 o                         
   3  14   0         46.37         57.40        34.67 o                         
   4  14   0         38.41         31.62        34.68 o                         
   5  14   0          0.45        -23.75        32.07 o                         
   6  14   0         27.35         93.57        44.90 o                         
   7  14   0         25.30         38.39        38.86 o                         
   8  14   0         28.85          7.28        36.19 o                         
   9  14   0        109.40        132.25       112.87 o                         
  10  14   0         53.45         31.64        55.80 o                         
  11  14   0         71.98         63.33        57.06 o                         
  12  14   0        483.44        691.74        78.63 o                         
   1  15   0        386.01        451.16        46.17 o                         
   2  15   0        385.43        288.44        43.52 o                         
   3  15   0        242.57        250.24        42.89 o                         
   4  15   0         23.43         42.07        38.00 o                         
   5  15   0        199.58        267.87        42.91 o                         
   6  15   0         74.77        -12.34        36.21 o                         
   7  15   0        135.91         56.96        42.35 o                         
   8  15   0        600.46        628.69        86.24 o                         
   9  15   0        727.60        641.25        76.12 o                         
  10  15   0        180.67        223.73        63.90 o                         
   0  16   0        890.48        765.02        77.26 o                         
   1  16   0        150.86        109.29        43.86 o                         
   2  16   0       1710.54       1607.91        72.04 o                         
   3  16   0         40.12         49.76        40.64 o                         
   4  16   0        522.34        507.19        63.70 o                         
   5  16   0          8.33         32.47        39.61 o                         
   6  16   0       1699.14       1603.25        72.89 o                         
   7  16   0        294.73        373.55        47.75 o                         
   1  17   0         85.42         67.51        40.85 o                         
 -21   0   1        816.71       1039.91       124.28 o                         
 -19   0   1         36.89         20.55        52.70 o                         
 -17   0   1        568.13        582.28        67.09 o                         
 -15   0   1       1127.74       1116.84       130.62 o                         
 -13   0   1        736.28        628.93        53.71 o                         
 -11   0   1       1497.20       1456.41       149.65 o                         
  -9   0   1       1366.89       1516.81        62.46 o                         
  -7   0   1       6490.76       6659.69       142.04 o                         
  -5   0   1        658.07        664.23        40.08 o                         
  -3   0   1        485.38        438.79        30.44 o                         
  -1   0   1         32.44         -5.98         5.98 o                         
   1   0   1       1362.22       1368.23        18.50 o                         
   3   0   1        661.60        638.37        24.27 o                         
   5   0   1       2070.45       2037.66       125.55 o                         
   7   0   1       1666.12       1861.75        64.27 o                         
   9   0   1       2515.20       2248.90       102.72 o                         
  11   0   1       6353.86       6145.60       146.09 o                         
  13   0   1        484.87        443.71        54.15 o                         
  15   0   1       1042.58        969.85        75.26 o                         
  17   0   1        253.21        395.67        86.24 o                         
  19   0   1        547.34        342.41        88.77 o                         
  21   0   1        118.08        317.05        96.38 o                         
 -22   1   1        300.15        283.68        76.09 o                         
 -21   1   1        250.78        238.83        59.09 o                         
 -20   1   1         70.09         55.07        51.84 o                         
 -19   1   1        108.95         75.87        43.88 o                         
 -18   1   1        835.79        818.22        74.97 o                         
 -17   1   1       2426.15       2419.07        78.34 o                         
 -16   1   1          1.45        -27.71        27.71 o                         
 -15   1   1       1324.48       1281.54        46.83 o                         
 -14   1   1         16.34         21.14        35.63 o                         
 -13   1   1        179.11        161.02        28.08 o                         
 -12   1   1       2440.46       2452.91       113.49 o                         
 -11   1   1       1391.76       1382.31        31.82 o                         
 -10   1   1         71.85        116.15        33.68 o                         
  -9   1   1         98.66        118.17        22.06 o                         
  -8   1   1       2583.29       2734.38        54.14 o                         
  -7   1   1      14683.37      15422.32       194.00 o                         
  -6   1   1       8575.46       8514.11       128.86 o                         
  -5   1   1       2067.34       2133.07        36.04 o                         
  -4   1   1       3288.23       3178.77        42.94 o                         
  -3   1   1       4484.62       4802.84        42.76 o                         
  -2   1   1      69262.60      72366.09       499.85 o                         
  -1   1   1       9479.40       9756.58        76.18 o                         
   0   1   1        468.92        477.59         8.31 o                         
   1   1   1       5129.27       5340.85        46.49 o                         
   2   1   1      31157.97      33014.07       252.96 o                         
   3   1   1       2513.04       2442.35        24.38 o                         
   4   1   1       1077.71       1197.91        18.38 o                         
   5   1   1      21738.34      23358.75       280.90 o                         
   6   1   1       9294.63       9715.62       130.29 o                         
   7   1   1       4591.95       4821.24        78.26 o                         
   8   1   1        109.06         72.65        24.53 o                         
   9   1   1      17337.32      17065.47       221.60 o                         
  10   1   1       7026.67       6514.32       162.18 o                         
  11   1   1       1367.21       1522.18        75.15 o                         
  12   1   1        818.89        842.93        57.84 o                         
  13   1   1       1217.63       1111.66        49.41 o                         
  14   1   1        482.36        442.11        45.78 o                         
  15   1   1          3.59         -9.04        34.75 o                         
  16   1   1        853.31        832.12        72.38 o                         
  17   1   1       1492.54       1416.05        76.29 o                         
  18   1   1        575.98        448.43        54.58 o                         
  19   1   1         51.23        105.60        58.34 o                         
  20   1   1        193.19        168.44        60.90 o                         
  21   1   1        104.52        132.70        61.86 o                         
  22   1   1         11.29        -38.40        58.27 o                         
 -22   2   1         43.68         56.12        55.52 o                         
 -21   2   1         65.85        -11.54        45.08 o                         
 -20   2   1        122.24         73.37        56.84 o                         
 -19   2   1        839.98        937.04        67.21 o                         
 -18   2   1          1.93         30.62        44.88 o                         
 -17   2   1        445.60        462.93        54.69 o                         
 -16   2   1        246.17        173.49        40.17 o                         
 -15   2   1       5594.00       5433.57       133.48 o                         
 -14   2   1        401.98        381.29        32.13 o                         
 -13   2   1        218.41        183.45        24.39 o                         
 -12   2   1       4009.82       4120.40        76.01 o                         
 -11   2   1      10678.54      10657.42       118.77 o                         
 -10   2   1        133.30        126.81        14.16 o                         
  -9   2   1        890.67        993.46        25.14 o                         
  -8   2   1         58.06         75.80        12.11 o                         
  -7   2   1       4830.29       5077.75        60.28 o                         
  -6   2   1       5362.62       5650.86        58.02 o                         
  -5   2   1       1493.96       1622.57        24.30 o                         
  -4   2   1        649.44        770.95        15.92 o                         
  -3   2   1      19587.00      21821.54       191.68 o                         
  -2   2   1      29834.05      32310.37       281.15 o                         
  -1   2   1     131431.31     139596.27      1214.34 o                         
   0   2   1       8643.76       9578.82       105.47 o                         
   1   2   1      24309.02      26899.71       219.92 o                         
   2   2   1         91.76         39.11         9.16 o                         
   3   2   1      15331.66      16021.35       134.78 o                         
   4   2   1        347.97        383.79        10.83 o                         
   5   2   1      26542.56      27647.39       244.46 o                         
   6   2   1       3070.97       3278.23        55.50 o                         
   7   2   1      37251.50      38796.66       533.03 o                         
   8   2   1        708.89        608.57        36.97 o                         
   9   2   1      11053.03      11002.15       177.15 o                         
  10   2   1       2031.53       2037.47        64.71 o                         
  11   2   1       8652.98       8475.32       151.24 o                         
  12   2   1       1061.20       1131.32       102.85 o                         
  13   2   1        220.76        170.85        37.91 o                         
  14   2   1          0.45        -11.38        33.27 o                         
  15   2   1       2427.30       2234.23        84.10 o                         
  16   2   1        397.94        267.57        46.91 o                         
  17   2   1        253.67        275.10        49.86 o                         
  18   2   1         57.48         -3.39        42.67 o                         
  19   2   1        715.31        739.28        66.44 o                         
  20   2   1         54.52        112.38        58.27 o                         
  21   2   1         32.63        -32.93        56.47 o                         
 -22   3   1        466.39        474.19        62.83 o                         
 -21   3   1        281.49        253.89        56.49 o                         
 -20   3   1         12.10        -40.95        40.95 o                         
 -19   3   1        397.32        429.42        54.66 o                         
 -18   3   1        525.34        493.68       112.78 o                         
 -17   3   1       2055.69       2015.57       134.71 o                         
 -16   3   1        111.59         84.84        38.03 o                         
 -15   3   1       2731.59       2871.75        89.63 o                         
 -14   3   1       2103.15       1974.80       123.51 o                         
 -13   3   1       1607.16       1548.98        49.15 o                         
 -12   3   1         56.72         72.49        16.09 o                         
 -11   3   1        108.97        124.76        16.83 o                         
 -10   3   1       2630.68       2542.87        38.37 o                         
  -9   3   1          7.39         11.87         9.23 o                         
  -8   3   1       1649.81       1660.91        33.92 o                         
  -7   3   1        821.74        720.94        34.05 o                         
  -6   3   1       5410.72       5553.06        60.27 o                         
  -5   3   1        594.20        798.77        22.05 o                         
  -4   3   1      29592.63      32450.87       362.97 o                         
  -3   3   1       5560.73       5787.13        62.55 o                         
  -2   3   1       1085.07       1133.02        22.88 o                         
  -1   3   1      10300.98      10936.25       109.41 o                         
   0   3   1        867.41        910.78        21.27 o                         
   1   3   1       6152.22       6275.10        58.24 o                         
   2   3   1       3825.48       4012.07        37.95 o                         
   3   3   1       1843.01       1907.94        21.56 o                         
   4   3   1      15753.02      17477.85       158.45 o                         
   5   3   1       8025.90       8436.62        77.21 o                         
   6   3   1       9920.18       9936.60       111.93 o                         
   7   3   1          1.46         -4.02         6.98 o                         
   8   3   1        385.12        421.27        31.12 o                         
   9   3   1       8976.51       9036.85       126.60 o                         
  10   3   1         10.35        -16.16        16.16 o                         
  11   3   1       1258.62       1259.30        41.62 o                         
  12   3   1         15.11         11.10        20.60 o                         
  13   3   1       2742.88       2703.72        84.10 o                         
  14   3   1        208.66        208.93        39.84 o                         
  15   3   1         14.22         35.72        36.42 o                         
  16   3   1        743.13        720.74        59.28 o                         
  17   3   1        744.12        717.78        60.31 o                         
  18   3   1        331.67        375.97        76.06 o                         
  19   3   1        247.63        269.59        53.39 o                         
  20   3   1         19.33         21.19        48.39 o                         
  21   3   1         42.14        -41.16        61.11 o                         
 -22   4   1          3.30        -59.72        59.72 o                         
 -21   4   1        925.82        943.40        75.10 o                         
 -20   4   1        394.49        424.41        62.97 o                         
 -19   4   1          4.70        -42.97        42.97 o                         
 -18   4   1          6.31         12.52        40.66 o                         
 -17   4   1        408.85        423.41        51.91 o                         
 -16   4   1        324.44        344.27        48.73 o                         
 -15   4   1        414.25        362.15        62.30 o                         
 -14   4   1        495.65        518.06        48.39 o                         
 -13   4   1        608.47        554.77        44.79 o                         
 -12   4   1         56.66         72.66        24.19 o                         
 -11   4   1        322.13        292.73        20.35 o                         
 -10   4   1        293.11        299.72        19.60 o                         
  -9   4   1        478.14        469.96        22.80 o                         
  -8   4   1        377.55        348.58        20.69 o                         
  -7   4   1        335.31        319.01        15.35 o                         
  -6   4   1         25.30         14.17        12.89 o                         
  -5   4   1         61.79         59.41        11.77 o                         
  -4   4   1        169.97        212.88        13.76 o                         
  -3   4   1         65.47         76.94        12.69 o                         
  -2   4   1        203.32        213.52        14.88 o                         
  -1   4   1        222.19        238.53        14.80 o                         
   0   4   1          8.26        -11.51        11.51 o                         
   1   4   1        184.40        179.16        12.49 o                         
   2   4   1        494.66        517.21        14.81 o                         
   3   4   1        452.12        450.50        17.42 o                         
   4   4   1        455.61        469.72        11.89 o                         
   5   4   1       1925.33       2026.25        30.19 o                         
   6   4   1        123.39        149.99        28.29 o                         
   7   4   1        501.25        469.04        23.09 o                         
   8   4   1         44.69         23.16        12.97 o                         
   9   4   1        276.00        301.91        25.99 o                         
  10   4   1        996.19        942.27        32.85 o                         
  11   4   1        299.97        350.51        42.56 o                         
  12   4   1        287.75        316.26        41.37 o                         
  13   4   1        167.62        165.94        38.02 o                         
  14   4   1          0.17          0.48        37.08 o                         
  15   4   1        669.46        713.92        80.39 o                         
  16   4   1        172.04        151.04        52.34 o                         
  17   4   1        238.38        172.05        48.39 o                         
  18   4   1         90.57        129.75        45.67 o                         
  19   4   1        241.57        229.02        52.55 o                         
  20   4   1         48.39         19.01        48.41 o                         
  21   4   1        249.44        259.93        58.26 o                         
 -21   5   1          1.91         60.63        63.98 o                         
 -20   5   1        182.79        163.92        62.08 o                         
 -19   5   1         34.15        120.85        59.72 o                         
 -18   5   1        268.27        250.28        62.75 o                         
 -17   5   1        352.85        411.37        66.40 o                         
 -16   5   1          3.19        -31.56        47.53 o                         
 -15   5   1        536.87        537.95        64.27 o                         
 -14   5   1        113.43         60.87        44.84 o                         
 -13   5   1       2137.28       1906.28        91.73 o                         
 -12   5   1       3246.36       3087.03        77.31 o                         
 -11   5   1        283.48        238.99        29.96 o                         
 -10   5   1       2102.95       1983.13        44.21 o                         
  -9   5   1       1653.23       1514.86        37.97 o                         
  -8   5   1          0.03         15.72        11.80 o                         
  -7   5   1       1064.03       1230.74        33.17 o                         
  -6   5   1       3771.15       3517.57        46.98 o                         
  -5   5   1       2333.53       2139.78        34.84 o                         
  -4   5   1       1352.13       1608.68        30.50 o                         
  -3   5   1       1913.88       2214.08        36.09 o                         
  -2   5   1      15066.21      15887.00       148.03 o                         
  -1   5   1      11271.32      11341.73       101.85 o                         
   0   5   1        664.61        726.32        20.63 o                         
   1   5   1       4534.68       4539.18        63.24 o                         
   2   5   1      13149.64      13525.44       127.50 o                         
   3   5   1        430.79        462.16        14.43 o                         
   4   5   1        637.83        768.07        17.49 o                         
   5   5   1       4407.71       4231.24        42.69 o                         
   6   5   1      11210.82      11176.49       130.37 o                         
   7   5   1        327.82        358.92        22.33 o                         
   8   5   1       1993.20       1962.95        43.67 o                         
   9   5   1        984.78        921.60        36.24 o                         
  10   5   1       6863.01       6968.16       164.88 o                         
  11   5   1         59.26        -12.98        52.00 o                         
  12   5   1       1765.22       1651.17        88.44 o                         
  13   5   1       1679.69       1602.21        72.85 o                         
  14   5   1        187.59        138.82        40.21 o                         
  15   5   1         30.59         24.47        38.63 o                         
  16   5   1       1418.35       1344.80       127.81 o                         
  17   5   1       1072.50       1153.57        74.79 o                         
  18   5   1        135.32        144.65        58.86 o                         
  19   5   1        103.58         58.34        60.31 o                         
  20   5   1         30.39        -20.90        63.50 o                         
  21   5   1         16.94         40.87        62.69 o                         
 -21   6   1          7.34        -87.67       163.60 o                         
 -20   6   1        113.54        142.93        64.56 o                         
 -19   6   1        356.41        396.07        71.14 o                         
 -18   6   1         89.33        121.86        58.27 o                         
 -17   6   1        469.71        332.02        61.86 o                         
 -16   6   1         30.65         -0.82        49.83 o                         
 -15   6   1       3029.19       3182.17       207.98 o                         
 -14   6   1       1534.87       1517.87        89.19 o                         
 -13   6   1       1245.40       1252.68        59.47 o                         
 -12   6   1          1.64        -22.70        22.70 o                         
 -11   6   1      11193.94      11016.41       154.76 o                         
 -10   6   1        581.83        594.47        32.22 o                         
  -9   6   1       1122.73       1077.15        25.98 o                         
  -8   6   1         39.65         -8.40        12.67 o                         
  -7   6   1       2719.72       2260.77        45.18 o                         
  -6   6   1       1447.25       1320.95        29.91 o                         
  -5   6   1       3965.92       4081.76        54.38 o                         
  -4   6   1       4774.05       5592.24        79.40 o                         
  -3   6   1      10073.08       9989.27       108.15 o                         
  -2   6   1      10479.40      10881.01       108.02 o                         
  -1   6   1       1656.54       1242.55        25.04 o                         
   0   6   1      15644.21      16109.24       142.22 o                         
   1   6   1      14511.07      14563.73       139.38 o                         
   2   6   1       8232.83       8809.31        84.67 o                         
   3   6   1       3424.05       3079.96        36.76 o                         
   4   6   1      14764.78      14726.08       123.65 o                         
   5   6   1      17557.01      17348.29       153.15 o                         
   6   6   1         82.73         62.55        10.42 o                         
   7   6   1       9557.67       9683.19       119.42 o                         
   8   6   1       5661.23       5654.01        78.42 o                         
   9   6   1       2210.32       2322.20        97.01 o                         
  10   6   1       7526.61       7843.79       181.98 o                         
  11   6   1      13237.74      13522.85       519.95 o                         
  12   6   1        691.53        653.17        62.46 o                         
  13   6   1          2.81         28.58        46.53 o                         
  14   6   1         13.86          4.02        78.63 o                         
  15   6   1       2491.43       2610.17       114.74 o                         
  16   6   1          0.89        -11.16        53.45 o                         
  17   6   1        184.20        194.94        62.69 o                         
  18   6   1          4.26         27.51       101.45 o                         
  19   6   1        228.37        179.72        63.50 o                         
  20   6   1          1.47         38.63        65.20 o                         
 -20   7   1         27.99         32.68        62.08 o                         
 -19   7   1        227.85        227.81        65.95 o                         
 -18   7   1        572.08        762.12        82.27 o                         
 -17   7   1        690.13        754.39       105.26 o                         
 -16   7   1        496.20        524.91       125.55 o                         
 -15   7   1         77.47         89.50        52.34 o                         
 -14   7   1       1913.84       1674.89        94.60 o                         
 -13   7   1        528.54        490.34        42.29 o                         
 -12   7   1         12.16         -1.12        23.01 o                         
 -11   7   1        225.60        228.06        35.14 o                         
 -10   7   1         59.93         61.52        25.08 o                         
  -9   7   1        961.98        930.08        45.83 o                         
  -8   7   1       1624.12       1596.94        42.11 o                         
  -7   7   1       2733.88       2585.80        42.77 o                         
  -6   7   1       1544.92       1562.67        40.70 o                         
  -5   7   1       2776.96       2648.84        49.34 o                         
  -4   7   1       8017.67       8316.87        95.50 o                         
  -3   7   1       1950.85       1925.13        44.81 o                         
  -2   7   1       4109.73       3939.73        47.31 o                         
  -1   7   1       7954.31       7968.32        74.97 o                         
   0   7   1        316.13        292.89        15.94 o                         
   1   7   1       1869.17       1879.14        34.86 o                         
   2   7   1       2404.42       2409.39        38.81 o                         
   3   7   1       1416.52       1359.34        28.25 o                         
   4   7   1          0.48        -11.13        12.00 o                         
   5   7   1       5651.42       5595.98        64.51 o                         
   6   7   1       1366.11       1347.17        39.89 o                         
   7   7   1        208.64        199.26        20.78 o                         
   8   7   1        776.87        755.22        29.54 o                         
   9   7   1       7150.36       7167.36       121.54 o                         
  10   7   1        353.06        407.06        38.15 o                         
  11   7   1        168.33        172.62        55.63 o                         
  12   7   1         22.06         69.01        30.61 o                         
  13   7   1       1950.15       1970.23       276.46 o                         
  14   7   1         28.28         35.97        92.58 o                         
  15   7   1       1103.93       1060.98       102.72 o                         
  16   7   1        299.85        236.20        62.75 o                         
  17   7   1        144.00        264.30        73.55 o                         
  18   7   1        353.98        383.29        74.31 o                         
  19   7   1          0.52         14.84        60.06 o                         
  20   7   1          0.63         47.24        65.11 o                         
 -20   8   1        198.40        183.45        88.77 o                         
 -19   8   1        165.38        152.38       103.99 o                         
 -18   8   1        171.43         86.82        60.93 o                         
 -17   8   1          6.59        -12.44        76.09 o                         
 -16   8   1          1.49        -13.46        59.60 o                         
 -15   8   1        462.05        480.19        67.52 o                         
 -14   8   1        311.63        359.16        60.90 o                         
 -13   8   1        429.18        392.82        43.14 o                         
 -12   8   1        292.38        257.20        63.33 o                         
 -11   8   1        536.15        560.87        35.90 o                         
 -10   8   1          1.47        -11.90        23.22 o                         
  -9   8   1        558.13        560.87        28.82 o                         
  -8   8   1        356.62        356.17        25.14 o                         
  -7   8   1         94.87         82.16        16.02 o                         
  -6   8   1         80.74         96.35        13.95 o                         
  -5   8   1        563.60        572.37        24.69 o                         
  -4   8   1        184.09        136.40        18.11 o                         
  -3   8   1         30.28         42.91        18.90 o                         
  -2   8   1         71.32         54.94        16.81 o                         
  -1   8   1         50.55         28.71        13.22 o                         
   0   8   1        178.46        187.12        15.41 o                         
   1   8   1         26.86         -1.91        14.85 o                         
   2   8   1        370.26        367.95        20.26 o                         
   3   8   1         82.29         65.03        19.41 o                         
   4   8   1         47.36         57.48        14.23 o                         
   5   8   1         30.82         38.54        14.08 o                         
   6   8   1        394.77        368.77        24.82 o                         
   7   8   1         20.27         29.34        19.17 o                         
   8   8   1        315.70        323.45        25.03 o                         
   9   8   1        123.39        127.06        24.62 o                         
  10   8   1        628.07        598.50        56.18 o                         
  11   8   1        154.28        201.42        52.36 o                         
  12   8   1          3.39        -42.30        42.30 o                         
  13   8   1        931.94        858.12        75.26 o                         
  14   8   1        885.39        786.22        77.26 o                         
  15   8   1        410.01        326.17        64.56 o                         
  16   8   1       1011.21        955.95        84.06 o                         
  17   8   1        288.68        449.11        72.94 o                         
  18   8   1         17.78         51.55        63.20 o                         
  19   8   1         15.27         40.55        64.68 o                         
 -19   9   1          3.04        102.22        64.56 o                         
 -18   9   1         81.02         68.78        60.66 o                         
 -17   9   1        606.55        661.77        80.47 o                         
 -16   9   1        183.23        227.19        62.46 o                         
 -15   9   1         20.07         -4.27        63.41 o                         
 -14   9   1         15.16         15.31        48.32 o                         
 -13   9   1       1758.45       1856.97        67.99 o                         
 -12   9   1        633.40        593.70        39.11 o                         
 -11   9   1         35.61         55.97        27.41 o                         
 -10   9   1       1040.87       1207.26        70.66 o                         
  -9   9   1       2566.38       2614.09        57.03 o                         
  -8   9   1        147.76        110.20        22.83 o                         
  -7   9   1        144.48        135.26        22.82 o                         
  -6   9   1       5506.25       5508.93        75.21 o                         
  -5   9   1       3344.18       3410.92        55.84 o                         
  -4   9   1        542.51        586.58        26.78 o                         
  -3   9   1          0.80         -6.05        14.73 o                         
  -2   9   1      14645.57      14388.57       143.65 o                         
  -1   9   1       1560.54       1457.69        35.83 o                         
   0   9   1         67.45         69.66        14.20 o                         
   1   9   1         56.04         69.34        15.03 o                         
   2   9   1       3586.59       3749.85        55.04 o                         
   3   9   1        124.57        102.12        16.24 o                         
   4   9   1        521.09        489.09        22.61 o                         
   5   9   1        585.82        614.61        27.61 o                         
   6   9   1       1116.05       1140.63        41.02 o                         
   7   9   1        237.32        222.25        26.98 o                         
   8   9   1        899.30        904.76        71.02 o                         
   9   9   1       1220.10       1228.04        48.21 o                         
  10   9   1       4029.50       4272.65       110.93 o                         
  11   9   1        423.60        368.48        44.41 o                         
  12   9   1         21.91          9.38        34.64 o                         
  13   9   1         55.85         71.32        52.70 o                         
  14   9   1        962.45        631.26       178.81 o                         
  15   9   1       1230.59       1393.70       209.25 o                         
  16   9   1        262.44        169.02        61.86 o                         
  17   9   1        487.38        708.58        83.04 o                         
  18   9   1        238.18        204.84        70.42 o                         
 -18  10   1         70.68         54.69        63.20 o                         
 -17  10   1        200.07        211.39        65.30 o                         
 -16  10   1        272.81        239.97       128.09 o                         
 -15  10   1        960.50        866.90       129.35 o                         
 -14  10   1         13.54        -49.10        49.10 o                         
 -13  10   1        772.86        768.28        57.46 o                         
 -12  10   1         52.98         75.83        30.76 o                         
 -11  10   1       5507.64       5913.36       198.37 o                         
 -10  10   1        344.63        333.36        35.70 o                         
  -9  10   1        876.96        965.12        39.69 o                         
  -8  10   1         91.29         59.81        24.24 o                         
  -7  10   1      10671.22      11271.85       147.01 o                         
  -6  10   1        136.94        135.47        24.43 o                         
  -5  10   1         30.29         58.47        19.43 o                         
  -4  10   1         56.08         72.79        19.53 o                         
  -3  10   1       7528.49       7812.97        90.00 o                         
  -2  10   1        473.91        363.45        20.67 o                         
  -1  10   1        212.86        277.94        19.42 o                         
   0  10   1         19.87          1.15        14.95 o                         
   1  10   1        144.80        102.51        17.06 o                         
   2  10   1        983.04        838.26        47.41 o                         
   3  10   1        681.22        596.68        26.29 o                         
   4  10   1       2006.31       1796.53        39.64 o                         
   5  10   1       2157.21       2015.03        57.86 o                         
   6  10   1        243.70        242.91        31.48 o                         
   7  10   1       3053.60       3085.11        74.32 o                         
   8  10   1       1482.74       1581.08       111.29 o                         
   9  10   1         17.11         41.15        26.20 o                         
  10  10   1        182.52        198.15        39.55 o                         
  11  10   1       7077.27       7473.75       152.19 o                         
  12  10   1         16.10        -30.17        44.30 o                         
  13  10   1        154.86        117.03        40.88 o                         
  14  10   1         25.93        100.07        57.31 o                         
  15  10   1       1690.70       1685.67       107.61 o                         
  16  10   1        115.98        166.15        65.00 o                         
  17  10   1         19.99         72.29        64.57 o                         
 -17  11   1        416.81        361.73        74.28 o                         
 -16  11   1         86.77         57.78       101.45 o                         
 -15  11   1          2.01        141.74        60.66 o                         
 -14  11   1       1474.66       1370.21       110.33 o                         
 -13  11   1       2795.10       2856.86        97.59 o                         
 -12  11   1          0.21          1.99        46.50 o                         
 -11  11   1          2.26        -11.57        29.00 o                         
 -10  11   1        501.67        562.35        42.09 o                         
  -9  11   1       2464.38       2520.83        90.77 o                         
  -8  11   1        135.82        156.53        27.23 o                         
  -7  11   1         81.82        116.72        26.44 o                         
  -6  11   1        106.30        131.39        32.01 o                         
  -5  11   1       1602.80       1583.22        51.38 o                         
  -4  11   1        378.16        349.35        26.84 o                         
  -3  11   1        752.68        751.30        30.37 o                         
  -2  11   1        330.97        278.75        23.68 o                         
  -1  11   1       1512.90       1442.66        63.71 o                         
   0  11   1          7.65        -21.81        21.81 o                         
   1  11   1        143.74        156.71        20.64 o                         
   2  11   1       3210.46       3118.28        52.15 o                         
   3  11   1         67.84         76.21        19.83 o                         
   4  11   1          7.52        -24.06        24.06 o                         
   5  11   1        489.75        474.65        36.48 o                         
   6  11   1        595.79        496.36        36.95 o                         
   7  11   1        178.16        155.82        30.64 o                         
   8  11   1         59.74         61.79        28.46 o                         
   9  11   1       1678.97       1765.40        92.23 o                         
  10  11   1         10.14          6.17        49.28 o                         
  11  11   1         49.22        111.27        40.61 o                         
  12  11   1          0.43         23.50        38.31 o                         
  13  11   1        733.59        791.43        60.73 o                         
  14  11   1         29.23         10.85        54.68 o                         
  15  11   1          7.53         57.56        58.10 o                         
  16  11   1         39.56         -1.27        57.39 o                         
 -16  12   1         28.53         66.50        61.86 o                         
 -15  12   1        337.97        353.09        98.92 o                         
 -14  12   1         27.59         18.75       138.23 o                         
 -13  12   1       1063.55       1041.47        67.89 o                         
 -12  12   1          2.71         -6.54        39.78 o                         
 -11  12   1         70.33        132.27        42.17 o                         
 -10  12   1         49.24        -23.23        37.70 o                         
  -9  12   1        528.07        615.37        37.81 o                         
  -8  12   1         76.97         99.93        27.63 o                         
  -7  12   1          0.26        -24.43        26.98 o                         
  -6  12   1          2.67         -8.93        25.28 o                         
  -5  12   1        110.30        101.46        27.02 o                         
  -4  12   1        181.29        192.25        26.60 o                         
  -3  12   1         58.89         61.09        24.03 o                         
  -2  12   1         23.85          5.46        23.15 o                         
  -1  12   1          3.19          6.01        25.03 o                         
   0  12   1        125.68        114.72        28.72 o                         
   1  12   1         18.43         53.10        26.37 o                         
   2  12   1          0.48        -23.34        24.00 o                         
   3  12   1        132.14         95.82        35.90 o                         
   4  12   1        100.11         41.49        35.07 o                         
   5  12   1          6.26         -3.56        28.00 o                         
   6  12   1          5.75         17.71        28.67 o                         
   7  12   1          0.58        -27.84        27.84 o                         
   8  12   1          2.09        -20.40        28.67 o                         
   9  12   1         78.51         97.20        34.78 o                         
  10  12   1        139.07        110.32        41.65 o                         
  11  12   1         80.54        135.31        43.49 o                         
  12  12   1          1.99          2.67        40.79 o                         
  13  12   1        229.88        247.58        48.39 o                         
  14  12   1         62.87        -29.17        59.18 o                         
  15  12   1          3.55        -44.29       114.14 o                         
 -14  13   1        559.95        651.52       140.77 o                         
 -13  13   1        922.47        946.36        69.24 o                         
 -12  13   1         49.47         27.89        42.84 o                         
 -11  13   1          6.33         12.48        40.91 o                         
 -10  13   1        590.59        631.42        77.69 o                         
  -9  13   1       1082.53       1135.23       116.83 o                         
  -8  13   1         48.18         66.34        31.56 o                         
  -7  13   1        125.73        102.54        28.92 o                         
  -6  13   1       2072.16       2054.99        70.65 o                         
  -5  13   1          2.35        -27.20        27.20 o                         
  -4  13   1        217.70        220.32        44.67 o                         
  -3  13   1          9.68         -1.77        26.49 o                         
  -2  13   1       3767.71       3816.15       122.11 o                         
  -1  13   1        745.46        615.21        39.59 o                         
   0  13   1        350.29        317.72        38.65 o                         
   1  13   1        958.76        830.37        42.52 o                         
   2  13   1       2608.22       2587.70        77.73 o                         
   3  13   1       1451.54       1336.41        83.03 o                         
   4  13   1        401.72        469.07        68.79 o                         
   5  13   1          6.97         32.81        37.08 o                         
   6  13   1       1172.07       1147.76        62.90 o                         
   7  13   1        243.50        244.88        45.11 o                         
   8  13   1         26.10         29.40        35.67 o                         
   9  13   1          6.49        -10.15       106.53 o                         
  10  13   1        199.89        272.91       115.40 o                         
  11  13   1        104.44         74.26        44.77 o                         
  12  13   1          4.15         -7.89        43.74 o                         
  13  13   1        222.03        234.27        52.82 o                         
  14  13   1          2.61        -18.52        59.10 o                         
 -13  14   1          2.12         41.43        72.29 o                         
 -12  14   1       1136.95       1072.20        90.04 o                         
 -11  14   1        807.71        879.20        81.23 o                         
 -10  14   1          0.41        -44.93        83.70 o                         
  -9  14   1       2231.45       2356.70       438.79 o                         
  -8  14   1       1223.49       1262.95        94.49 o                         
  -7  14   1       1594.42       1669.73       134.10 o                         
  -6  14   1        127.36        107.91        36.12 o                         
  -5  14   1       1367.51       1360.43        76.51 o                         
  -4  14   1         81.99        104.77        36.98 o                         
  -3  14   1       7537.46       7523.33       138.23 o                         
  -2  14   1         69.90          1.89        62.42 o                         
  -1  14   1         46.74         29.09        33.77 o                         
   0  14   1       1563.79       1668.43       115.69 o                         
   1  14   1       4214.69       4479.70       102.57 o                         
   2  14   1        102.50        123.49        36.78 o                         
   3  14   1         13.77         10.70        33.24 o                         
   4  14   1        448.64        390.31        42.20 o                         
   5  14   1        640.10        675.65        77.95 o                         
   6  14   1        276.53        292.02        47.31 o                         
   7  14   1        525.78        459.68        50.02 o                         
   8  14   1         16.47         47.93        39.18 o                         
   9  14   1        254.07        193.94        59.58 o                         
  10  14   1          0.18         87.46        97.65 o                         
  11  14   1       1367.68       1537.24       102.18 o                         
  12  14   1         11.53          9.53        54.22 o                         
 -10  15   1         18.43         98.22        67.21 o                         
  -9  15   1        711.36        791.37        97.65 o                         
  -8  15   1        308.60        291.50        50.38 o                         
  -7  15   1          0.91        -20.17        38.44 o                         
  -6  15   1        210.67        236.11        41.64 o                         
  -5  15   1         84.51         33.97        45.03 o                         
  -4  15   1         44.07          6.07        35.66 o                         
  -3  15   1        154.00        156.89        39.64 o                         
  -2  15   1        290.55        316.50        38.10 o                         
  -1  15   1        796.75        695.56        50.46 o                         
   0  15   1         76.93         85.17        37.36 o                         
   1  15   1        327.07        249.53        41.73 o                         
   2  15   1        901.47        970.10        58.95 o                         
   3  15   1       1499.21       1487.53        65.89 o                         
   4  15   1        112.18         57.03        38.22 o                         
   5  15   1         71.82         65.94        37.49 o                         
   6  15   1        234.50        171.17        39.90 o                         
   7  15   1        399.38        347.95        50.50 o                         
   8  15   1        141.18        123.62        60.93 o                         
   9  15   1        299.30        352.99        69.33 o                         
  10  15   1          6.40          4.35        55.96 o                         
  -8  16   1         18.65         93.29        65.44 o                         
  -7  16   1          0.23         -6.19        37.76 o                         
  -6  16   1         38.98         59.32        52.72 o                         
  -5  16   1         28.82        -36.59        36.59 o                         
  -4  16   1         55.86         73.59        38.48 o                         
  -3  16   1          0.82        -16.07        31.76 o                         
  -2  16   1         40.38         17.88        36.57 o                         
  -1  16   1          5.75        -20.43        35.70 o                         
   0  16   1        137.87        127.61        40.06 o                         
   1  16   1          0.42         -2.27        37.31 o                         
   2  16   1         21.93        -35.13        42.83 o                         
   3  16   1          2.38        -17.41        39.54 o                         
   4  16   1         22.41         61.66        38.92 o                         
   5  16   1         40.81         92.31        41.63 o                         
   6  16   1          4.91        -12.64        37.99 o                         
   7  16   1          2.74         22.95        38.58 o                         
  -1  17   1         29.06         24.57        40.12 o                         
   0  17   1         11.34         11.13        39.54 o                         
   1  17   1         26.15         44.39        62.77 o                         
 -22   0   2         45.90        -73.55        73.55 o                         
 -20   0   2        528.86        581.90        78.63 o                         
 -18   0   2        196.91        254.02        83.70 o                         
 -16   0   2        837.54        839.32       124.28 o                         
 -14   0   2       2709.93       2733.25       100.00 o                         
 -12   0   2       8334.78       8190.67       178.28 o                         
 -10   0   2       2116.75       1694.33        66.07 o                         
  -8   0   2       3077.83       2993.15        80.47 o                         
  -6   0   2         90.65        127.58        26.72 o                         
  -4   0   2        449.38        389.07        24.75 o                         
  -2   0   2      20304.72      21222.74       217.99 o                         
   0   0   2     235300.95     243175.53      2730.33 o                         
   2   0   2      34831.71      37479.46       430.54 o                         
   4   0   2     124339.70     131264.58      1346.40 o                         
   6   0   2       1756.43       1922.98       166.13 o                         
   8   0   2      22441.45      22391.41       396.35 o                         
  10   0   2       3416.89       3723.23       153.45 o                         
  12   0   2        970.52        856.23        62.77 o                         
  14   0   2         12.09        114.14        68.48 o                         
  16   0   2       2049.13       2120.40       147.11 o                         
  18   0   2        146.78         83.70        76.09 o                         
  20   0   2        491.33        469.23       101.45 o                         
 -22   1   2         12.15        -34.53        76.75 o                         
 -21   1   2        290.94        399.70        55.76 o                         
 -20   1   2         84.83        150.91        46.68 o                         
 -19   1   2        202.60        202.97        39.34 o                         
 -18   1   2       2160.25       2275.65        77.53 o                         
 -17   1   2        876.55        862.32        51.99 o                         
 -16   1   2       1465.15       1570.37        53.35 o                         
 -15   1   2         64.99        113.57        25.50 o                         
 -14   1   2        171.62        239.30        26.53 o                         
 -13   1   2        506.46        528.03        31.75 o                         
 -12   1   2        726.69        711.40        31.16 o                         
 -11   1   2        658.30        507.62        25.89 o                         
 -10   1   2       1341.17       1329.49        36.14 o                         
  -9   1   2         59.81         90.36        19.37 o                         
  -8   1   2        829.81        881.52        29.14 o                         
  -7   1   2      13263.70      13643.93       138.98 o                         
  -6   1   2       1888.45       1732.47        29.36 o                         
  -5   1   2       1203.83       1360.73        24.63 o                         
  -4   1   2         10.63         11.57        10.94 o                         
  -3   1   2       4127.57       4299.22        55.60 o                         
  -2   1   2      43927.68      46882.38       323.89 o                         
  -1   1   2       6239.52       6345.88        63.15 o                         
   0   1   2        837.38        823.42        12.51 o                         
   1   1   2        210.62        218.64         9.72 o                         
   2   1   2      18116.41      19193.40       142.02 o                         
   3   1   2      17597.71      18179.72       135.83 o                         
   4   1   2        324.76        354.58        12.01 o                         
   5   1   2       3233.19       3517.75        36.47 o                         
   6   1   2       7683.30       8180.88       112.29 o                         
   7   1   2      11380.26      11698.88       188.04 o                         
   8   1   2      10216.58      10000.33       162.51 o                         
   9   1   2       2640.94       2641.16        89.48 o                         
  10   1   2       5517.74       5587.94       111.21 o                         
  11   1   2       1152.23        977.49        57.76 o                         
  12   1   2       3666.22       3588.04        92.23 o                         
  13   1   2        768.94        708.58        72.56 o                         
  14   1   2        972.52        896.46        69.61 o                         
  15   1   2        458.23        494.33        77.06 o                         
  16   1   2         16.96        -11.43        38.49 o                         
  17   1   2          6.80        -47.30        47.30 o                         
  18   1   2        221.47        142.04        57.77 o                         
  19   1   2        311.25        375.67        66.36 o                         
  20   1   2         36.33        -15.58        60.87 o                         
  21   1   2         88.04         35.12        59.10 o                         
 -22   2   2        738.78        785.59        68.62 o                         
 -21   2   2        127.71         74.64        48.41 o                         
 -20   2   2        844.83        762.55       104.83 o                         
 -19   2   2         67.97          0.97        41.02 o                         
 -18   2   2       1864.35       1903.86        97.22 o                         
 -17   2   2        152.03         60.93        33.33 o                         
 -16   2   2       2341.74       2350.39       114.59 o                         
 -15   2   2          8.24         25.24        24.23 o                         
 -14   2   2         61.80         33.52        21.23 o                         
 -13   2   2        245.64        252.66        25.52 o                         
 -12   2   2        271.18        250.49        22.37 o                         
 -11   2   2        573.15        463.47        21.56 o                         
 -10   2   2         12.65         14.09        10.03 o                         
  -9   2   2         22.34         21.58         9.72 o                         
  -8   2   2          0.58          7.95         9.51 o                         
  -7   2   2        191.22        184.37        13.36 o                         
  -6   2   2        218.03        199.30        10.82 o                         
  -5   2   2         23.82         26.54        13.80 o                         
  -4   2   2         76.37         48.47         7.12 o                         
  -3   2   2          2.05         -7.37         7.37 o                         
  -2   2   2          1.89         -6.56         6.56 o                         
  -1   2   2          0.58         -8.70         8.70 o                         
   0   2   2          0.34         -8.66         8.66 o                         
   1   2   2          4.69         -6.38         9.40 o                         
   2   2   2         74.67         74.44        10.07 o                         
   3   2   2        419.46        454.20        14.04 o                         
   4   2   2        309.07        312.64        18.81 o                         
   5   2   2          8.61         -2.36         9.43 o                         
   6   2   2       4129.83       4284.54        47.82 o                         
   7   2   2         71.21         77.58        30.84 o                         
   8   2   2       1096.80       1191.48        51.65 o                         
   9   2   2       1266.21       1205.09        62.10 o                         
  10   2   2       6403.69       6330.72       122.38 o                         
  11   2   2         95.86        107.36        42.04 o                         
  12   2   2       1815.78       1684.63        70.08 o                         
  13   2   2        286.58        340.51        97.00 o                         
  14   2   2       2482.83       2568.97        86.08 o                         
  15   2   2        235.45        249.74        46.23 o                         
  16   2   2          0.20         17.36        39.18 o                         
  17   2   2         20.82          2.86        41.17 o                         
  18   2   2       2004.62       1974.17       103.22 o                         
  19   2   2        258.43        243.13        63.65 o                         
  20   2   2        234.93        195.20        65.44 o                         
  21   2   2         66.69         83.02       100.19 o                         
 -22   3   2         22.85         13.76        47.47 o                         
 -21   3   2       1253.84       1272.46       137.09 o                         
 -20   3   2        704.43        598.89        60.91 o                         
 -19   3   2         77.01         50.97        43.33 o                         
 -18   3   2        203.75        198.69        46.36 o                         
 -17   3   2       1611.02       1692.45        77.48 o                         
 -16   3   2       1268.81       1175.90       152.68 o                         
 -15   3   2       1365.34       1248.45        67.09 o                         
 -14   3   2        201.91        197.30        27.21 o                         
 -13   3   2       1340.00       1402.79        48.65 o                         
 -12   3   2         45.18         58.54        13.49 o                         
 -11   3   2        576.89        564.76        28.06 o                         
 -10   3   2        541.73        496.13        16.94 o                         
  -9   3   2        125.99        146.50        13.50 o                         
  -8   3   2       1095.60       1120.90        26.72 o                         
  -7   3   2        567.12        440.25        19.10 o                         
  -6   3   2       2259.66       2332.14        27.99 o                         
  -5   3   2       2883.86       3382.81        37.11 o                         
  -4   3   2      37652.83      41265.86       360.15 o                         
  -3   3   2       6614.75       7011.24        68.24 o                         
  -2   3   2       1686.47       1704.37        25.78 o                         
  -1   3   2       8399.98       8880.32        83.32 o                         
   0   3   2        596.32        613.22        17.41 o                         
   1   3   2       2939.98       3169.59        40.28 o                         
   2   3   2        171.18        167.97        13.71 o                         
   3   3   2       7220.22       7561.49        80.70 o                         
   4   3   2      17163.09      19249.70       175.44 o                         
   5   3   2      15502.06      16441.59       151.95 o                         
   6   3   2       2820.56       2561.08        34.58 o                         
   7   3   2       2405.59       2463.88        66.60 o                         
   8   3   2       5977.41       6195.29        92.61 o                         
   9   3   2       9365.07       9259.42       129.50 o                         
  10   3   2       1302.47       1345.69        40.37 o                         
  11   3   2       3118.90       3239.90        65.18 o                         
  12   3   2       1463.51       1475.46        67.00 o                         
  13   3   2       2725.78       2635.85        85.57 o                         
  14   3   2         42.01         61.01        37.02 o                         
  15   3   2        276.03        385.38        78.28 o                         
  16   3   2        818.71        850.76        81.05 o                         
  17   3   2        181.43         90.57        44.82 o                         
  18   3   2        163.56        186.63        50.59 o                         
  19   3   2        223.61        214.35        54.10 o                         
  20   3   2        368.09        496.16        77.12 o                         
  21   3   2         24.62         48.94        63.65 o                         
 -22   4   2       1179.22       1146.96       101.48 o                         
 -21   4   2          0.15         51.68        82.43 o                         
 -20   4   2        349.25        410.42        56.02 o                         
 -19   4   2        122.82         54.62        42.89 o                         
 -18   4   2          3.54         25.09        39.38 o                         
 -17   4   2          0.04          7.52        38.02 o                         
 -16   4   2       3692.92       3492.96       100.31 o                         
 -15   4   2       1274.89       1227.76        63.24 o                         
 -14   4   2        269.54        240.75        38.88 o                         
 -13   4   2       1752.80       1687.64        57.54 o                         
 -12   4   2       8804.54       8633.59       121.41 o                         
 -11   4   2        263.64        238.50        20.95 o                         
 -10   4   2       4126.89       4384.39        71.63 o                         
  -9   4   2       1198.87        996.01        68.46 o                         
  -8   4   2       1509.38       1267.54        34.81 o                         
  -7   4   2         82.74        135.93        11.72 o                         
  -6   4   2      12389.38      13828.08       158.61 o                         
  -5   4   2       2191.92       2423.96        35.63 o                         
  -4   4   2        114.44        108.34        13.07 o                         
  -3   4   2      12931.50      14662.68       146.49 o                         
  -2   4   2      14561.20      16266.97       161.53 o                         
  -1   4   2       4871.87       5333.08        60.38 o                         
   0   4   2     124122.26     134287.47      1168.41 o                         
   1   4   2      12901.85      14030.76       130.48 o                         
   2   4   2       5641.08       6195.61        64.53 o                         
   3   4   2      13690.85      14980.97       138.17 o                         
   4   4   2      35341.38      35491.75       340.41 o                         
   5   4   2        726.78        664.13        22.50 o                         
   6   4   2       7105.81       7968.65        87.43 o                         
   7   4   2       2934.44       2980.26        40.88 o                         
   8   4   2      10490.73      10413.73       141.50 o                         
   9   4   2       6772.60       7383.39       135.68 o                         
  10   4   2        488.15        462.87        40.50 o                         
  11   4   2       1155.56       1090.49        56.96 o                         
  12   4   2         83.37        129.53        37.35 o                         
  13   4   2         12.20        -22.20        34.40 o                         
  14   4   2        306.18        330.57        43.88 o                         
  15   4   2        108.17         53.34        39.32 o                         
  16   4   2        880.88        863.92       107.38 o                         
  17   4   2          0.68        -47.83        47.83 o                         
  18   4   2        298.75        305.37        55.17 o                         
  19   4   2         20.34        -12.09        47.33 o                         
  20   4   2        528.03        684.58        70.08 o                         
  21   4   2          4.88         -8.06        60.90 o                         
 -22   5   2         38.78         67.55        62.75 o                         
 -21   5   2         53.43         38.61        58.47 o                         
 -20   5   2        640.23        615.31        75.83 o                         
 -19   5   2        324.91        348.44        64.27 o                         
 -18   5   2        921.25        858.62       130.62 o                         
 -17   5   2          2.64        -47.73        48.71 o                         
 -16   5   2       1174.38       1168.71       131.89 o                         
 -15   5   2        258.94        225.40        49.83 o                         
 -14   5   2          3.31        -30.33        72.29 o                         
 -13   5   2       2008.15       1788.41       194.03 o                         
 -12   5   2        413.64        411.01        37.09 o                         
 -11   5   2       3150.67       2989.59        50.68 o                         
 -10   5   2        275.89        247.86        18.08 o                         
  -9   5   2       2257.55       2048.95        39.22 o                         
  -8   5   2        837.96        977.81        29.12 o                         
  -7   5   2       8546.82       9506.09       124.61 o                         
  -6   5   2       1816.78       1619.92        30.79 o                         
  -5   5   2       5658.40       5668.78        66.81 o                         
  -4   5   2       5810.78       6403.94        73.59 o                         
  -3   5   2       1519.60       1764.87        32.68 o                         
  -2   5   2      17586.86      18406.10       168.80 o                         
  -1   5   2       6194.06       6233.83        78.46 o                         
   0   5   2        695.91        792.72        23.14 o                         
   1   5   2        979.86       1015.35        24.03 o                         
   2   5   2      10226.20      10366.30       101.82 o                         
   3   5   2       5603.19       5585.35        61.69 o                         
   4   5   2        399.52        419.12        17.37 o                         
   5   5   2       1132.99       1052.94        25.77 o                         
   6   5   2       4361.78       4363.48        55.59 o                         
   7   5   2      10681.24      10501.13       138.77 o                         
   8   5   2       2059.02       1999.10       102.72 o                         
   9   5   2        563.87        561.83        64.26 o                         
  10   5   2       1595.13       1437.19       115.40 o                         
  11   5   2       1270.86       1289.27        73.34 o                         
  12   5   2       1197.83       1182.19        61.36 o                         
  13   5   2        312.85        310.18        49.44 o                         
  14   5   2        433.08        399.06        48.91 o                         
  15   5   2         51.37         14.02        42.26 o                         
  16   5   2         24.93        138.29        45.35 o                         
  17   5   2          0.59        -40.30        43.24 o                         
  18   5   2        308.75        271.02        94.37 o                         
  19   5   2        146.93        108.11        51.68 o                         
  20   5   2         38.19         56.62        65.71 o                         
 -21   6   2        180.76        139.50        96.38 o                         
 -20   6   2        209.75        190.86        68.48 o                         
 -19   6   2         40.96          5.40        54.82 o                         
 -18   6   2        398.40        454.59        69.47 o                         
 -17   6   2        364.20        329.69        74.82 o                         
 -16   6   2        166.70        107.46        91.31 o                         
 -15   6   2        429.57        420.44        60.93 o                         
 -14   6   2        445.94        445.40        58.86 o                         
 -13   6   2          8.39        -10.05        28.07 o                         
 -12   6   2          0.61        -15.67        19.71 o                         
 -11   6   2         49.69         39.45        20.19 o                         
 -10   6   2       1563.35       1489.65        35.96 o                         
  -9   6   2        286.39        280.92        15.97 o                         
  -8   6   2         10.34          4.97        12.87 o                         
  -7   6   2          3.37         -0.47        12.54 o                         
  -6   6   2       1186.53       1171.22        29.59 o                         
  -5   6   2        272.30        236.91        16.94 o                         
  -4   6   2        344.16        364.70        24.77 o                         
  -3   6   2         13.07          4.68        13.91 o                         
  -2   6   2        117.75        120.04        13.26 o                         
  -1   6   2         54.06         56.62        13.07 o                         
   0   6   2         65.72         68.45        15.04 o                         
   1   6   2        238.92        249.49        16.12 o                         
   2   6   2        525.03        522.81        19.54 o                         
   3   6   2        200.42        185.01        20.11 o                         
   4   6   2         95.72         78.16        12.88 o                         
   5   6   2         99.95        107.31        13.47 o                         
   6   6   2       1640.19       1618.39        29.59 o                         
   7   6   2        905.60        913.48        33.37 o                         
   8   6   2        116.07        117.73        24.07 o                         
   9   6   2        880.56        917.45        41.31 o                         
  10   6   2       2536.96       2560.39       196.57 o                         
  11   6   2        124.10        135.51        43.26 o                         
  12   6   2        240.63        226.70        52.70 o                         
  13   6   2        818.71        738.06        77.36 o                         
  14   6   2       1293.97       1279.70       186.42 o                         
  15   6   2       1118.99       1164.49       106.53 o                         
  16   6   2         12.22         57.76        55.25 o                         
  17   6   2         13.72         48.42        58.10 o                         
  18   6   2        888.84        831.17        88.76 o                         
  19   6   2        154.65         99.40        66.29 o                         
  20   6   2         36.02         81.84        86.24 o                         
 -21   7   2        299.19        349.97       106.53 o                         
 -20   7   2         40.24         65.84        61.39 o                         
 -19   7   2         13.30        -43.32        56.64 o                         
 -18   7   2        250.55        223.61        63.20 o                         
 -17   7   2        522.33        533.35        70.67 o                         
 -16   7   2         35.73        -39.55        48.32 o                         
 -15   7   2        325.10        392.55        62.08 o                         
 -14   7   2        822.91        749.18       162.33 o                         
 -13   7   2         15.17         29.77        30.05 o                         
 -12   7   2        148.93        160.11        26.33 o                         
 -11   7   2        565.39        512.73        32.31 o                         
 -10   7   2       1940.86       1768.67        50.88 o                         
  -9   7   2         27.05          1.00        15.65 o                         
  -8   7   2       1410.72       1246.54        42.17 o                         
  -7   7   2       5748.11       5571.84        62.98 o                         
  -6   7   2       5439.19       5498.87        70.47 o                         
  -5   7   2        120.41        105.54        20.98 o                         
  -4   7   2       4924.80       5092.96        66.16 o                         
  -3   7   2       3171.56       3228.49        49.09 o                         
  -2   7   2       5141.05       5089.27        63.09 o                         
  -1   7   2       5899.94       5740.76        61.59 o                         
   0   7   2        715.11        674.89        23.82 o                         
   1   7   2         75.83         64.37        14.02 o                         
   2   7   2       1791.15       1724.72        32.88 o                         
   3   7   2       2021.62       1993.62        36.24 o                         
   4   7   2         19.05         43.25        13.37 o                         
   5   7   2       1557.53       1633.54        54.00 o                         
   6   7   2       1947.13       1990.00        34.95 o                         
   7   7   2         31.30          9.76        18.05 o                         
   8   7   2       2082.29       2141.70        67.73 o                         
   9   7   2      11355.93      11895.85       164.93 o                         
  10   7   2        496.64        488.19        40.01 o                         
  11   7   2       1596.42       1632.22        90.45 o                         
  12   7   2        471.93        463.69        78.63 o                         
  13   7   2       1970.23       1947.98        99.53 o                         
  14   7   2         25.83        110.99        55.25 o                         
  15   7   2       1188.73       1109.37        88.77 o                         
  16   7   2        216.02        177.80        61.39 o                         
  17   7   2         57.75        140.20        64.27 o                         
  18   7   2        141.68         57.67        61.70 o                         
  19   7   2        287.47        308.67       116.67 o                         
 -20   8   2        226.83        217.23        70.42 o                         
 -19   8   2        138.30        155.39        66.38 o                         
 -18   8   2        151.09        105.32        59.10 o                         
 -17   8   2        123.25         25.04        54.82 o                         
 -16   8   2        155.37        124.45        54.82 o                         
 -15   8   2        189.72        336.00        92.58 o                         
 -14   8   2         96.20         99.31        51.64 o                         
 -13   8   2        120.92        111.00        35.69 o                         
 -12   8   2       4563.49       4511.83       133.26 o                         
 -11   8   2        190.56        175.49        48.18 o                         
 -10   8   2        719.02        664.49        32.41 o                         
  -9   8   2        597.82        599.06        29.32 o                         
  -8   8   2      11234.94      11152.04       124.88 o                         
  -7   8   2        305.34        313.92        20.63 o                         
  -6   8   2        701.06        707.92        26.11 o                         
  -5   8   2       1299.72       1159.74        39.79 o                         
  -4   8   2       9888.34      10176.00       115.21 o                         
  -3   8   2       7487.73       7110.42        85.15 o                         
  -2   8   2      14520.07      15914.49       144.93 o                         
  -1   8   2       5115.38       5556.48        62.53 o                         
   0   8   2      31528.80      32549.51       297.41 o                         
   1   8   2       1241.52        934.18        27.01 o                         
   2   8   2        290.86        315.16        19.33 o                         
   3   8   2       7826.28       7655.58        85.52 o                         
   4   8   2      21382.87      20526.96       202.37 o                         
   5   8   2        116.72        113.93        15.87 o                         
   6   8   2         79.97         85.03        23.20 o                         
   7   8   2       6965.06       7212.00       113.63 o                         
   8   8   2       1754.38       1696.51        51.61 o                         
   9   8   2       2419.24       2349.02        59.54 o                         
  10   8   2        156.12        132.83        37.89 o                         
  11   8   2          3.36          3.83        33.78 o                         
  12   8   2        452.16        443.55        44.92 o                         
  13   8   2          0.54         -3.95        48.32 o                         
  14   8   2        268.72        201.92        78.63 o                         
  15   8   2        107.53         45.82        55.25 o                         
  16   8   2        579.39        735.30       205.45 o                         
  17   8   2        217.66        291.54        69.88 o                         
  18   8   2        207.39        292.49        72.94 o                         
  19   8   2         39.39        114.14        76.09 o                         
 -19   9   2        125.25         -4.34        61.39 o                         
 -18   9   2        170.94         70.12        60.66 o                         
 -17   9   2         97.83         78.40        78.63 o                         
 -16   9   2         23.75        -43.12        71.02 o                         
 -15   9   2       1139.64       1309.78        95.34 o                         
 -14   9   2        295.15        243.70       126.82 o                         
 -13   9   2        865.68        973.81        60.04 o                         
 -12   9   2        838.48        841.92        44.35 o                         
 -11   9   2        868.62        851.44        44.12 o                         
 -10   9   2        542.81        596.41        38.29 o                         
  -9   9   2       2220.64       2276.51        81.81 o                         
  -8   9   2         26.36          4.75        20.23 o                         
  -7   9   2        888.08        857.37        34.42 o                         
  -6   9   2       4096.63       4201.98        74.03 o                         
  -5   9   2       1876.39       1915.01        51.41 o                         
  -4   9   2         70.02        100.57        16.20 o                         
  -3   9   2         28.72         -6.84        14.13 o                         
  -2   9   2      12779.57      12726.10       121.78 o                         
  -1   9   2        666.94        529.70        21.69 o                         
   0   9   2        554.07        583.32        23.69 o                         
   1   9   2         59.41         -2.27        15.55 o                         
   2   9   2       3337.71       3540.12        52.46 o                         
   3   9   2       4305.16       4147.19        57.84 o                         
   4   9   2        614.98        610.02        24.72 o                         
   5   9   2         13.44          6.24        19.74 o                         
   6   9   2        210.72        189.53        23.34 o                         
   7   9   2       5674.58       5486.01        96.52 o                         
   8   9   2        760.81        771.49        60.41 o                         
   9   9   2         52.14         76.41        27.46 o                         
  10   9   2       1083.08       1166.50        80.05 o                         
  11   9   2        350.30        338.72        43.14 o                         
  12   9   2        289.07        314.79        44.31 o                         
  13   9   2         35.22         45.65        53.80 o                         
  14   9   2        542.95        487.80        70.69 o                         
  15   9   2         66.90        -24.84        55.96 o                         
  16   9   2        128.70        107.80        62.77 o                         
  17   9   2         36.50        -29.30        59.90 o                         
  18   9   2          2.09         17.17        68.48 o                         
 -18  10   2         83.15         75.04        62.46 o                         
 -17  10   2          5.46         47.24        57.06 o                         
 -16  10   2         65.17         52.02        55.96 o                         
 -15  10   2         32.91          5.32        54.50 o                         
 -14  10   2        458.51        519.45       115.40 o                         
 -13  10   2         33.33         61.90        30.72 o                         
 -12  10   2         15.16         19.88        30.14 o                         
 -11  10   2          1.28        -22.57        28.12 o                         
 -10  10   2        334.97        356.68        35.48 o                         
  -9  10   2        156.59        108.98        24.22 o                         
  -8  10   2         37.87         35.45        22.84 o                         
  -7  10   2         10.34         -5.87        21.87 o                         
  -6  10   2        565.00        619.67        29.06 o                         
  -5  10   2          6.02         36.51        19.38 o                         
  -4  10   2        193.66        220.29        23.06 o                         
  -3  10   2         59.36         48.58        18.74 o                         
  -2  10   2         51.86         41.59        18.78 o                         
  -1  10   2        112.41        147.12        17.66 o                         
   0  10   2          3.49          8.74        15.45 o                         
   1  10   2          1.61         -0.93        15.22 o                         
   2  10   2        275.27        306.22        21.90 o                         
   3  10   2         51.28         39.09        17.51 o                         
   4  10   2        541.64        540.24        30.65 o                         
   5  10   2         14.10         -4.74        21.21 o                         
   6  10   2        329.48        301.00        31.65 o                         
   7  10   2         43.77         49.86        26.54 o                         
   8  10   2          9.96          7.01        25.89 o                         
   9  10   2        673.52        610.64        69.19 o                         
  10  10   2        287.55        256.82        40.61 o                         
  11  10   2         67.75         46.55        37.68 o                         
  12  10   2        401.37        469.37        92.63 o                         
  13  10   2        702.46        763.58        58.51 o                         
  14  10   2         12.49        -47.16        52.70 o                         
  15  10   2        520.36        523.73       116.67 o                         
  16  10   2        214.57        191.92        66.81 o                         
  17  10   2         23.20         59.91        66.07 o                         
 -17  11   2         83.76        135.11        76.09 o                         
 -16  11   2         33.43         27.44        54.50 o                         
 -15  11   2         70.43        127.60        57.77 o                         
 -14  11   2        343.58        486.30        73.47 o                         
 -13  11   2       1899.03       2072.27        72.86 o                         
 -12  11   2        101.12         83.14        32.45 o                         
 -11  11   2        613.51        559.69        43.01 o                         
 -10  11   2        478.81        478.73        40.28 o                         
  -9  11   2       1448.67       1554.10        75.26 o                         
  -8  11   2        639.60        573.24        35.37 o                         
  -7  11   2        294.56        360.42        44.72 o                         
  -6  11   2         51.41         35.14        24.34 o                         
  -5  11   2        510.97        491.22        29.13 o                         
  -4  11   2       2229.73       2262.79        48.00 o                         
  -3  11   2        281.65        272.91        23.61 o                         
  -2  11   2        777.21        782.35        31.26 o                         
  -1  11   2       1979.92       1918.86        45.06 o                         
   0  11   2        111.14         71.85        18.75 o                         
   1  11   2         32.59          0.44        17.65 o                         
   2  11   2       2423.95       2408.50        44.54 o                         
   3  11   2        571.42        513.00        31.79 o                         
   4  11   2        460.47        396.20        30.89 o                         
   5  11   2        298.78        372.01        39.30 o                         
   6  11   2        501.65        411.69        38.67 o                         
   7  11   2          4.85        -16.53        27.86 o                         
   8  11   2        218.79        247.54        33.29 o                         
   9  11   2       3078.60       3041.25        90.06 o                         
  10  11   2         52.24         93.14        40.21 o                         
  11  11   2        551.90        468.27        49.62 o                         
  12  11   2        104.01        128.20        41.73 o                         
  13  11   2        853.22        761.65        61.04 o                         
  14  11   2        204.05        199.10        66.36 o                         
  15  11   2        143.00        102.85        81.16 o                         
  16  11   2        300.44        234.61        69.95 o                         
 -16  12   2        629.51        647.30        81.97 o                         
 -15  12   2          1.32          0.70        58.10 o                         
 -14  12   2         25.87         -6.44        56.47 o                         
 -13  12   2        171.04        132.91        45.43 o                         
 -12  12   2        733.64        791.44        50.69 o                         
 -11  12   2        133.60        162.58        36.12 o                         
 -10  12   2         33.35         35.05        32.26 o                         
  -9  12   2        605.24        605.21        37.26 o                         
  -8  12   2       3544.24       3557.81        75.31 o                         
  -7  12   2       1275.81       1330.04        50.01 o                         
  -6  12   2        310.28        352.62        32.30 o                         
  -5  12   2        760.57        685.74        38.34 o                         
  -4  12   2      11396.08      11888.36       133.28 o                         
  -3  12   2         99.93         96.88        22.41 o                         
  -2  12   2       7265.47       7508.45        95.72 o                         
  -1  12   2         11.45         34.10        25.08 o                         
   0  12   2       8757.35       8636.92       106.05 o                         
   1  12   2         32.10         61.96        22.72 o                         
   2  12   2       1173.35       1187.78        50.65 o                         
   3  12   2       1502.64       1317.43        53.36 o                         
   4  12   2       4102.94       4126.55       105.11 o                         
   5  12   2        880.75        947.70        57.15 o                         
   6  12   2        111.80        100.73        60.81 o                         
   7  12   2        242.39        230.62        36.98 o                         
   8  12   2         97.45         73.60        32.13 o                         
   9  12   2        974.37       1031.80        57.93 o                         
  10  12   2        651.36        643.16        99.49 o                         
  11  12   2          6.46        -21.95        38.43 o                         
  12  12   2         55.60         81.09        42.89 o                         
  13  12   2         19.23         63.97        45.32 o                         
  14  12   2         32.37         23.75        68.48 o                         
  15  12   2         31.26         77.27        61.86 o                         
 -15  13   2        184.13         82.06        63.65 o                         
 -14  13   2        621.92        768.10       163.60 o                         
 -13  13   2         90.35         87.07        45.79 o                         
 -12  13   2         76.47         17.46        42.26 o                         
 -11  13   2        750.58        775.81        52.30 o                         
 -10  13   2        967.23       1060.17        57.31 o                         
  -9  13   2        415.31        432.37        37.66 o                         
  -8  13   2        210.98        235.02        31.81 o                         
  -7  13   2          1.45        -18.57        34.92 o                         
  -6  13   2       1947.13       1731.06        58.30 o                         
  -5  13   2          1.47        -22.42        23.83 o                         
  -4  13   2        266.87        272.54        32.70 o                         
  -3  13   2          0.85         23.25        27.66 o                         
  -2  13   2       5469.14       5348.91        96.55 o                         
  -1  13   2        324.93        245.50        28.45 o                         
   0  13   2        175.76        107.41        26.33 o                         
   1  13   2        410.82        363.44        36.75 o                         
   2  13   2       5117.01       5064.18        93.08 o                         
   3  13   2       1013.38        939.31        58.34 o                         
   4  13   2        859.68        810.07        69.12 o                         
   5  13   2        121.76         83.96        38.02 o                         
   6  13   2       1480.04       1392.52        68.94 o                         
   7  13   2       1687.34       1636.53        75.21 o                         
   8  13   2         84.09         93.43        38.43 o                         
   9  13   2        185.32        190.86        57.31 o                         
  10  13   2        163.09        139.86        68.48 o                         
  11  13   2         61.23         82.30        92.58 o                         
  12  13   2          1.81         97.51        56.63 o                         
  13  13   2          0.76          1.06        54.22 o                         
 -13  14   2          2.78          5.60        44.78 o                         
 -12  14   2          8.17         23.96        52.34 o                         
 -11  14   2        149.94         88.15        50.68 o                         
 -10  14   2        357.96        509.76        66.81 o                         
  -9  14   2          7.97        158.40        55.25 o                         
  -8  14   2          6.01         -3.86        32.20 o                         
  -7  14   2         74.56          4.61        29.95 o                         
  -6  14   2        140.79        163.45        32.34 o                         
  -5  14   2        336.90        352.48        37.28 o                         
  -4  14   2          0.95          5.16        29.32 o                         
  -3  14   2         43.73          0.45        28.33 o                         
  -2  14   2          5.32         12.82        26.54 o                         
  -1  14   2          9.20         25.06        36.49 o                         
   0  14   2          9.32         51.16        33.45 o                         
   1  14   2         60.72         90.86        44.53 o                         
   2  14   2        258.53        255.02        40.28 o                         
   3  14   2        231.38        228.12        39.01 o                         
   4  14   2        132.29        116.24        41.86 o                         
   5  14   2         39.32         29.21        39.48 o                         
   6  14   2        273.78        240.49        52.12 o                         
   7  14   2         21.56         87.17        58.37 o                         
   8  14   2        369.42        362.22        48.71 o                         
   9  14   2          9.91         18.82       119.21 o                         
  10  14   2         54.29         52.99        56.64 o                         
  11  14   2         28.30         24.21        56.64 o                         
  12  14   2          4.72        -78.63        78.63 o                         
 -11  15   2        255.49        289.53        64.27 o                         
 -10  15   2        145.04        220.66        62.46 o                         
  -9  15   2        338.85        438.95        72.22 o                         
  -8  15   2       1083.87       1128.62        81.26 o                         
  -7  15   2        515.96        480.23        47.97 o                         
  -6  15   2          2.16        -21.54        35.20 o                         
  -5  15   2        438.65        521.12        47.94 o                         
  -4  15   2        164.71        116.69        34.56 o                         
  -3  15   2        315.01        325.79        40.21 o                         
  -2  15   2        159.41        228.53        36.04 o                         
  -1  15   2       1796.70       1637.55        69.53 o                         
   0  15   2          3.58         64.81        35.44 o                         
   1  15   2        160.28        167.97        40.99 o                         
   2  15   2        545.94        556.47        48.92 o                         
   3  15   2       1372.65       1413.37        67.20 o                         
   4  15   2         21.51         68.45        57.10 o                         
   5  15   2         95.65         91.07        38.23 o                         
   6  15   2       1285.57       1385.03       132.08 o                         
   7  15   2        663.86        626.67        58.34 o                         
   8  15   2         27.15        149.46        61.39 o                         
   9  15   2        401.06        431.85        71.30 o                         
  -8  16   2       1230.62       1506.99        87.11 o                         
  -7  16   2         83.41         41.34        34.91 o                         
  -6  16   2        263.36        170.61        37.15 o                         
  -5  16   2        104.09        113.09        37.64 o                         
  -4  16   2       2292.98       2408.11        76.88 o                         
  -3  16   2        101.94        148.08        41.07 o                         
  -2  16   2       1748.23       1742.94        75.10 o                         
  -1  16   2        423.88        373.60        46.64 o                         
   0  16   2       2365.92       2353.71        85.12 o                         
   1  16   2        533.07        472.06        70.38 o                         
   2  16   2         90.26         47.78        38.39 o                         
   3  16   2          8.85        -36.05        36.42 o                         
   4  16   2        743.47        785.44        65.16 o                         
   5  16   2        450.64        512.43        71.02 o                         
   6  16   2         15.55         -9.48        38.82 o                         
  -1  17   2          2.42          6.36        58.10 o                         
   0  17   2         29.49        -46.63        76.09 o                         
 -23   0   3        460.56        355.09       101.45 o                         
 -21   0   3        973.68       1087.97        92.58 o                         
 -19   0   3       1584.90       1868.08       320.85 o                         
 -17   0   3       2602.80       2649.03        92.32 o                         
 -15   0   3       1121.64       1084.84        46.86 o                         
 -13   0   3       2009.41       2045.80       175.01 o                         
 -11   0   3        592.63        653.07        84.97 o                         
  -9   0   3         39.77         51.58        65.95 o                         
  -7   0   3        209.37        158.68        19.85 o                         
  -5   0   3        196.71        211.18        16.12 o                         
  -3   0   3          3.56         -0.41         4.41 o                         
  -1   0   3       1179.97       1167.22        22.18 o                         
   1   0   3        705.53        737.47        23.71 o                         
   3   0   3       4833.75       4874.52        67.03 o                         
   5   0   3       1347.89       1388.51        32.54 o                         
   7   0   3        571.39        604.25        48.19 o                         
   9   0   3          3.15        -43.12        43.12 o                         
  11   0   3       1848.33       1625.81       111.60 o                         
  13   0   3       1596.59       1625.81       124.28 o                         
  15   0   3        535.24        451.47        88.77 o                         
  17   0   3       2989.84       3107.04       180.08 o                         
  19   0   3       1732.64       1851.54       157.25 o                         
  21   0   3        266.30        200.37        98.92 o                         
 -23   1   3        107.76        105.76        54.85 o                         
 -22   1   3       1088.36       1172.69        77.01 o                         
 -21   1   3        437.56        516.22        50.50 o                         
 -20   1   3        132.57         88.17        37.70 o                         
 -19   1   3          3.35        -27.97        27.97 o                         
 -18   1   3       2930.06       2914.17       104.67 o                         
 -17   1   3       2699.34       2712.05        58.87 o                         
 -16   1   3       1089.39       1183.99        47.22 o                         
 -15   1   3       1992.93       1936.22        47.91 o                         
 -14   1   3       2063.28       1925.14        43.73 o                         
 -13   1   3       3102.45       3128.67        53.16 o                         
 -12   1   3        295.34        259.35        19.95 o                         
 -11   1   3       2748.22       2766.36        45.77 o                         
 -10   1   3       1462.74       1358.18        31.45 o                         
  -9   1   3        231.17        243.77        16.52 o                         
  -8   1   3        794.83        838.55        24.68 o                         
  -7   1   3       1530.25       1478.60        33.67 o                         
  -6   1   3        719.57        879.86        22.00 o                         
  -5   1   3       2699.02       2871.79        34.79 o                         
  -4   1   3       2010.86       1953.81        24.09 o                         
  -3   1   3       4884.81       5120.27        39.21 o                         
  -2   1   3      21491.21      22709.92       199.66 o                         
  -1   1   3        881.82        879.89        17.74 o                         
   0   1   3       1250.33       1331.08        20.33 o                         
   1   1   3        477.28        435.22        17.26 o                         
   2   1   3      10244.79      11111.55        95.81 o                         
   3   1   3      20615.10      21179.22       167.27 o                         
   4   1   3       1011.96        818.78        18.44 o                         
   5   1   3        576.16        602.50        27.66 o                         
   6   1   3       6085.15       6383.23        62.72 o                         
   7   1   3       2231.75       2299.89        57.11 o                         
   8   1   3        118.63        105.69        28.62 o                         
   9   1   3       5823.58       5901.76       155.35 o                         
  10   1   3        179.46        139.15        31.45 o                         
  11   1   3       2317.08       2125.62        88.44 o                         
  12   1   3       1128.19       1137.17        60.45 o                         
  13   1   3       2875.36       2961.63       105.41 o                         
  14   1   3        579.88        466.67        59.10 o                         
  15   1   3         99.12          3.88        45.71 o                         
  16   1   3         61.25        129.31        56.47 o                         
  17   1   3       1709.37       1432.22       129.35 o                         
  18   1   3       1436.29       1405.78        99.43 o                         
  19   1   3          2.20          4.83        55.51 o                         
  20   1   3         57.81         65.61        60.90 o                         
  21   1   3          7.35          3.39       100.19 o                         
 -23   2   3        845.67        788.62        90.79 o                         
 -22   2   3        151.25        135.64        49.34 o                         
 -21   2   3        222.50        282.56        50.18 o                         
 -20   2   3         68.61         64.52        68.49 o                         
 -19   2   3       1544.14       1701.51        91.56 o                         
 -18   2   3         35.61         96.75        35.51 o                         
 -17   2   3          5.76         60.98        32.90 o                         
 -16   2   3        426.79        409.48        32.74 o                         
 -15   2   3       7911.82       7883.81       114.20 o                         
 -14   2   3        468.46        465.67        29.76 o                         
 -13   2   3       2861.63       2702.15        48.03 o                         
 -12   2   3        139.84        115.48        14.18 o                         
 -11   2   3      31974.35      31913.73       289.22 o                         
 -10   2   3        967.26        871.74        30.52 o                         
  -9   2   3        253.29        226.59        15.24 o                         
  -8   2   3        377.80        336.75        16.91 o                         
  -7   2   3      14939.85      14557.83       134.71 o                         
  -6   2   3       5297.40       6188.31        67.24 o                         
  -5   2   3      19356.32      20314.76       180.70 o                         
  -4   2   3       4024.95       4472.97        42.37 o                         
  -3   2   3       2014.26       2187.06        25.18 o                         
  -2   2   3       1887.55       1831.18        27.83 o                         
  -1   2   3       1090.47        940.19        19.58 o                         
   0   2   3      16313.91      16697.56       177.38 o                         
   1   2   3       7730.66       8138.41        68.71 o                         
   2   2   3        473.46        517.07        12.00 o                         
   3   2   3        734.79        789.41        14.33 o                         
   4   2   3        166.74        234.07         9.76 o                         
   5   2   3       5289.00       5135.39        52.99 o                         
   6   2   3        490.90        477.31        23.55 o                         
   7   2   3      41224.62      43113.26       381.63 o                         
   8   2   3       4457.85       4549.63        76.87 o                         
   9   2   3      20631.33      21570.39       365.55 o                         
  10   2   3        442.23        318.65        44.46 o                         
  11   2   3      18804.34      19365.09       298.68 o                         
  12   2   3         25.11          5.17        35.36 o                         
  13   2   3        527.14        460.32        63.66 o                         
  14   2   3          4.71         -6.71        54.19 o                         
  15   2   3       2040.08       1897.43       102.17 o                         
  16   2   3        341.36        256.89        48.96 o                         
  17   2   3         30.37         48.23        52.88 o                         
  18   2   3         79.16         24.04        56.47 o                         
  19   2   3        151.95        161.96        63.41 o                         
  20   2   3         30.25         43.19        59.10 o                         
  21   2   3         31.17        -17.75        63.41 o                         
 -22   3   3        256.46        214.60        52.21 o                         
 -21   3   3        246.05        217.04        50.74 o                         
 -20   3   3        170.40        120.97        46.80 o                         
 -19   3   3        298.39        356.31        51.13 o                         
 -18   3   3       1037.92       1136.63        91.98 o                         
 -17   3   3       4128.25       4094.72       108.39 o                         
 -16   3   3          1.93         12.33        35.07 o                         
 -15   3   3       1949.88       2028.39        65.15 o                         
 -14   3   3       4091.69       4028.39        72.39 o                         
 -13   3   3       9302.23       9407.19       124.30 o                         
 -12   3   3        122.62         76.63        14.08 o                         
 -11   3   3        827.75        819.86        21.56 o                         
 -10   3   3       4297.50       4249.23        53.55 o                         
  -9   3   3       2229.09       2312.98        32.62 o                         
  -8   3   3        155.56        205.57        15.12 o                         
  -7   3   3       1148.85       1395.31        23.98 o                         
  -6   3   3       5104.87       5395.89        47.74 o                         
  -5   3   3       5956.76       6767.12        61.99 o                         
  -4   3   3      26885.97      29908.30       263.60 o                         
  -3   3   3       1437.80       1488.82        24.61 o                         
  -2   3   3       1073.31       1074.13        35.16 o                         
  -1   3   3       5236.37       5329.73        51.28 o                         
   0   3   3         67.36         78.12        10.71 o                         
   1   3   3       1329.73       1393.69        27.14 o                         
   2   3   3        630.50        780.03        17.51 o                         
   3   3   3       5053.74       4930.34        50.79 o                         
   4   3   3         39.25         54.79        12.20 o                         
   5   3   3       6627.91       7119.77        74.20 o                         
   6   3   3       3791.96       3419.60        43.29 o                         
   7   3   3        150.99        165.04        12.58 o                         
   8   3   3       1803.71       1677.47        37.45 o                         
   9   3   3       4327.16       4076.14        91.67 o                         
  10   3   3       2363.75       2214.93        51.19 o                         
  11   3   3       1116.97        818.51        50.09 o                         
  12   3   3        530.12        521.66        47.29 o                         
  13   3   3       4796.29       4559.86       113.15 o                         
  14   3   3        438.12        433.58        48.82 o                         
  15   3   3          5.62         57.63        42.26 o                         
  16   3   3        266.29        206.24        48.10 o                         
  17   3   3       1258.19       1395.33        97.37 o                         
  18   3   3        503.09        564.43        77.36 o                         
  19   3   3          7.43         36.78        57.39 o                         
  20   3   3          0.64         -9.27        57.06 o                         
 -22   4   3        198.51        190.16        65.71 o                         
 -21   4   3       1408.32       1259.05       194.03 o                         
 -20   4   3          2.52        -41.33        48.32 o                         
 -19   4   3        546.03        503.01        68.20 o                         
 -18   4   3        603.88        645.56        57.08 o                         
 -17   4   3       1766.61       1983.78        82.34 o                         
 -16   4   3        185.02        177.08        39.18 o                         
 -15   4   3         66.55         63.06        34.03 o                         
 -14   4   3        228.65        298.26        60.87 o                         
 -13   4   3       1159.84       1144.85        75.10 o                         
 -12   4   3        625.18        600.94        29.53 o                         
 -11   4   3         10.67         -5.37        16.15 o                         
 -10   4   3         56.85         36.86        13.45 o                         
  -9   4   3        411.22        409.77        19.04 o                         
  -8   4   3        111.17        112.71        14.86 o                         
  -7   4   3        215.37        210.65        13.61 o                         
  -6   4   3        223.69        241.30        18.36 o                         
  -5   4   3        133.45        149.44        11.58 o                         
  -4   4   3         52.41         66.24        11.53 o                         
  -3   4   3        116.64        106.77        12.35 o                         
  -2   4   3          0.17        -11.66        11.66 o                         
  -1   4   3         51.76         54.35        10.12 o                         
   0   4   3          5.91         -3.08        10.60 o                         
   1   4   3        361.46        360.20        14.44 o                         
   2   4   3        196.21        213.21        15.12 o                         
   3   4   3        105.22         96.14         7.89 o                         
   4   4   3          1.75          6.08        12.47 o                         
   5   4   3        905.15        916.92        24.69 o                         
   6   4   3         13.32          8.16        11.14 o                         
   7   4   3        388.56        330.12        16.04 o                         
   8   4   3        173.73        148.81        15.30 o                         
   9   4   3        769.39        770.68        35.77 o                         
  10   4   3         83.21         60.03        33.68 o                         
  11   4   3         73.72         44.26        34.58 o                         
  12   4   3        978.10        901.21        67.96 o                         
  13   4   3        747.18        805.06        64.32 o                         
  14   4   3        235.30        259.47        47.78 o                         
  15   4   3        363.04        359.29        50.71 o                         
  16   4   3         12.53         43.39        44.12 o                         
  17   4   3       2925.79       3018.35       109.02 o                         
  18   4   3        172.31        146.14        53.60 o                         
  19   4   3        392.84        541.37        77.06 o                         
  20   4   3          1.61         47.87       130.62 o                         
 -22   5   3        568.34        574.51       114.14 o                         
 -21   5   3        103.35         25.64        52.17 o                         
 -20   5   3          5.25         38.89        55.46 o                         
 -19   5   3        335.42        256.08        60.66 o                         
 -18   5   3       2007.96       2099.78       114.14 o                         
 -17   5   3        290.23        360.03        69.75 o                         
 -16   5   3        374.08        383.93        59.58 o                         
 -15   5   3       1756.01       1811.67        92.80 o                         
 -14   5   3       2814.98       2859.01       115.40 o                         
 -13   5   3       1292.08       1381.00        77.40 o                         
 -12   5   3       1175.57       1100.14        32.79 o                         
 -11   5   3        743.31        749.50        26.87 o                         
 -10   5   3        290.76        311.13        19.34 o                         
  -9   5   3        154.02        150.04        16.25 o                         
  -8   5   3       3410.14       3803.33        49.67 o                         
  -7   5   3      13073.42      14600.64       149.40 o                         
  -6   5   3        101.40         48.93        13.16 o                         
  -5   5   3       1764.27       1674.45        41.59 o                         
  -4   5   3       4431.07       4925.94        60.83 o                         
  -3   5   3          4.72          3.59        13.87 o                         
  -2   5   3      20289.20      20941.88       178.49 o                         
  -1   5   3       3833.13       3896.30        46.45 o                         
   0   5   3       1223.20       1149.39        26.73 o                         
   1   5   3        316.85        312.47        15.66 o                         
   2   5   3        125.49         51.77        13.12 o                         
   3   5   3       5073.34       5100.52        58.28 o                         
   4   5   3       1869.56       1799.04        41.02 o                         
   5   5   3        932.77        852.75        24.47 o                         
   6   5   3         17.72         29.98        15.00 o                         
   7   5   3        935.54        882.97        29.68 o                         
   8   5   3        164.39        196.77        14.28 o                         
   9   5   3       5195.37       4892.60        94.12 o                         
  10   5   3       2212.55       2241.16        73.70 o                         
  11   5   3        545.86        433.46        44.18 o                         
  12   5   3         40.99         25.36        36.61 o                         
  13   5   3       1434.53       1288.97        69.27 o                         
  14   5   3        389.45        410.92        49.20 o                         
  15   5   3        204.27        127.31        99.72 o                         
  16   5   3          4.21         37.51        45.78 o                         
  17   5   3        855.94        832.62        67.84 o                         
  18   5   3        441.15        444.73        61.42 o                         
  19   5   3        242.39        247.67        57.93 o                         
  20   5   3          0.94         96.38        88.77 o                         
 -21   6   3        107.79         77.15        47.49 o                         
 -20   6   3          8.50        -53.00        53.00 o                         
 -19   6   3        497.62        498.83        72.49 o                         
 -18   6   3         59.59         30.18        52.38 o                         
 -17   6   3          2.13        -28.19        50.73 o                         
 -16   6   3         37.69         73.90        50.54 o                         
 -15   6   3       2060.07       2229.33       123.01 o                         
 -14   6   3        233.88        269.47        63.41 o                         
 -13   6   3        717.56        671.22        52.23 o                         
 -12   6   3       3283.97       3059.67        79.21 o                         
 -11   6   3       2570.65       2663.55        56.27 o                         
 -10   6   3       1591.79       1548.24        37.79 o                         
  -9   6   3      11188.24      11636.80       124.50 o                         
  -8   6   3       5939.08       6448.40        76.81 o                         
  -7   6   3       6644.36       5942.96        72.27 o                         
  -6   6   3      28189.38      29677.81       411.37 o                         
  -5   6   3        314.32        487.23        20.74 o                         
  -4   6   3      14448.96      15923.63       163.73 o                         
  -3   6   3       7539.64       7118.59       100.09 o                         
  -2   6   3       5137.59       5321.68        56.39 o                         
  -1   6   3      12275.68      12882.41       124.36 o                         
   0   6   3      22336.31      23975.15       219.49 o                         
   1   6   3      10140.90      10878.56       108.24 o                         
   2   6   3      14808.99      15684.19       150.84 o                         
   3   6   3       1239.17       1167.67        27.91 o                         
   4   6   3       2030.74       2247.93        36.44 o                         
   5   6   3      15176.55      15655.74       150.41 o                         
   6   6   3       6303.30       6175.90        75.83 o                         
   7   6   3      10032.47      10244.84       113.26 o                         
   8   6   3       2374.19       2397.19        51.55 o                         
   9   6   3       8301.46       8054.86       219.25 o                         
  10   6   3       2019.22       1791.56        89.62 o                         
  11   6   3      11157.52      10895.02       238.45 o                         
  12   6   3         15.34         56.90        47.30 o                         
  13   6   3        510.76        465.39        61.86 o                         
  14   6   3         32.12         15.97        58.34 o                         
  15   6   3       1413.84       1499.13       300.56 o                         
  16   6   3         37.62         70.85        55.51 o                         
  17   6   3         31.30        151.08        61.39 o                         
  18   6   3        153.37        148.02        66.38 o                         
  19   6   3         24.88         33.05        60.27 o                         
 -21   7   3        233.16        247.92        70.01 o                         
 -20   7   3         11.55        -15.37        59.60 o                         
 -19   7   3         46.23         21.60        54.82 o                         
 -18   7   3          4.16         44.23        65.95 o                         
 -17   7   3       1547.39       1358.19        92.80 o                         
 -16   7   3        381.55        465.06        67.87 o                         
 -15   7   3         52.60         67.39        48.70 o                         
 -14   7   3        902.89       1009.92        75.83 o                         
 -13   7   3       3235.03       3211.61        85.56 o                         
 -12   7   3       1961.72       1957.88        55.39 o                         
 -11   7   3        220.26        212.97        30.75 o                         
 -10   7   3       3536.87       3379.41        58.96 o                         
  -9   7   3        376.84        395.49        20.13 o                         
  -8   7   3       1743.47       1730.47        44.80 o                         
  -7   7   3       2149.06       2291.81        41.22 o                         
  -6   7   3      10920.37      10509.78       116.50 o                         
  -5   7   3        128.79        152.00        17.24 o                         
  -4   7   3       4656.57       4914.60        64.98 o                         
  -3   7   3       6473.07       6724.10        73.67 o                         
  -2   7   3       1131.10       1120.26        32.23 o                         
  -1   7   3       3278.02       3310.48        42.41 o                         
   0   7   3        100.69         77.58        16.80 o                         
   1   7   3        590.46        559.29        21.05 o                         
   2   7   3       3468.71       3164.86        45.89 o                         
   3   7   3       8716.15       8875.53        94.17 o                         
   4   7   3        301.14        314.38        17.63 o                         
   5   7   3         71.96         98.04        14.80 o                         
   6   7   3       8998.29       9007.24        96.19 o                         
   7   7   3        148.47        142.99        28.12 o                         
   8   7   3       1369.21       1345.15        38.85 o                         
   9   7   3       6870.44       7058.04       129.49 o                         
  10   7   3       2240.50       2335.35        99.53 o                         
  11   7   3         35.32         22.58        45.71 o                         
  12   7   3        960.58        825.98        71.47 o                         
  13   7   3       3213.68       3018.06       122.61 o                         
  14   7   3         75.30         78.92        95.11 o                         
  15   7   3        630.68        577.97        72.62 o                         
  16   7   3       1020.23       1011.24       155.99 o                         
  17   7   3       1094.75       1092.30        96.80 o                         
  18   7   3        110.32         54.02        74.82 o                         
  19   7   3        122.99         43.28        68.08 o                         
 -20   8   3         52.23         -4.28        56.06 o                         
 -19   8   3          1.05         38.65        58.47 o                         
 -18   8   3        434.27        414.72        70.67 o                         
 -17   8   3          2.84         35.33        51.64 o                         
 -16   8   3        521.02        592.46        73.55 o                         
 -15   8   3         21.51         16.40        69.75 o                         
 -14   8   3         64.66         18.88        48.03 o                         
 -13   8   3        186.57        188.23        37.33 o                         
 -12   8   3        248.45        262.70        30.48 o                         
 -11   8   3        149.21         95.44        25.84 o                         
 -10   8   3        176.71        146.25        20.79 o                         
  -9   8   3         20.05         10.60        16.20 o                         
  -8   8   3          0.51         -8.32        15.44 o                         
  -7   8   3       1034.15       1016.62        33.34 o                         
  -6   8   3        178.11        162.03        18.96 o                         
  -5   8   3        231.76        233.27        19.84 o                         
  -4   8   3         69.06         69.89        13.91 o                         
  -3   8   3          6.87         -3.91        12.07 o                         
  -2   8   3         40.43         52.51        13.36 o                         
  -1   8   3          1.32         -7.26        12.89 o                         
   0   8   3          7.14         -8.13        14.48 o                         
   1   8   3        439.05        363.42        19.83 o                         
   2   8   3          4.03         22.01        14.83 o                         
   3   8   3       2042.23       1980.27        38.11 o                         
   4   8   3        363.23        361.86        21.05 o                         
   5   8   3        153.64        136.47        16.73 o                         
   6   8   3        479.07        485.89        25.69 o                         
   7   8   3        810.90        824.84        32.64 o                         
   8   8   3        444.11        407.57        30.42 o                         
   9   8   3        205.11        205.32        35.11 o                         
  10   8   3          5.65          6.10        31.08 o                         
  11   8   3        220.73        152.98        36.50 o                         
  12   8   3        951.37        957.88       108.00 o                         
  13   8   3         21.11         68.66        51.09 o                         
  14   8   3        539.27        298.30        62.46 o                         
  15   8   3        364.85        263.44        81.16 o                         
  16   8   3        115.70         40.25        61.70 o                         
  17   8   3        298.70        386.73        74.75 o                         
  18   8   3        683.27        675.75        86.86 o                         
 -19   9   3        250.51        196.29        64.27 o                         
 -18   9   3        215.42        220.17        63.90 o                         
 -17   9   3         26.65        -48.88        52.70 o                         
 -16   9   3        305.71        338.73        64.56 o                         
 -15   9   3          1.32         60.17        51.18 o                         
 -14   9   3        736.78        793.59        73.47 o                         
 -13   9   3         73.61         77.50        30.85 o                         
 -12   9   3        593.20        670.84        41.37 o                         
 -11   9   3        713.48        677.28        55.65 o                         
 -10   9   3        697.58        636.19        33.75 o                         
  -9   9   3       2404.36       2341.33        52.95 o                         
  -8   9   3         15.53         16.36        17.89 o                         
  -7   9   3       1110.63       1142.39        45.18 o                         
  -6   9   3        580.43        634.90        27.59 o                         
  -5   9   3       1046.52       1011.18        33.15 o                         
  -4   9   3        226.94        276.12        21.84 o                         
  -3   9   3        653.86        595.07        25.52 o                         
  -2   9   3       6791.44       7000.16        76.29 o                         
  -1   9   3        192.47        110.54        15.39 o                         
   0   9   3        741.80        748.18        27.68 o                         
   1   9   3        167.75        167.62        18.41 o                         
   2   9   3       2375.17       2398.49        42.88 o                         
   3   9   3       3711.89       3759.67        54.96 o                         
   4   9   3       4630.53       4516.71        66.45 o                         
   5   9   3        364.26        392.84        25.80 o                         
   6   9   3        615.93        575.80        28.46 o                         
   7   9   3       2774.32       2765.75        58.42 o                         
   8   9   3        185.43        254.67        43.93 o                         
   9   9   3        795.03        839.15        41.49 o                         
  10   9   3        342.11        285.64        40.17 o                         
  11   9   3         21.50        -20.36        34.16 o                         
  12   9   3        375.37        379.48        45.47 o                         
  13   9   3          3.99        -48.32        48.32 o                         
  14   9   3        259.22        287.17        62.77 o                         
  15   9   3        116.73        137.88        65.95 o                         
  16   9   3        170.05         60.40        62.46 o                         
  17   9   3         28.38         84.45        66.29 o                         
 -19  10   3        803.44       1179.41       154.72 o                         
 -18  10   3         28.16        -55.96        55.96 o                         
 -17  10   3         22.09        -51.18        51.18 o                         
 -16  10   3         35.37         -0.72        91.31 o                         
 -15  10   3       1874.13       1854.95       108.70 o                         
 -14  10   3         61.40        122.84        53.71 o                         
 -13  10   3          6.11         14.81        38.81 o                         
 -12  10   3        155.08        171.03        32.95 o                         
 -11  10   3       1257.51       1276.06        53.74 o                         
 -10  10   3        116.06        111.40        62.18 o                         
  -9  10   3       1655.33       1761.69        50.75 o                         
  -8  10   3       6427.15       6186.49        96.16 o                         
  -7  10   3       1288.24       1225.53        39.94 o                         
  -6  10   3       7682.43       7999.38       102.07 o                         
  -5  10   3       2487.48       2726.20        53.06 o                         
  -4  10   3        313.51        279.68        22.72 o                         
  -3  10   3       6535.97       6604.91        82.64 o                         
  -2  10   3        686.00        652.80        28.23 o                         
  -1  10   3        393.11        410.22        23.00 o                         
   0  10   3       3353.36       2872.17        45.19 o                         
   1  10   3       2734.96       2990.85        59.73 o                         
   2  10   3        170.87        185.32        20.26 o                         
   3  10   3        265.25        274.36        31.44 o                         
   4  10   3        273.71        218.86        23.86 o                         
   5  10   3      13583.01      13685.38       156.64 o                         
   6  10   3       2414.77       2351.63        56.22 o                         
   7  10   3       1281.66       1374.68        53.33 o                         
   8  10   3       1718.00       1758.91        59.94 o                         
   9  10   3       2520.21       2413.17        67.54 o                         
  10  10   3        274.73        179.80        41.77 o                         
  11  10   3       1950.77       2016.64        87.34 o                         
  12  10   3         13.55        -38.01        38.01 o                         
  13  10   3        108.27        124.38        42.52 o                         
  14  10   3         28.26        -15.86        56.47 o                         
  15  10   3        195.39        138.12        62.69 o                         
  16  10   3          2.65        -57.31        57.31 o                         
  17  10   3        215.20        190.23        71.74 o                         
 -17  11   3         72.89         51.70        76.09 o                         
 -16  11   3        207.76        111.60        60.31 o                         
 -15  11   3         58.95         63.76        58.27 o                         
 -14  11   3        363.42        326.85        50.79 o                         
 -13  11   3       2639.35       2598.73        82.00 o                         
 -12  11   3        853.34        854.32        49.28 o                         
 -11  11   3        314.21        409.23        39.77 o                         
 -10  11   3        914.99        929.70        49.11 o                         
  -9  11   3       1653.05       1808.36        57.84 o                         
  -8  11   3         11.83         29.53        24.23 o                         
  -7  11   3        158.06        143.48        26.67 o                         
  -6  11   3         59.01         93.09        25.26 o                         
  -5  11   3        313.61        357.38        27.23 o                         
  -4  11   3       1348.52       1314.24        41.78 o                         
  -3  11   3        115.99        116.19        21.32 o                         
  -2  11   3        355.96        366.46        23.80 o                         
  -1  11   3        482.65        526.92        26.53 o                         
   0  11   3         37.79          7.07        17.55 o                         
   1  11   3        627.76        627.89        28.74 o                         
   2  11   3        905.87        918.42        36.02 o                         
   3  11   3       1777.18       1769.24        88.13 o                         
   4  11   3        250.66        248.19        27.55 o                         
   5  11   3        795.37        879.27        39.55 o                         
   6  11   3       2689.07       2589.13        61.44 o                         
   7  11   3        587.75        583.89        40.41 o                         
   8  11   3        944.06        934.85        72.18 o                         
   9  11   3       1946.51       1832.20        64.24 o                         
  10  11   3        484.09        559.74        52.16 o                         
  11  11   3        323.90        290.69        61.81 o                         
  12  11   3        548.66        570.32        55.84 o                         
  13  11   3        590.88        585.50        56.63 o                         
  14  11   3          2.80        -30.28        56.47 o                         
  15  11   3         61.03        106.53        78.63 o                         
  16  11   3        198.45        213.05        96.38 o                         
 -16  12   3          2.20         18.28        59.10 o                         
 -15  12   3         71.37         59.86        62.46 o                         
 -14  12   3          4.62        -15.28        40.68 o                         
 -13  12   3         76.78         58.34        35.73 o                         
 -12  12   3          0.85        -30.30        30.30 o                         
 -11  12   3        102.84        142.17        63.33 o                         
 -10  12   3         58.27         33.34        32.58 o                         
  -9  12   3         66.10         61.34        27.46 o                         
  -8  12   3         38.20         15.10        25.82 o                         
  -7  12   3        181.68        148.71        28.32 o                         
  -6  12   3        349.47        420.06        34.72 o                         
  -5  12   3         51.05         39.97        26.09 o                         
  -4  12   3         19.33         27.01        21.49 o                         
  -3  12   3          3.39         23.90        20.95 o                         
  -2  12   3          7.06         -8.24        20.85 o                         
  -1  12   3          0.58        -16.06        19.39 o                         
   0  12   3          0.90         -3.05        19.21 o                         
   1  12   3        163.17        133.85        21.59 o                         
   2  12   3        327.59        302.16        31.92 o                         
   3  12   3        183.80        180.60        34.41 o                         
   4  12   3        115.65        119.32        31.60 o                         
   5  12   3        310.29        287.88        45.76 o                         
   6  12   3        167.28        170.86        38.02 o                         
   7  12   3        733.66        721.16        53.03 o                         
   8  12   3          0.18          0.35        31.48 o                         
   9  12   3         69.54        119.77        42.65 o                         
  10  12   3        137.40        120.39        43.96 o                         
  11  12   3        358.52        442.98        52.35 o                         
  12  12   3         21.94         30.02        44.14 o                         
  13  12   3          3.85         16.09        43.26 o                         
  14  12   3         25.24          4.99        56.47 o                         
 -15  13   3         82.17        -11.32        59.58 o                         
 -14  13   3        503.91        581.89        80.71 o                         
 -13  13   3        123.51        133.42        39.08 o                         
 -12  13   3         41.41         27.16        35.05 o                         
 -11  13   3        415.83        421.22        44.43 o                         
 -10  13   3        716.74        806.43        63.66 o                         
  -9  13   3        600.92        678.77        67.62 o                         
  -8  13   3          0.73        -26.67        26.67 o                         
  -7  13   3        364.33        411.27        58.30 o                         
  -6  13   3       2641.33       2623.27        62.89 o                         
  -5  13   3        406.89        393.32        32.56 o                         
  -4  13   3          1.75          5.16        22.87 o                         
  -3  13   3        218.46        231.17        25.28 o                         
  -2  13   3       8006.82       8232.92       105.49 o                         
  -1  13   3        616.23        628.28        33.81 o                         
   0  13   3         10.02         37.57        23.23 o                         
   1  13   3        304.35        351.24        34.88 o                         
   2  13   3       2629.73       2622.81        68.62 o                         
   3  13   3         17.38         11.67        34.41 o                         
   4  13   3       1198.52       1292.78        97.01 o                         
   5  13   3       1716.40       1674.34        78.88 o                         
   6  13   3        470.89        473.44        58.98 o                         
   7  13   3       1257.09       1369.89        69.17 o                         
   8  13   3        122.02        116.51        47.86 o                         
   9  13   3        594.76        628.35        72.49 o                         
  10  13   3        601.56        529.06        70.65 o                         
  11  13   3        502.01        723.74       102.72 o                         
  12  13   3         82.57         38.84        56.06 o                         
  13  13   3        131.05         99.96        82.43 o                         
 -13  14   3         12.64          8.11        47.95 o                         
 -12  14   3        169.44        259.63        50.71 o                         
 -11  14   3        306.57        313.14        44.19 o                         
 -10  14   3        245.39        212.82        40.69 o                         
  -9  14   3       1479.44       1706.41        72.15 o                         
  -8  14   3       2231.78       2011.31        66.08 o                         
  -7  14   3        218.54        163.25        33.45 o                         
  -6  14   3         35.39         67.09        30.94 o                         
  -5  14   3       5928.93       6223.38       116.64 o                         
  -4  14   3       1412.70       1271.38        48.59 o                         
  -3  14   3       3731.41       3691.51        76.25 o                         
  -2  14   3        146.58        105.77        28.53 o                         
  -1  14   3       5718.18       5743.43        94.04 o                         
   0  14   3        757.34        677.42        47.45 o                         
   1  14   3       7519.18       7642.41       123.95 o                         
   2  14   3        115.35         96.59        31.68 o                         
   3  14   3       1168.92       1146.91        71.39 o                         
   4  14   3        518.95        544.88        53.55 o                         
   5  14   3       9240.26       9540.10       187.03 o                         
   6  14   3        106.09        108.54        41.47 o                         
   7  14   3         33.11        100.29        40.99 o                         
   8  14   3        271.48        281.60        56.78 o                         
   9  14   3       1618.86       1667.85       142.04 o                         
  10  14   3        683.62        613.40        79.07 o                         
  11  14   3        532.72        565.19        77.94 o                         
 -11  15   3        179.70        211.97        62.08 o                         
 -10  15   3        349.04        465.81        70.69 o                         
  -9  15   3        348.11        437.95        48.78 o                         
  -8  15   3        109.24         94.97        31.29 o                         
  -7  15   3        217.41        234.53        34.14 o                         
  -6  15   3         15.79         11.78        29.72 o                         
  -5  15   3        307.01        262.38        33.94 o                         
  -4  15   3        138.61         78.39        30.74 o                         
  -3  15   3        898.57        825.82        44.00 o                         
  -2  15   3         34.40         60.60        30.01 o                         
  -1  15   3       1333.15       1192.00        55.33 o                         
   0  15   3        119.32         27.31        36.25 o                         
   1  15   3        502.28        522.81        48.96 o                         
   2  15   3         30.65         20.30        37.87 o                         
   3  15   3        937.62        990.74        91.89 o                         
   4  15   3          1.03         47.89        37.40 o                         
   5  15   3       1185.31       1272.81        72.75 o                         
   6  15   3        786.34        842.43        64.73 o                         
   7  15   3       1036.93       1057.00       101.79 o                         
   8  15   3        147.41         90.76        87.50 o                         
   9  15   3        823.31        827.35        83.78 o                         
  -8  16   3         36.78         52.67        43.93 o                         
  -7  16   3          7.17        -26.89        33.24 o                         
  -6  16   3         22.42         49.72        34.35 o                         
  -5  16   3          0.39         -7.77        33.61 o                         
  -4  16   3         15.67         36.88        34.36 o                         
  -3  16   3          6.40          1.38        36.51 o                         
  -2  16   3          1.53        -31.54        36.22 o                         
  -1  16   3         11.19         -2.62        37.22 o                         
   0  16   3          0.03        -34.74        34.74 o                         
   1  16   3          2.39        -15.29        36.99 o                         
   2  16   3         51.80         33.08        48.32 o                         
   3  16   3         23.29        -24.29        38.81 o                         
   4  16   3         11.81          7.32        39.41 o                         
   5  16   3        119.32        134.91        42.09 o                         
   6  16   3        188.41        127.87        42.12 o                         
 -22   0   4        270.51        246.23        66.38 o                         
 -20   0   4       1792.00       1599.08       140.77 o                         
 -18   0   4        313.68        309.77        42.97 o                         
 -16   0   4       1429.55       1433.19        71.80 o                         
 -14   0   4       1030.86       1118.48        54.55 o                         
 -12   0   4      26250.68      25434.11       314.08 o                         
 -10   0   4        311.45        244.74        21.72 o                         
  -8   0   4      40369.27      38269.57       449.86 o                         
  -6   0   4        418.35        582.92        23.23 o                         
  -4   0   4      33659.80      35468.52       366.33 o                         
  -2   0   4      91507.52      97307.17      1113.73 o                         
   0   0   4      40157.25      43814.20       504.73 o                         
   2   0   4     117876.09     124911.55      1435.24 o                         
   4   0   4         56.31         72.18        15.39 o                         
   6   0   4       6191.72       7357.92        99.63 o                         
   8   0   4       7679.67       7452.54       155.75 o                         
  10   0   4        883.43        735.54        76.09 o                         
  12   0   4       3997.00       3807.08       169.94 o                         
  14   0   4        267.76        195.30        73.55 o                         
  16   0   4       2402.14       2784.92       172.47 o                         
  18   0   4         89.77         20.29        78.63 o                         
  20   0   4         21.96         30.44        91.31 o                         
 -23   1   4          2.31         63.41        96.38 o                         
 -22   1   4         24.43         44.28        41.41 o                         
 -21   1   4         11.98        -11.53        36.12 o                         
 -20   1   4          7.74        -32.82        32.82 o                         
 -19   1   4        821.21        786.72        44.37 o                         
 -18   1   4       1755.60       1754.06        57.84 o                         
 -17   1   4        978.98        982.57        35.85 o                         
 -16   1   4       1585.54       1611.91        46.12 o                         
 -15   1   4        786.06        787.57        39.42 o                         
 -14   1   4       2890.40       2750.10        47.74 o                         
 -13   1   4       1063.55       1070.58        35.64 o                         
 -12   1   4       2370.33       2329.32        39.82 o                         
 -11   1   4        736.64        770.47        27.78 o                         
 -10   1   4       5727.58       5783.14        66.04 o                         
  -9   1   4       6260.92       6788.55        72.98 o                         
  -8   1   4      12129.45      12721.32       121.93 o                         
  -7   1   4       1075.09        991.89        22.63 o                         
  -6   1   4        136.98        203.83        11.47 o                         
  -5   1   4       1454.63       1490.10        20.77 o                         
  -4   1   4      11441.50      11628.59        80.48 o                         
  -3   1   4       6018.30       6187.38        50.23 o                         
  -2   1   4      22537.20      24061.75       212.39 o                         
  -1   1   4         24.74         19.19         9.40 o                         
   0   1   4        474.43        503.09        13.96 o                         
   1   1   4        319.92        369.64        13.50 o                         
   2   1   4       8883.91       9371.50        83.80 o                         
   3   1   4      16096.76      16547.42       141.75 o                         
   4   1   4       1822.62       2176.23        33.32 o                         
   5   1   4        662.86        704.13        18.24 o                         
   6   1   4       4361.12       4441.42        49.99 o                         
   7   1   4      25879.84      27342.23       232.15 o                         
   8   1   4         14.15         60.90        31.86 o                         
   9   1   4         33.13         31.39        29.21 o                         
  10   1   4        779.51        729.84        88.77 o                         
  11   1   4        659.41        640.41        56.30 o                         
  12   1   4       1693.65       1681.77       123.01 o                         
  13   1   4         17.87         -5.95        41.13 o                         
  14   1   4        568.86        585.12       167.40 o                         
  15   1   4        294.23        234.08        56.47 o                         
  16   1   4        750.38        718.64        77.06 o                         
  17   1   4          7.84        -48.23        52.88 o                         
  18   1   4        772.07        921.83       139.50 o                         
  19   1   4        121.71         96.72        62.14 o                         
  20   1   4          2.27        118.21        83.70 o                         
 -23   2   4         82.09        152.18        96.38 o                         
 -22   2   4        377.69        376.31       125.55 o                         
 -21   2   4         58.89         62.45        46.40 o                         
 -20   2   4         95.32         50.49        31.58 o                         
 -19   2   4        178.51        269.25        40.23 o                         
 -18   2   4       2586.12       2578.38        66.83 o                         
 -17   2   4         46.56         55.11        26.81 o                         
 -16   2   4        780.10        723.03        33.89 o                         
 -15   2   4         47.18         34.49        22.89 o                         
 -14   2   4       3226.69       3285.02        56.80 o                         
 -13   2   4        104.30        104.29        17.84 o                         
 -12   2   4        535.60        528.10        22.84 o                         
 -11   2   4        111.76        105.10        18.31 o                         
 -10   2   4       1261.09       1264.54        26.84 o                         
  -9   2   4        150.82        154.35        11.25 o                         
  -8   2   4        877.77        912.74        23.39 o                         
  -7   2   4         75.22         74.62         8.64 o                         
  -6   2   4         40.86         33.46         9.01 o                         
  -5   2   4         18.84         16.77         6.91 o                         
  -4   2   4        485.34        485.70        15.79 o                         
  -3   2   4         45.71         46.89         8.76 o                         
  -2   2   4          9.02         10.46        10.08 o                         
  -1   2   4        102.24         89.58        11.85 o                         
   0   2   4         13.49        -11.50        11.50 o                         
   1   2   4          0.21          2.06        10.26 o                         
   2   2   4         17.89         20.64        10.51 o                         
   3   2   4        793.62        833.46        18.44 o                         
   4   2   4          1.28         -5.01         9.60 o                         
   5   2   4        601.25        619.32        19.51 o                         
   6   2   4       3189.50       3303.69        41.96 o                         
   7   2   4        384.32        367.56        23.66 o                         
   8   2   4       1515.72       1661.38        35.91 o                         
   9   2   4          6.15         38.92        28.92 o                         
  10   2   4        451.91        471.03        59.96 o                         
  11   2   4        570.41        557.83        46.91 o                         
  12   2   4        944.83        799.40        53.44 o                         
  13   2   4        220.33        232.83        42.94 o                         
  14   2   4        220.18        155.12        50.90 o                         
  15   2   4        132.35         71.59        51.64 o                         
  16   2   4       1618.85       1814.86       101.80 o                         
  17   2   4        158.88        280.89        66.07 o                         
  18   2   4       1174.21       1203.98        95.94 o                         
  19   2   4         49.74        135.55        60.90 o                         
  20   2   4         69.96         47.30        60.66 o                         
 -23   3   4        438.19        560.54       129.35 o                         
 -22   3   4          5.11          1.73        67.21 o                         
 -21   3   4        155.97        129.65        47.20 o                         
 -20   3   4        748.54        740.88       108.87 o                         
 -19   3   4       1455.38       1439.41        77.98 o                         
 -18   3   4        644.61        684.04        48.69 o                         
 -17   3   4        780.85        843.38        49.24 o                         
 -16   3   4       1647.40       1630.08        60.97 o                         
 -15   3   4        183.45        194.47        27.17 o                         
 -14   3   4       1921.32       1753.53        55.71 o                         
 -13   3   4       7372.71       7321.54       102.14 o                         
 -12   3   4       4691.07       4726.05        57.06 o                         
 -11   3   4        767.99        783.15        21.41 o                         
 -10   3   4       1537.20       1457.20        27.99 o                         
  -9   3   4      13877.07      14247.20       133.70 o                         
  -8   3   4       2728.42       2826.56        35.64 o                         
  -7   3   4         18.36         18.67         9.82 o                         
  -6   3   4       2907.76       3168.94        36.80 o                         
  -5   3   4        964.38       1176.48        19.41 o                         
  -4   3   4      16208.84      17617.03       140.82 o                         
  -3   3   4        384.10        448.28        15.22 o                         
  -2   3   4        104.91         83.13        12.25 o                         
  -1   3   4       2736.33       2898.59        37.09 o                         
   0   3   4        395.05        446.61        17.94 o                         
   1   3   4         87.75         75.96        10.96 o                         
   2   3   4        174.24        134.04        11.35 o                         
   3   3   4       2063.17       1701.49        24.40 o                         
   4   3   4       1148.86       1125.23        24.41 o                         
   5   3   4       3580.16       4093.45        47.00 o                         
   6   3   4         82.17         36.55        12.09 o                         
   7   3   4       4532.95       4813.87        56.57 o                         
   8   3   4        601.16        568.56        18.31 o                         
   9   3   4         26.49         74.65        21.55 o                         
  10   3   4        344.39        309.29        39.54 o                         
  11   3   4        236.22        187.29        38.02 o                         
  12   3   4        722.91        664.88        50.75 o                         
  13   3   4        230.59        122.07        39.83 o                         
  14   3   4         94.58        110.57        51.66 o                         
  15   3   4         21.08        -11.54        40.87 o                         
  16   3   4       1661.76       1745.13       230.81 o                         
  17   3   4        570.87        535.19       140.77 o                         
  18   3   4         12.79         30.83        68.48 o                         
  19   3   4         26.97        125.00        63.65 o                         
  20   3   4         63.08         16.49        64.57 o                         
 -22   4   4       1117.45       1313.83       162.33 o                         
 -21   4   4         11.03        -14.77        54.22 o                         
 -20   4   4       1214.23       1216.57        72.85 o                         
 -19   4   4        251.62        239.68        53.51 o                         
 -18   4   4        184.54         96.38        51.60 o                         
 -17   4   4         33.56         38.73        45.71 o                         
 -16   4   4       3078.26       2876.70       173.74 o                         
 -15   4   4        154.65         62.34        62.14 o                         
 -14   4   4        921.66        965.55        48.75 o                         
 -13   4   4       1236.16       1011.50        46.72 o                         
 -12   4   4       6458.24       6270.66        76.90 o                         
 -11   4   4        751.11        713.76        23.47 o                         
 -10   4   4       5965.81       6404.76        75.56 o                         
  -9   4   4       2262.81       2039.48        29.76 o                         
  -8   4   4      31563.71      31397.32       302.71 o                         
  -7   4   4       2043.47       1936.26        27.77 o                         
  -6   4   4      24606.64      26871.40       240.40 o                         
  -5   4   4       1318.09       1429.16        34.10 o                         
  -4   4   4      14988.52      15081.12       131.54 o                         
  -3   4   4        956.93        816.43        22.62 o                         
  -2   4   4        171.84        270.92        18.91 o                         
  -1   4   4       7216.91       8031.59        74.94 o                         
   0   4   4        878.73        747.23        19.80 o                         
   1   4   4        162.46        259.05        15.16 o                         
   2   4   4       5769.01       5827.96        58.25 o                         
   3   4   4        315.72        266.08        17.38 o                         
   4   4   4       1484.72       1297.86        29.22 o                         
   5   4   4       1764.62       1730.40        31.03 o                         
   6   4   4          2.04          7.48        12.13 o                         
   7   4   4       1024.75       1114.93        26.22 o                         
   8   4   4       8767.08       8276.15        87.81 o                         
   9   4   4        507.33        520.10        22.45 o                         
  10   4   4       1463.02       1401.90        78.15 o                         
  11   4   4         16.62         32.26        34.51 o                         
  12   4   4        423.18        399.19        47.14 o                         
  13   4   4         82.49         -4.14        37.57 o                         
  14   4   4          3.03        -26.71        40.45 o                         
  15   4   4        170.23        199.97        48.61 o                         
  16   4   4        865.14        889.14        68.62 o                         
  17   4   4         15.72         17.07        46.52 o                         
  18   4   4        305.91        133.21        63.65 o                         
  19   4   4         52.40        -37.66        58.27 o                         
  20   4   4        380.94        343.33        73.47 o                         
 -22   5   4         95.64        149.65       103.99 o                         
 -21   5   4        163.23        166.37        51.65 o                         
 -20   5   4         30.31        -33.63        41.91 o                         
 -19   5   4          1.17        -38.69        38.69 o                         
 -18   5   4       1700.26       1916.98       105.43 o                         
 -17   5   4          2.27         15.22        46.30 o                         
 -16   5   4        169.58        106.86        46.90 o                         
 -15   5   4         77.95         27.85        43.69 o                         
 -14   5   4       5231.04       5343.28       146.98 o                         
 -13   5   4         27.29         34.95        26.23 o                         
 -12   5   4       3588.41       3487.49        58.34 o                         
 -11   5   4       1560.04       1529.05        44.86 o                         
 -10   5   4       3354.25       3436.10        55.26 o                         
  -9   5   4        794.32        906.20        38.37 o                         
  -8   5   4       9490.35       9862.20       106.21 o                         
  -7   5   4      25360.57      26617.51       240.07 o                         
  -6   5   4        160.83        105.65        12.15 o                         
  -5   5   4       1590.67       1585.01        28.31 o                         
  -4   5   4       1130.67       1272.19        26.38 o                         
  -3   5   4        226.23        223.46        16.11 o                         
  -2   5   4       9746.08       9724.65        97.22 o                         
  -1   5   4         98.60         80.73        11.51 o                         
   0   5   4        725.46        829.23        28.28 o                         
   1   5   4         81.03         84.56        13.53 o                         
   2   5   4       2587.47       2357.70        36.24 o                         
   3   5   4       5044.44       5208.52        58.42 o                         
   4   5   4       1965.01       1912.48        35.24 o                         
   5   5   4        359.14        221.43        16.39 o                         
   6   5   4        573.68        515.82        20.75 o                         
   7   5   4       3914.45       3682.84        51.94 o                         
   8   5   4          8.88         10.33        18.53 o                         
   9   5   4       1932.17       1856.06        49.34 o                         
  10   5   4         35.45          2.54        33.68 o                         
  11   5   4       3532.66       3269.99        98.79 o                         
  12   5   4       1989.28       1934.68        79.99 o                         
  13   5   4       1363.49       1338.92        78.38 o                         
  14   5   4         64.30         31.65        40.95 o                         
  15   5   4        867.19        841.07        66.18 o                         
  16   5   4       1635.32       1558.90        84.62 o                         
  17   5   4        167.57        131.92        49.29 o                         
  18   5   4        203.13        250.13        76.29 o                         
  19   5   4        144.47         43.40        63.50 o                         
 -22   6   4        243.06        196.58        83.49 o                         
 -21   6   4         47.72         34.19        60.31 o                         
 -20   6   4        178.59        118.14        47.07 o                         
 -19   6   4        788.32        900.92       196.57 o                         
 -18   6   4        285.12        214.40        56.64 o                         
 -17   6   4         69.63          2.54        48.70 o                         
 -16   6   4        200.93        260.20        92.58 o                         
 -15   6   4        687.73        720.29        68.20 o                         
 -14   6   4        497.64        558.21        58.86 o                         
 -13   6   4       1109.63       1129.28        78.17 o                         
 -12   6   4         11.37          1.14        20.66 o                         
 -11   6   4         15.45         19.21        16.33 o                         
 -10   6   4         24.78          1.77        15.98 o                         
  -9   6   4        718.17        714.03        23.05 o                         
  -8   6   4        250.51        232.30        16.70 o                         
  -7   6   4        528.70        543.80        21.06 o                         
  -6   6   4        300.94        325.28        18.61 o                         
  -5   6   4         36.57         43.46        14.63 o                         
  -4   6   4         42.57         25.38        14.88 o                         
  -3   6   4          5.23        -11.19        12.82 o                         
  -2   6   4        114.30        121.98        12.32 o                         
  -1   6   4         17.44         23.93        12.19 o                         
   0   6   4        241.33        240.69        16.26 o                         
   1   6   4          5.52          7.99        12.84 o                         
   2   6   4        945.68        854.02        33.98 o                         
   3   6   4         83.07         46.66        13.97 o                         
   4   6   4        387.44        400.36        18.60 o                         
   5   6   4       1206.55       1128.50        30.51 o                         
   6   6   4       1753.84       1690.23        35.66 o                         
   7   6   4         11.77         12.83        14.11 o                         
   8   6   4          0.32          1.06        16.72 o                         
   9   6   4        538.32        549.62        54.82 o                         
  10   6   4       4391.77       4166.83       149.65 o                         
  11   6   4        329.19        336.46        54.68 o                         
  12   6   4        198.46        139.41        51.92 o                         
  13   6   4         32.16         92.47        50.53 o                         
  14   6   4       1112.98       1158.51       123.01 o                         
  15   6   4        374.46        318.56        62.69 o                         
  16   6   4        257.77        207.18        62.46 o                         
  17   6   4        365.48        306.44        71.14 o                         
  18   6   4        700.25        835.14        91.41 o                         
  19   6   4         56.28         53.26        91.31 o                         
 -21   7   4        430.63        418.49       205.45 o                         
 -20   7   4       1225.21       1153.48        77.27 o                         
 -19   7   4         23.55        -16.34        53.63 o                         
 -18   7   4         10.29         65.25        54.22 o                         
 -17   7   4        436.60        305.30        61.55 o                         
 -16   7   4        488.20        454.98        63.38 o                         
 -15   7   4        804.72        796.93        70.67 o                         
 -14   7   4          6.31         60.63        46.30 o                         
 -13   7   4       2398.46       2331.04        73.86 o                         
 -12   7   4        559.10        550.71        33.50 o                         
 -11   7   4         59.54         62.73        23.36 o                         
 -10   7   4        579.97        524.75        22.14 o                         
  -9   7   4       2469.24       2340.18        41.98 o                         
  -8   7   4        864.91        863.72        29.87 o                         
  -7   7   4        734.20        779.72        33.05 o                         
  -6   7   4       2693.17       2622.92        44.78 o                         
  -5   7   4        883.19        814.05        30.06 o                         
  -4   7   4       2409.63       2499.42        43.76 o                         
  -3   7   4       3280.90       3425.51        40.52 o                         
  -2   7   4       2303.02       2261.34        36.45 o                         
  -1   7   4       1829.28       1699.30        31.87 o                         
   0   7   4         92.36         83.98        13.90 o                         
   1   7   4          2.65         -4.23        13.29 o                         
   2   7   4       4938.87       4925.76        60.87 o                         
   3   7   4      18767.56      19020.15       181.36 o                         
   4   7   4        198.29        178.57        17.96 o                         
   5   7   4       1219.87       1182.76        30.27 o                         
   6   7   4       2237.96       2194.24        49.98 o                         
   7   7   4       3464.84       3308.27        60.80 o                         
   8   7   4       2562.74       2471.80        53.18 o                         
   9   7   4       2337.60       2322.86       101.53 o                         
  10   7   4       1284.24       1317.51        81.59 o                         
  11   7   4        332.69        282.67        54.68 o                         
  12   7   4        354.25        265.98        55.46 o                         
  13   7   4         13.32        -30.44        57.07 o                         
  14   7   4        665.11        600.07        72.62 o                         
  15   7   4         17.76         44.39        55.60 o                         
  16   7   4        127.29        156.32        65.44 o                         
  17   7   4         37.39         79.98        65.30 o                         
  18   7   4        571.78        514.60        84.50 o                         
 -20   8   4        505.92        448.85        61.07 o                         
 -19   8   4        494.92        521.86        75.57 o                         
 -18   8   4        179.51        215.92        60.31 o                         
 -17   8   4         50.30         57.38        81.16 o                         
 -16   8   4        372.43        307.01        62.08 o                         
 -15   8   4          1.36          8.92        84.97 o                         
 -14   8   4       2843.95       2853.57       113.93 o                         
 -13   8   4         12.03        -23.00        30.30 o                         
 -12   8   4        777.37        729.87        39.39 o                         
 -11   8   4       2678.03       2592.89        87.13 o                         
 -10   8   4        413.95        318.43        23.50 o                         
  -9   8   4       6365.43       6387.47       128.55 o                         
  -8   8   4       9355.46       9120.75       106.99 o                         
  -7   8   4       8904.27       8901.34       104.68 o                         
  -6   8   4         10.89         17.07        16.44 o                         
  -5   8   4         98.01         69.02        15.48 o                         
  -4   8   4      13803.13      13579.75       133.81 o                         
  -3   8   4       9820.17       9781.25        90.89 o                         
  -2   8   4       3958.72       4018.30        47.62 o                         
  -1   8   4       3037.72       2556.57        41.56 o                         
   0   8   4      19194.18      19592.51       186.97 o                         
   1   8   4          1.21         -0.25        14.19 o                         
   2   8   4       2015.41       1987.81        38.19 o                         
   3   8   4       1780.74       1650.29        39.84 o                         
   4   8   4      12346.70      12529.51       144.53 o                         
   5   8   4       1576.69       1569.66        35.23 o                         
   6   8   4          4.35         -8.79        18.31 o                         
   7   8   4       1150.90       1127.16        36.61 o                         
   8   8   4       2776.53       3015.81        63.92 o                         
   9   8   4          1.42          7.83        23.63 o                         
  10   8   4          0.58        -35.52        35.52 o                         
  11   8   4        336.32        319.16        42.09 o                         
  12   8   4       1494.06       1455.84        70.54 o                         
  13   8   4         53.01        163.00        87.50 o                         
  14   8   4        541.53        687.44        79.43 o                         
  15   8   4         95.14         24.08        58.27 o                         
  16   8   4        921.30       1090.46        95.94 o                         
  17   8   4        342.85        358.95       119.21 o                         
  18   8   4        103.04        158.87        68.20 o                         
 -20   9   4        116.27        181.57        83.70 o                         
 -19   9   4          3.85         29.83        67.21 o                         
 -18   9   4         33.25         70.86        81.16 o                         
 -17   9   4         56.74         92.45        54.82 o                         
 -16   9   4        135.90         85.05        53.45 o                         
 -15   9   4         66.30         70.71        51.64 o                         
 -14   9   4       1864.26       1891.84       114.14 o                         
 -13   9   4         23.86        -22.92        26.83 o                         
 -12   9   4       1547.84       1540.23        56.85 o                         
 -11   9   4        718.67        717.01        40.32 o                         
 -10   9   4       1433.98       1398.46        44.25 o                         
  -9   9   4        250.00        199.71        24.29 o                         
  -8   9   4         95.26        109.00        19.47 o                         
  -7   9   4       2174.12       2233.17        46.89 o                         
  -6   9   4        697.47        692.62        28.55 o                         
  -5   9   4       2164.65       2237.25        46.54 o                         
  -4   9   4        436.46        477.79        31.82 o                         
  -3   9   4        156.11        101.88        17.34 o                         
  -2   9   4       3279.55       3370.56        45.61 o                         
  -1   9   4          3.74         34.38        14.17 o                         
   0   9   4          2.16         -5.99        14.62 o                         
   1   9   4          6.02          3.33        15.34 o                         
   2   9   4       6712.47       6618.61        79.56 o                         
   3   9   4        541.93        574.83        26.72 o                         
   4   9   4       1304.41       1337.99        41.50 o                         
   5   9   4        733.68        729.47        32.52 o                         
   6   9   4        334.21        373.61        26.77 o                         
   7   9   4       4514.12       4520.75        71.50 o                         
   8   9   4        227.47        223.31        32.45 o                         
   9   9   4        277.44        306.80        31.56 o                         
  10   9   4        821.96        839.90        64.48 o                         
  11   9   4       1244.89       1149.38       132.62 o                         
  12   9   4        125.86        128.17        39.69 o                         
  13   9   4         57.14        140.08        49.02 o                         
  14   9   4        917.46        759.50        79.43 o                         
  15   9   4        300.93        367.19        73.53 o                         
  16   9   4        251.00        255.40        70.69 o                         
  17   9   4        128.35        133.06        69.88 o                         
 -19  10   4         69.19         83.34        64.05 o                         
 -18  10   4         26.19        -18.75        52.94 o                         
 -17  10   4        107.07        138.75        73.55 o                         
 -16  10   4        441.57        465.11        68.61 o                         
 -15  10   4         57.81          2.85        49.97 o                         
 -14  10   4        170.08        141.19        64.68 o                         
 -13  10   4        400.34        465.81        59.67 o                         
 -12  10   4        195.65        224.05        33.12 o                         
 -11  10   4          0.23          8.65        27.56 o                         
 -10  10   4          0.62         21.37        29.65 o                         
  -9  10   4         12.75        -17.66        21.87 o                         
  -8  10   4        124.70        123.73        24.78 o                         
  -7  10   4         10.56         12.32        19.14 o                         
  -6  10   4         85.89         63.78        20.94 o                         
  -5  10   4         26.08         25.18        18.67 o                         
  -4  10   4         14.21         30.40        18.70 o                         
  -3  10   4         14.70         17.10        17.45 o                         
  -2  10   4         43.78         48.99        17.76 o                         
  -1  10   4          1.55          7.45        16.84 o                         
   0  10   4         26.22         15.61        17.86 o                         
   1  10   4          9.90         -7.03        17.58 o                         
   2  10   4        573.69        557.84        26.42 o                         
   3  10   4         20.31          5.63        17.20 o                         
   4  10   4         11.25         47.76        20.52 o                         
   5  10   4        139.17        130.14        22.91 o                         
   6  10   4       2002.55       1955.83        49.11 o                         
   7  10   4        222.47        196.36        25.36 o                         
   8  10   4        153.96        130.82        29.63 o                         
   9  10   4        140.60        103.37        29.56 o                         
  10  10   4       1235.37       1215.73        65.20 o                         
  11  10   4         23.86          7.58        57.40 o                         
  12  10   4         87.23        112.88        42.52 o                         
  13  10   4         83.52         67.58        43.92 o                         
  14  10   4        187.40         50.31        65.95 o                         
  15  10   4          2.24        119.21        73.55 o                         
  16  10   4         16.37        -36.78        60.98 o                         
 -18  11   4         23.66         -0.92        47.83 o                         
 -17  11   4        308.49        265.05        98.92 o                         
 -16  11   4        440.35        423.10        72.49 o                         
 -15  11   4         31.79        117.31        64.68 o                         
 -14  11   4        106.03         74.91        41.77 o                         
 -13  11   4       1999.14       2029.08        71.42 o                         
 -12  11   4         63.31         46.56        59.31 o                         
 -11  11   4        392.09        452.12        40.03 o                         
 -10  11   4        156.11        153.92        36.11 o                         
  -9  11   4       1365.00       1374.00        48.59 o                         
  -8  11   4         37.78         34.83        24.46 o                         
  -7  11   4        108.08        115.33        25.63 o                         
  -6  11   4          5.77         -6.51        20.88 o                         
  -5  11   4        104.68        104.32        21.88 o                         
  -4  11   4         11.27          2.15        18.30 o                         
  -3  11   4         35.81         21.00        18.85 o                         
  -2  11   4       1044.16        986.97        37.60 o                         
  -1  11   4        564.03        609.80        27.68 o                         
   0  11   4          2.91        -16.35        17.87 o                         
   1  11   4        363.63        343.86        25.40 o                         
   2  11   4        396.81        432.66        32.36 o                         
   3  11   4       3580.93       3401.24        71.53 o                         
   4  11   4       1272.29       1329.05        48.19 o                         
   5  11   4         46.62         55.82        22.72 o                         
   6  11   4       1733.61       1675.96        52.70 o                         
   7  11   4        713.16        674.05        52.95 o                         
   8  11   4        318.16        398.02        37.53 o                         
   9  11   4        370.18        373.28        39.19 o                         
  10  11   4       1010.49        962.12        62.78 o                         
  11  11   4        380.61        393.41        61.64 o                         
  12  11   4         20.67         -8.40        53.02 o                         
  13  11   4        106.60        166.17        51.72 o                         
  14  11   4        249.08        268.40        69.88 o                         
  15  11   4         27.90         39.24        84.97 o                         
 -16  12   4        720.38        754.06        83.78 o                         
 -15  12   4         71.86        -47.53        54.50 o                         
 -14  12   4        402.41        452.89        53.69 o                         
 -13  12   4          2.80        -17.16        32.66 o                         
 -12  12   4        666.41        571.38        45.52 o                         
 -11  12   4        275.81        229.07        37.63 o                         
 -10  12   4       1082.13       1216.53        56.62 o                         
  -9  12   4       1674.06       1676.57        55.16 o                         
  -8  12   4        250.01        187.14        30.49 o                         
  -7  12   4        240.32        274.35        31.03 o                         
  -6  12   4         13.36        -21.31        23.58 o                         
  -5  12   4        117.53         68.24        20.98 o                         
  -4  12   4       3358.54       3223.42        67.56 o                         
  -3  12   4        822.31        760.55        32.08 o                         
  -2  12   4       1027.89       1066.89        35.41 o                         
  -1  12   4         53.39         90.09        21.55 o                         
   0  12   4       4008.99       4021.89        62.10 o                         
   1  12   4        749.07        781.28        33.52 o                         
   2  12   4        379.46        393.01        31.03 o                         
   3  12   4        811.28        851.15        41.90 o                         
   4  12   4      10723.90      11002.84       152.24 o                         
   5  12   4         15.37         45.93        29.18 o                         
   6  12   4       1225.65       1222.28        68.83 o                         
   7  12   4       1114.94       1158.25        62.88 o                         
   8  12   4       4305.89       4529.04       113.02 o                         
   9  12   4        293.51        286.71       107.80 o                         
  10  12   4         46.55         25.63        49.97 o                         
  11  12   4          2.63         28.27        42.09 o                         
  12  12   4        197.48        280.39        50.50 o                         
  13  12   4        221.40        209.28        68.46 o                         
  14  12   4          2.85        -28.59        59.10 o                         
 -15  13   4         99.38        107.20        51.12 o                         
 -14  13   4         96.22          0.03        44.05 o                         
 -13  13   4         12.07        -33.55        34.44 o                         
 -12  13   4          6.90        -32.87        32.87 o                         
 -11  13   4        249.24        310.71        65.53 o                         
 -10  13   4        367.49        369.59        42.35 o                         
  -9  13   4         86.33         79.87        28.86 o                         
  -8  13   4          2.83        -26.77        26.77 o                         
  -7  13   4        588.95        598.49        34.34 o                         
  -6  13   4       1866.83       1814.78        51.86 o                         
  -5  13   4        256.07        252.62        41.36 o                         
  -4  13   4        167.40        136.60        23.64 o                         
  -3  13   4        541.71        474.10        29.44 o                         
  -2  13   4       5019.08       5002.41        72.60 o                         
  -1  13   4       1312.77       1185.09        41.16 o                         
   0  13   4         85.70         47.96        23.32 o                         
   1  13   4        348.51        334.35        34.79 o                         
   2  13   4       1404.14       1432.53       105.97 o                         
   3  13   4          2.44         19.83        31.29 o                         
   4  13   4         10.08         -0.22        29.59 o                         
   5  13   4          4.11        -29.01        29.01 o                         
   6  13   4       1429.77       1621.30        93.13 o                         
   7  13   4        469.43        438.02        50.01 o                         
   8  13   4         50.91         31.10        38.00 o                         
   9  13   4         13.96         41.93        53.45 o                         
  10  13   4        925.71        870.83        81.23 o                         
  11  13   4        750.13        652.89       109.06 o                         
  12  13   4         34.66         97.69        59.02 o                         
 -13  14   4          9.88         -2.58        33.81 o                         
 -12  14   4         10.87         28.74        40.16 o                         
 -11  14   4          2.35         18.57        31.95 o                         
 -10  14   4          4.43         12.04        33.26 o                         
  -9  14   4         33.36        -26.77        27.90 o                         
  -8  14   4         25.10         27.30        25.96 o                         
  -7  14   4         72.11          0.66        25.58 o                         
  -6  14   4         11.14         10.97        27.14 o                         
  -5  14   4          7.12        -21.05        26.47 o                         
  -4  14   4          0.47         11.63        26.89 o                         
  -3  14   4         54.83         30.40        26.91 o                         
  -2  14   4         18.09         16.57        24.46 o                         
  -1  14   4          2.32        -24.14        24.14 o                         
   0  14   4          3.35        -13.65        28.96 o                         
   1  14   4         49.69          0.04        29.63 o                         
   2  14   4        118.95         85.74        31.61 o                         
   3  14   4          0.40         76.50        35.76 o                         
   4  14   4          0.94         67.08        40.39 o                         
   5  14   4        146.07        184.93        44.74 o                         
   6  14   4        927.97        941.00        64.33 o                         
   7  14   4        240.87        218.97        50.02 o                         
   8  14   4         41.70         33.09        55.96 o                         
   9  14   4         13.21         53.87        55.96 o                         
  10  14   4       1153.12       1267.08        95.64 o                         
  11  14   4        173.07        213.09        65.20 o                         
 -11  15   4        114.24        107.88        41.89 o                         
 -10  15   4         32.18         12.37        35.53 o                         
  -9  15   4         74.52         58.75        35.72 o                         
  -8  15   4          0.55        -27.98        27.98 o                         
  -7  15   4        123.69         58.23        31.06 o                         
  -6  15   4         35.92          5.26        28.65 o                         
  -5  15   4         18.63        -27.30        27.30 o                         
  -4  15   4         38.50          1.53        28.45 o                         
  -3  15   4       1444.80       1471.45        55.01 o                         
  -2  15   4        353.78        399.89        40.30 o                         
  -1  15   4        479.23        459.62        41.77 o                         
   0  15   4          1.14         -4.11        31.37 o                         
   1  15   4        368.71        316.97        38.90 o                         
   2  15   4         94.32        114.11        34.47 o                         
   3  15   4       1644.96       1755.36        73.10 o                         
   4  15   4        719.67        717.42        78.40 o                         
   5  15   4        168.91        192.73        74.72 o                         
   6  15   4        957.62        901.59        78.04 o                         
   7  15   4       1235.92       1282.54        84.69 o                         
   8  15   4       1134.30       1189.38        94.94 o                         
  -8  16   4         86.22         71.11        45.66 o                         
  -7  16   4         47.33        -19.86        36.04 o                         
  -6  16   4          2.85         16.91        30.70 o                         
  -5  16   4        170.07        125.58        32.80 o                         
  -4  16   4        479.33        524.43        40.88 o                         
  -3  16   4         66.91         11.71        32.63 o                         
  -2  16   4         54.89        -24.47        32.61 o                         
  -1  16   4        546.50        467.40        50.51 o                         
   0  16   4       1497.13       1592.42        72.61 o                         
   1  16   4         79.55        106.06        40.27 o                         
   2  16   4        189.18        124.62        54.91 o                         
   3  16   4        401.99        430.61        49.36 o                         
   4  16   4       3459.07       3791.79       105.55 o                         
   5  16   4        595.82        561.40        52.71 o                         
 -23   0   5         82.93         53.26        93.85 o                         
 -21   0   5          3.04        -41.06        46.30 o                         
 -19   0   5        910.26        936.65        59.74 o                         
 -17   0   5        399.06        401.48        41.91 o                         
 -15   0   5        704.63        695.09        36.37 o                         
 -13   0   5        363.18        386.97        32.22 o                         
 -11   0   5        900.54        936.26        34.69 o                         
  -9   0   5       1332.67       1440.77        49.79 o                         
  -7   0   5          1.17         -3.46        14.33 o                         
  -5   0   5          0.00         -1.50         9.80 o                         
  -3   0   5        126.51        118.37        18.66 o                         
  -1   0   5       1686.86       1599.77        32.99 o                         
   1   0   5        355.28        368.17        20.48 o                         
   3   0   5       1373.56       1228.70        33.40 o                         
   5   0   5       1949.27       2013.19        55.48 o                         
   7   0   5      11248.58      11337.49       147.20 o                         
   9   0   5       1846.72       1752.14        69.67 o                         
  11   0   5        898.13        991.72        98.92 o                         
  13   0   5       1114.21        778.66        93.85 o                         
  15   0   5         35.85        -50.73        71.02 o                         
  17   0   5       1392.19       1430.51       139.50 o                         
  19   0   5          3.84        -78.63        78.63 o                         
 -23   1   5        208.72        124.28        68.15 o                         
 -22   1   5         81.29         99.13        84.97 o                         
 -21   1   5        140.13        158.12        40.59 o                         
 -20   1   5        506.22        539.93        41.23 o                         
 -19   1   5          7.65         -1.35        27.33 o                         
 -18   1   5        759.61        754.83        41.02 o                         
 -17   1   5        795.83        811.80        32.83 o                         
 -16   1   5          0.58        -18.58        18.71 o                         
 -15   1   5         31.07         -7.86        15.75 o                         
 -14   1   5       3349.42       3373.63        48.96 o                         
 -13   1   5       3212.82       3119.79        47.91 o                         
 -12   1   5         41.89         56.04        14.54 o                         
 -11   1   5        689.35        742.23        23.28 o                         
 -10   1   5      11903.71      12257.66       121.07 o                         
  -9   1   5      14582.24      14626.48       139.46 o                         
  -8   1   5       5384.86       5652.18        58.32 o                         
  -7   1   5       1905.35       1801.35        28.39 o                         
  -6   1   5       5157.58       5122.31        47.47 o                         
  -5   1   5      14796.02      16071.34       115.54 o                         
  -4   1   5      11824.06      11640.89        90.19 o                         
  -3   1   5      14206.58      14548.55       132.63 o                         
  -2   1   5      28573.97      30416.43       268.40 o                         
  -1   1   5         92.73        131.19        11.43 o                         
   0   1   5       1035.99       1079.46        21.53 o                         
   1   1   5       5591.58       6068.14        58.80 o                         
   2   1   5       5405.82       5987.55        58.66 o                         
   3   1   5      20264.76      20281.46       172.70 o                         
   4   1   5       2700.44       3231.98        38.83 o                         
   5   1   5         78.80         55.71        11.68 o                         
   6   1   5        256.57        231.23        13.78 o                         
   7   1   5      20887.98      21744.62       187.74 o                         
   8   1   5       6319.47       6242.98        68.46 o                         
   9   1   5        200.26        164.08        29.76 o                         
  10   1   5        305.35        273.36        46.92 o                         
  11   1   5          0.11         23.75        39.33 o                         
  12   1   5       1135.11       1020.93        70.69 o                         
  13   1   5        126.21        118.46        45.50 o                         
  14   1   5        243.29        230.26        55.60 o                         
  15   1   5        803.36        852.33        77.06 o                         
  16   1   5          0.62         30.44        53.80 o                         
  17   1   5        721.05        721.25        82.44 o                         
  18   1   5        168.15        163.60        64.57 o                         
  19   1   5          9.78         73.91        63.65 o                         
  20   1   5        138.19        159.40        69.03 o                         
 -23   2   5        926.89        819.24       129.35 o                         
 -22   2   5          2.17        -71.02        83.70 o                         
 -21   2   5         14.76         23.44        35.31 o                         
 -20   2   5         18.94         18.48        44.21 o                         
 -19   2   5       1172.39       1214.15        51.68 o                         
 -18   2   5        163.64        132.59        31.76 o                         
 -17   2   5         15.53         25.20        21.62 o                         
 -16   2   5          8.38        -14.70        20.38 o                         
 -15   2   5       5522.66       5871.49       104.17 o                         
 -14   2   5       1209.59       1063.43        31.56 o                         
 -13   2   5       2376.53       2388.00        41.76 o                         
 -12   2   5         56.70         59.49        14.72 o                         
 -11   2   5      14916.33      15474.39       138.73 o                         
 -10   2   5        572.28        566.89        21.93 o                         
  -9   2   5      12688.13      12302.72       103.33 o                         
  -8   2   5         24.83         27.48         8.58 o                         
  -7   2   5      18426.72      18266.57       155.99 o                         
  -6   2   5       7415.31       7879.06        72.52 o                         
  -5   2   5       1386.70       1316.76        20.64 o                         
  -4   2   5       2129.18       2372.78        30.77 o                         
  -3   2   5      40206.28      42263.81       346.24 o                         
  -2   2   5       1648.33       1792.30        28.57 o                         
  -1   2   5       9248.28      10026.62        96.09 o                         
   0   2   5        302.89        255.97        13.37 o                         
   1   2   5      39910.64      42475.50       349.60 o                         
   2   2   5        217.18        324.91        16.06 o                         
   3   2   5      17145.77      18824.38       161.56 o                         
   4   2   5       2622.91       2663.49        34.55 o                         
   5   2   5       5438.08       5544.74        57.57 o                         
   6   2   5         19.53         13.69        10.97 o                         
   7   2   5       1182.50       1096.84        42.17 o                         
   8   2   5         36.06         24.27        11.33 o                         
   9   2   5       6804.30       6937.38       107.44 o                         
  10   2   5        705.96        708.33       176.28 o                         
  11   2   5       6335.28       6216.66       159.62 o                         
  12   2   5          4.21         35.72        52.00 o                         
  13   2   5       1007.62        974.65        76.21 o                         
  14   2   5        320.13        274.85       101.45 o                         
  15   2   5       1671.42       1681.51       101.32 o                         
  16   2   5        207.78        141.81        59.10 o                         
  17   2   5          0.98         62.10        59.10 o                         
  18   2   5        138.06        144.98        67.09 o                         
  19   2   5         31.61        -55.51        55.51 o                         
  20   2   5          0.00        -11.75       114.14 o                         
 -23   3   5        681.60        796.42       136.96 o                         
 -22   3   5        379.62        397.31        68.24 o                         
 -21   3   5          8.84          2.67        41.85 o                         
 -20   3   5         20.33         35.51        40.02 o                         
 -19   3   5        400.20        348.86        36.24 o                         
 -18   3   5        416.07        432.91        37.21 o                         
 -17   3   5        120.42         86.38        27.98 o                         
 -16   3   5         12.61         23.56        21.53 o                         
 -15   3   5          0.03        -10.85        20.34 o                         
 -14   3   5       3263.31       3249.09        57.81 o                         
 -13   3   5       5871.45       5913.40        73.82 o                         
 -12   3   5        358.59        336.21        16.56 o                         
 -11   3   5        132.91        130.76        11.07 o                         
 -10   3   5       7987.66       7918.23        76.19 o                         
  -9   3   5      20267.10      21255.97       182.36 o                         
  -8   3   5       1441.44       1598.41        25.27 o                         
  -7   3   5          4.13         44.42        10.33 o                         
  -6   3   5       3674.96       3902.34        43.78 o                         
  -5   3   5        488.66        408.76        12.71 o                         
  -4   3   5      17652.80      19103.97       152.74 o                         
  -3   3   5       5250.55       5500.60        53.58 o                         
  -2   3   5       3059.59       3407.11        39.27 o                         
  -1   3   5        910.13        875.33        22.78 o                         
   0   3   5        133.61        177.80        15.58 o                         
   1   3   5        120.34         68.43        12.68 o                         
   2   3   5        207.36        210.75        13.13 o                         
   3   3   5       3532.57       3404.64        38.04 o                         
   4   3   5        422.42        395.46        20.62 o                         
   5   3   5       1452.39       1563.89        31.96 o                         
   6   3   5       1675.38       1703.03        30.13 o                         
   7   3   5       6842.43       7018.28        77.27 o                         
   8   3   5       1073.20       1182.06        27.20 o                         
   9   3   5         67.79         55.92        12.58 o                         
  10   3   5        570.79        508.12        51.86 o                         
  11   3   5          1.61          7.61        32.68 o                         
  12   3   5          5.54         -2.54        38.82 o                         
  13   3   5        214.70        180.48        50.90 o                         
  14   3   5        462.47        428.91        64.49 o                         
  15   3   5        209.26        197.60       101.45 o                         
  16   3   5          1.04        -28.87        53.71 o                         
  17   3   5        463.24        398.16        70.83 o                         
  18   3   5        355.44        432.65       205.45 o                         
  19   3   5        361.74        530.52        81.59 o                         
  20   3   5         71.43         48.19        67.24 o                         
 -23   4   5          0.01          3.49        74.95 o                         
 -22   4   5        153.56          0.92        58.45 o                         
 -21   4   5        437.78        519.95       119.21 o                         
 -20   4   5        320.30        373.16        50.74 o                         
 -19   4   5        304.72        338.76        61.91 o                         
 -18   4   5         32.09         27.60        37.65 o                         
 -17   4   5        453.39        426.98        47.27 o                         
 -16   4   5        187.20        170.10        37.70 o                         
 -15   4   5         11.81        -22.42        22.42 o                         
 -14   4   5        236.48        215.41        42.10 o                         
 -13   4   5        659.72        656.95        35.17 o                         
 -12   4   5         20.52         22.21        13.33 o                         
 -11   4   5          3.73         -5.27         9.86 o                         
 -10   4   5        211.24        253.54        13.46 o                         
  -9   4   5        119.65        113.36        13.95 o                         
  -8   4   5         39.44         54.39        11.12 o                         
  -7   4   5        222.60        247.40        11.62 o                         
  -6   4   5         12.86         19.11         9.43 o                         
  -5   4   5          1.75         -3.19        10.67 o                         
  -4   4   5         38.01         60.62        11.86 o                         
  -3   4   5         34.84         42.10        13.08 o                         
  -2   4   5        180.84        187.31        15.21 o                         
  -1   4   5        155.79        178.82        14.65 o                         
   0   4   5          3.57        -10.89        12.45 o                         
   1   4   5          9.22         -0.81        11.13 o                         
   2   4   5         27.61          3.27        11.06 o                         
   3   4   5       1919.16       1888.48        28.67 o                         
   4   4   5        403.80        339.40        20.25 o                         
   5   4   5         14.21         -3.36        12.48 o                         
   6   4   5         10.33         18.51        13.21 o                         
   7   4   5       2391.66       2304.64        37.80 o                         
   8   4   5       1523.57       1390.57        30.23 o                         
   9   4   5        147.88        112.18        13.70 o                         
  10   4   5        599.15        604.05        55.69 o                         
  11   4   5         98.66        158.08        39.76 o                         
  12   4   5        137.60        117.24        41.17 o                         
  13   4   5          6.16        -38.31        38.31 o                         
  14   4   5        639.57        539.85        65.67 o                         
  15   4   5         41.41         49.59        51.92 o                         
  16   4   5        200.08        177.02        60.90 o                         
  17   4   5       1315.42       1221.89       131.89 o                         
  18   4   5        192.94        145.27        65.30 o                         
  19   4   5         71.43        159.72        66.29 o                         
 -22   5   5        302.26        164.86       103.99 o                         
 -21   5   5       1067.72        949.75        88.82 o                         
 -20   5   5         37.40         42.49        44.54 o                         
 -19   5   5        128.26        142.14        69.92 o                         
 -18   5   5        465.51        437.74        52.36 o                         
 -17   5   5        382.63        459.60        49.95 o                         
 -16   5   5         20.07         19.08        40.78 o                         
 -15   5   5       2836.26       2466.11       101.45 o                         
 -14   5   5       8045.74       8400.44       193.07 o                         
 -13   5   5        522.81        588.54        49.05 o                         
 -12   5   5       1363.80       1368.81        44.72 o                         
 -11   5   5        484.62        438.18        22.60 o                         
 -10   5   5      12103.08      12213.67       143.96 o                         
  -9   5   5          6.63         24.10        11.47 o                         
  -8   5   5       8486.09       9018.05        90.54 o                         
  -7   5   5       6847.01       7717.97        75.20 o                         
  -6   5   5       1531.64       1287.31        25.24 o                         
  -5   5   5        673.41        607.39        19.53 o                         
  -4   5   5       3858.60       4007.38        46.59 o                         
  -3   5   5       2565.86       2630.41        38.42 o                         
  -2   5   5       5802.60       5764.31        80.85 o                         
  -1   5   5         35.67         49.28        13.93 o                         
   0   5   5          7.63         -5.06        11.34 o                         
   1   5   5       1556.97       1528.67        25.86 o                         
   2   5   5       3400.36       3044.79        38.78 o                         
   3   5   5       7736.12       8195.19        79.79 o                         
   4   5   5       4826.54       4705.88        62.04 o                         
   5   5   5        191.87        115.63        16.32 o                         
   6   5   5        947.21        771.21        26.11 o                         
   7   5   5        706.19        705.06        25.07 o                         
   8   5   5       2957.71       2767.37        43.00 o                         
   9   5   5       2377.31       2171.37        45.75 o                         
  10   5   5        103.70         28.51        45.29 o                         
  11   5   5        145.21        127.16        40.17 o                         
  12   5   5       1195.48       1176.60        66.96 o                         
  13   5   5       1139.61       1085.51        68.30 o                         
  14   5   5        139.24        118.08        46.81 o                         
  15   5   5         58.90         55.77        47.12 o                         
  16   5   5          9.99        -43.16        43.16 o                         
  17   5   5        664.01        731.76        84.29 o                         
  18   5   5        287.15        344.57       197.84 o                         
  19   5   5         23.09          9.74        61.86 o                         
 -22   6   5        239.51        256.75        73.64 o                         
 -21   6   5          0.67         49.42        60.27 o                         
 -20   6   5        400.65        419.25        72.94 o                         
 -19   6   5        477.53        487.74        69.77 o                         
 -18   6   5        160.06        124.29        43.65 o                         
 -17   6   5        204.54        181.40        58.87 o                         
 -16   6   5          0.35         80.06        48.13 o                         
 -15   6   5       4071.41       4110.61       162.33 o                         
 -14   6   5        449.81        395.41        53.46 o                         
 -13   6   5        581.48        586.26        40.38 o                         
 -12   6   5        577.13        644.64        28.23 o                         
 -11   6   5       2120.55       2061.83        44.71 o                         
 -10   6   5        862.18        772.75        29.36 o                         
  -9   6   5       9558.03      10169.08       112.10 o                         
  -8   6   5      20308.85      20973.75       211.92 o                         
  -7   6   5       4176.79       3808.31        48.44 o                         
  -6   6   5        689.05        744.84        21.38 o                         
  -5   6   5      12056.89      12725.03       117.46 o                         
  -4   6   5       8317.31       7841.54        78.48 o                         
  -3   6   5      16735.71      16053.02       135.91 o                         
  -2   6   5      18033.08      18819.76       177.89 o                         
  -1   6   5       5560.98       5744.70        60.83 o                         
   0   6   5        191.50        221.70        16.04 o                         
   1   6   5       3944.92       3993.35        55.42 o                         
   2   6   5      13387.72      13526.12       132.49 o                         
   3   6   5         82.68        151.49        14.02 o                         
   4   6   5       1724.50       1807.88        37.65 o                         
   5   6   5       2662.72       2611.16        44.50 o                         
   6   6   5         56.35         67.43        17.20 o                         
   7   6   5       2242.04       2102.14        41.32 o                         
   8   6   5        121.65        136.67        20.52 o                         
   9   6   5       4573.20       4267.46        69.51 o                         
  10   6   5         36.28         41.85        44.84 o                         
  11   6   5       5780.10       5658.56       160.45 o                         
  12   6   5         99.19        105.91        51.64 o                         
  13   6   5       2842.00       2919.24       121.05 o                         
  14   6   5        229.15        256.10        59.58 o                         
  15   6   5       1439.49       1221.19        94.04 o                         
  16   6   5         23.96        -20.29        68.48 o                         
  17   6   5        100.63        123.53        66.07 o                         
  18   6   5          9.44         65.95        88.77 o                         
 -21   7   5        107.19         23.01       100.19 o                         
 -20   7   5        215.85        214.37        67.65 o                         
 -19   7   5         59.30         28.55        42.89 o                         
 -18   7   5        221.68        218.94        47.77 o                         
 -17   7   5          3.63        -11.39        49.97 o                         
 -16   7   5        606.09        591.90        65.81 o                         
 -15   7   5        876.64        912.00       171.20 o                         
 -14   7   5          3.55        -40.21        40.21 o                         
 -13   7   5       1327.25       1205.96        63.69 o                         
 -12   7   5        355.89        382.10        29.84 o                         
 -11   7   5       1111.65       1121.40        37.70 o                         
 -10   7   5        205.37        262.51        18.25 o                         
  -9   7   5       4257.96       3929.35        58.23 o                         
  -8   7   5       2951.43       2962.49        48.52 o                         
  -7   7   5        490.77        532.22        24.89 o                         
  -6   7   5       2997.20       3055.25        46.49 o                         
  -5   7   5       3807.27       3653.01        51.32 o                         
  -4   7   5       3634.13       3799.69        49.37 o                         
  -3   7   5       1584.97       1610.32        32.20 o                         
  -2   7   5        889.83        782.13        34.22 o                         
  -1   7   5         92.26         88.05        13.55 o                         
   0   7   5         61.73         40.60        14.17 o                         
   1   7   5       1870.81       1783.91        43.88 o                         
   2   7   5         80.46         77.76        15.13 o                         
   3   7   5       8430.29       8557.12       107.02 o                         
   4   7   5         27.66         -9.80        11.24 o                         
   5   7   5        163.50        196.05        17.41 o                         
   6   7   5         39.66         37.21        17.07 o                         
   7   7   5       3074.70       2973.83        70.88 o                         
   8   7   5         20.55         60.94        20.65 o                         
   9   7   5       2500.21       2496.07        71.81 o                         
  10   7   5       2586.11       2542.64       104.82 o                         
  11   7   5         11.80         29.19        47.30 o                         
  12   7   5         77.04         98.96        50.12 o                         
  13   7   5       1003.08       1004.71        85.06 o                         
  14   7   5        665.67        480.38        71.67 o                         
  15   7   5         47.15         37.20       139.50 o                         
  16   7   5        497.01        472.74        79.67 o                         
  17   7   5        434.13        287.88        75.33 o                         
  18   7   5         93.73        256.17       103.99 o                         
 -21   8   5        761.96        807.48        91.26 o                         
 -20   8   5         69.05         87.69       139.50 o                         
 -19   8   5          9.87          0.48        46.52 o                         
 -18   8   5         10.86         42.91        44.40 o                         
 -17   8   5        387.60        383.48        65.71 o                         
 -16   8   5        229.36        199.96       112.87 o                         
 -15   8   5          5.75          3.64        68.48 o                         
 -14   8   5        418.82        480.22        76.09 o                         
 -13   8   5        585.90        617.94        38.75 o                         
 -12   8   5          0.10          0.07        24.04 o                         
 -11   8   5         65.46         94.08        25.72 o                         
 -10   8   5        200.42        206.51        19.46 o                         
  -9   8   5         26.33         52.84        17.34 o                         
  -8   8   5         32.71         16.55        17.96 o                         
  -7   8   5         37.22         33.28        17.17 o                         
  -6   8   5         53.82         56.59        18.80 o                         
  -5   8   5        202.30        219.58        19.48 o                         
  -4   8   5         11.57         21.38        15.33 o                         
  -3   8   5        117.26        109.98        16.99 o                         
  -2   8   5         19.40          2.78        14.38 o                         
  -1   8   5         94.93         86.63        14.92 o                         
   0   8   5          0.25         -7.26        14.19 o                         
   1   8   5        179.93        197.69        18.03 o                         
   2   8   5        760.04        746.54        35.80 o                         
   3   8   5        346.86        340.79        20.76 o                         
   4   8   5       1377.05       1308.37        34.16 o                         
   5   8   5        626.90        595.18        24.69 o                         
   6   8   5         50.95         48.07        19.38 o                         
   7   8   5        555.41        576.34        45.94 o                         
   8   8   5        276.35        291.96        24.23 o                         
   9   8   5        936.48        949.35        41.16 o                         
  10   8   5          3.89         26.32        47.50 o                         
  11   8   5       1081.11       1108.98        81.59 o                         
  12   8   5         50.09         82.91        54.50 o                         
  13   8   5         97.01         72.76        57.31 o                         
  14   8   5        184.93        245.47        97.65 o                         
  15   8   5        839.56        895.39        90.56 o                         
  16   8   5         19.02         84.02        63.65 o                         
  17   8   5        629.72        606.88       242.22 o                         
 -20   9   5         13.27         22.90        66.29 o                         
 -19   9   5        383.43        437.30        78.85 o                         
 -18   9   5        350.43        325.50        79.31 o                         
 -17   9   5        600.29        606.51        61.57 o                         
 -16   9   5         77.24         61.47        51.80 o                         
 -15   9   5       1055.26       1006.08        81.66 o                         
 -14   9   5       2487.53       2635.47       114.84 o                         
 -13   9   5         74.99        111.16        29.20 o                         
 -12   9   5        775.30        904.26        43.97 o                         
 -11   9   5        109.21        117.18        28.02 o                         
 -10   9   5       2602.91       2521.91        54.88 o                         
  -9   9   5        621.03        596.18        27.66 o                         
  -8   9   5        746.41        748.85        33.55 o                         
  -7   9   5         52.73         44.56        19.37 o                         
  -6   9   5       1557.09       1448.77        37.67 o                         
  -5   9   5        981.18        940.71        28.83 o                         
  -4   9   5       2141.69       1972.73        39.57 o                         
  -3   9   5       1921.37       1795.35        37.70 o                         
  -2   9   5       6542.52       6485.00        75.07 o                         
  -1   9   5        203.94        215.62        25.15 o                         
   0   9   5         33.20         13.59        17.85 o                         
   1   9   5        514.56        464.86        23.08 o                         
   2   9   5       4487.72       4445.15        62.04 o                         
   3   9   5        189.74        157.03        19.32 o                         
   4   9   5       2276.30       2365.61        45.25 o                         
   5   9   5        480.68        459.68        27.54 o                         
   6   9   5         18.78         -1.73        20.30 o                         
   7   9   5       2398.66       2429.34        52.56 o                         
   8   9   5       1095.05       1107.61        38.90 o                         
   9   9   5       1512.06       1534.75        57.11 o                         
  10   9   5        282.40        229.26        41.73 o                         
  11   9   5         70.85         86.94        48.86 o                         
  12   9   5        534.56        463.36        50.74 o                         
  13   9   5        898.44        923.26        73.41 o                         
  14   9   5        128.82        147.22        61.86 o                         
  15   9   5        293.44        342.74        79.90 o                         
  16   9   5        238.28        267.72        74.41 o                         
 -19  10   5       1229.37       1129.97       103.11 o                         
 -18  10   5         67.58        110.72        49.88 o                         
 -17  10   5          4.72         29.19        45.12 o                         
 -16  10   5         92.18        109.84        45.59 o                         
 -15  10   5       5507.94       5835.01       173.70 o                         
 -14  10   5        440.67        336.39        60.93 o                         
 -13  10   5         69.49         60.84        29.51 o                         
 -12  10   5        235.93        206.20        33.74 o                         
 -11  10   5       4681.51       4899.07        97.46 o                         
 -10  10   5        261.48        275.91        33.45 o                         
  -9  10   5        151.67        141.00        27.54 o                         
  -8  10   5       5994.05       5568.97        80.57 o                         
  -7  10   5       2625.36       2467.76        49.00 o                         
  -6  10   5       2998.71       3016.77        59.08 o                         
  -5  10   5         86.80        142.79        21.33 o                         
  -4  10   5       4569.97       4330.27        60.82 o                         
  -3  10   5        736.86        724.56        28.39 o                         
  -2  10   5       1448.33       1440.77        37.45 o                         
  -1  10   5       4267.58       4365.06        64.71 o                         
   0  10   5        269.76        270.44        24.56 o                         
   1  10   5        146.47        114.69        22.25 o                         
   2  10   5        837.43        785.88        33.52 o                         
   3  10   5       2339.59       2450.41        47.62 o                         
   4  10   5       3513.78       3572.94        63.71 o                         
   5  10   5       6134.94       5977.17        87.02 o                         
   6  10   5         15.87        -20.85        20.85 o                         
   7  10   5       1374.36       1407.59        69.38 o                         
   8  10   5        136.96         99.46        25.06 o                         
   9  10   5       3352.02       3353.75        80.96 o                         
  10  10   5        293.09        292.63        44.74 o                         
  11  10   5       1273.94       1227.81        68.66 o                         
  12  10   5         37.21         68.10        39.83 o                         
  13  10   5        442.10        415.33        61.13 o                         
  14  10   5         58.69         57.88        59.90 o                         
  15  10   5        203.10        194.06        73.55 o                         
  16  10   5        223.89        216.46        70.69 o                         
 -18  11   5        161.65         63.03        63.98 o                         
 -17  11   5        190.55        148.41        53.67 o                         
 -16  11   5        173.16        260.44        54.07 o                         
 -15  11   5          8.39         37.06        46.23 o                         
 -14  11   5         25.57        -22.87        58.00 o                         
 -13  11   5       1614.77       1674.07        77.61 o                         
 -12  11   5         28.02         16.83        30.19 o                         
 -11  11   5         24.05          8.02        29.67 o                         
 -10  11   5        278.17        307.09        36.52 o                         
  -9  11   5        910.91        937.36        43.29 o                         
  -8  11   5         10.56         14.06        22.27 o                         
  -7  11   5         22.89         29.09        20.69 o                         
  -6  11   5        132.11        118.59        21.24 o                         
  -5  11   5        382.19        372.58        24.73 o                         
  -4  11   5         11.05          5.94        19.21 o                         
  -3  11   5          2.59          5.59        18.91 o                         
  -2  11   5        667.11        696.24        36.91 o                         
  -1  11   5        284.21        270.52        22.65 o                         
   0  11   5        245.03        276.24        24.41 o                         
   1  11   5        333.13        325.49        27.77 o                         
   2  11   5         14.49         -2.83        22.08 o                         
   3  11   5        434.67        353.68        31.85 o                         
   4  11   5         78.72         78.27        26.85 o                         
   5  11   5        837.12        831.58        40.99 o                         
   6  11   5        652.40        646.79        38.17 o                         
   7  11   5         22.05         61.05        25.67 o                         
   8  11   5        100.02        111.84        31.74 o                         
   9  11   5       1997.19       2076.24        84.30 o                         
  10  11   5        584.60        670.37        56.51 o                         
  11  11   5        131.01        108.02        43.14 o                         
  12  11   5        137.21        117.62        44.21 o                         
  13  11   5        407.94        384.56        55.23 o                         
  14  11   5        573.48        549.15        78.00 o                         
  15  11   5          4.72         68.48        64.57 o                         
 -17  12   5        301.14        352.14        60.80 o                         
 -16  12   5          8.89         55.96        48.13 o                         
 -15  12   5         64.50         -6.41        47.14 o                         
 -14  12   5         95.27         41.96        37.82 o                         
 -13  12   5        354.32        340.22        37.77 o                         
 -12  12   5         28.70          4.80        40.10 o                         
 -11  12   5         70.24        104.24        34.52 o                         
 -10  12   5         21.99         47.88        29.24 o                         
  -9  12   5          0.60        -21.35        23.21 o                         
  -8  12   5         47.24         18.60        25.71 o                         
  -7  12   5         44.98         35.23        23.31 o                         
  -6  12   5          1.47         19.38        21.16 o                         
  -5  12   5         19.59         36.76        20.84 o                         
  -4  12   5        173.46        157.56        23.09 o                         
  -3  12   5         38.14         16.50        20.10 o                         
  -2  12   5          5.75         -8.24        19.56 o                         
  -1  12   5         22.97         26.25        20.14 o                         
   0  12   5          4.95        -24.21        24.21 o                         
   1  12   5          8.43        -19.94        20.83 o                         
   2  12   5         18.57         31.94        27.08 o                         
   3  12   5          7.32         -0.33        26.72 o                         
   4  12   5          1.87         90.21        28.78 o                         
   5  12   5        430.95        429.42        36.14 o                         
   6  12   5         17.93        -27.25        28.95 o                         
   7  12   5        169.07        172.25        33.57 o                         
   8  12   5          7.26         16.03        35.60 o                         
   9  12   5       1351.30       1493.22        98.92 o                         
  10  12   5         34.47         29.70        59.60 o                         
  11  12   5        320.88        326.73        72.29 o                         
  12  12   5         24.88        -46.68       103.99 o                         
  13  12   5        492.60        486.77        69.33 o                         
 -15  13   5        706.27        721.45        73.80 o                         
 -14  13   5        244.77        203.32        43.85 o                         
 -13  13   5        104.79        101.30        34.28 o                         
 -12  13   5        167.09        127.97        34.44 o                         
 -11  13   5         27.67         21.33        31.81 o                         
 -10  13   5        537.45        529.15        42.15 o                         
  -9  13   5        161.99        205.29        29.72 o                         
  -8  13   5        130.30        121.15        26.22 o                         
  -7  13   5        197.66        173.36        27.01 o                         
  -6  13   5        385.06        352.80        30.00 o                         
  -5  13   5         18.61         31.31        23.52 o                         
  -4  13   5         87.95        124.23        23.66 o                         
  -3  13   5        665.00        623.26        31.66 o                         
  -2  13   5       1752.47       1737.55        45.71 o                         
  -1  13   5          9.11         24.37        21.65 o                         
   0  13   5        392.50        425.72        29.77 o                         
   1  13   5         53.34         28.46        26.79 o                         
   2  13   5       1247.00       1262.73        51.17 o                         
   3  13   5        246.69        209.70        33.04 o                         
   4  13   5        690.91        716.94        50.64 o                         
   5  13   5        488.18        477.26        42.20 o                         
   6  13   5        739.32        921.66        51.52 o                         
   7  13   5         88.22          8.25        39.69 o                         
   8  13   5        227.61        212.39        44.60 o                         
   9  13   5       1661.96       1906.23       182.62 o                         
  10  13   5        403.28        366.38        68.89 o                         
  11  13   5         37.77         30.12        63.41 o                         
  12  13   5         21.15         37.48        58.47 o                         
 -13  14   5          0.29         33.72        34.67 o                         
 -12  14   5          1.17         -3.13        33.10 o                         
 -11  14   5       1484.52       1524.06        62.45 o                         
 -10  14   5         58.65         96.61        32.09 o                         
  -9  14   5         17.38         84.60        30.42 o                         
  -8  14   5       1036.55        959.02        42.14 o                         
  -7  14   5         29.26         37.21        25.76 o                         
  -6  14   5          2.67        -24.22        24.22 o                         
  -5  14   5        389.12        407.43        32.98 o                         
  -4  14   5        179.58        175.18        30.09 o                         
  -3  14   5         58.57         36.91        25.31 o                         
  -2  14   5         18.93         56.33        25.18 o                         
  -1  14   5        826.56        831.94        41.57 o                         
   0  14   5         37.18         31.06        28.69 o                         
   1  14   5          9.89        -23.93        26.68 o                         
   2  14   5         42.43         31.37        28.46 o                         
   3  14   5       3767.95       3859.94        95.43 o                         
   4  14   5        106.02         91.13        35.47 o                         
   5  14   5       3157.27       3150.90        87.63 o                         
   6  14   5        454.34        416.88        55.22 o                         
   7  14   5       1699.46       1905.23        89.58 o                         
   8  14   5        337.94        382.24       106.53 o                         
   9  14   5       2525.68       2472.33       129.57 o                         
  10  14   5         17.29        -64.50        96.38 o                         
 -11  15   5         10.10         30.88        35.46 o                         
 -10  15   5          0.84        -21.56        33.48 o                         
  -9  15   5        172.72        159.54        43.40 o                         
  -8  15   5         61.70         35.79        32.52 o                         
  -7  15   5         22.17        -24.41        34.41 o                         
  -6  15   5         88.68         86.82        30.77 o                         
  -5  15   5         53.65         25.04        29.35 o                         
  -4  15   5          0.73        -28.33        28.33 o                         
  -3  15   5        825.11        720.86        42.67 o                         
  -2  15   5       1017.70        955.31        47.02 o                         
  -1  15   5        213.01        226.06        33.51 o                         
   0  15   5        339.96        324.92        40.35 o                         
   1  15   5        145.40        120.50        34.49 o                         
   2  15   5         37.16         -1.52        31.76 o                         
   3  15   5        121.77        134.28        40.60 o                         
   4  15   5        339.17        358.91        51.74 o                         
   5  15   5        782.55        727.16        61.42 o                         
   6  15   5         58.01         61.74        43.48 o                         
   7  15   5        365.44        365.46        52.56 o                         
   8  15   5        333.83        244.45        65.71 o                         
  -8  16   5          0.45         16.58        35.09 o                         
  -7  16   5         15.68          8.86        29.91 o                         
  -6  16   5          1.54        -10.41        29.95 o                         
  -5  16   5          0.52          3.48        29.90 o                         
  -4  16   5         18.66         25.12        30.74 o                         
  -3  16   5         11.59        -20.31        32.96 o                         
  -2  16   5          6.14        -31.80        31.80 o                         
  -1  16   5         10.58        -21.62        32.56 o                         
   0  16   5         39.91         30.28        34.57 o                         
   1  16   5          6.05         23.16        33.92 o                         
   2  16   5          2.97         54.32        40.04 o                         
   3  16   5         12.72         83.18        41.47 o                         
   4  16   5         75.90         73.35        40.17 o                         
 -22   0   6        779.65        976.50       126.82 o                         
 -20   0   6       1255.17       1235.81        73.56 o                         
 -18   0   6        268.70        248.29        61.51 o                         
 -16   0   6       1565.98       1703.59        70.29 o                         
 -14   0   6        843.53        822.02        37.11 o                         
 -12   0   6        286.99        353.19        30.39 o                         
 -10   0   6        523.01        510.29        25.24 o                         
  -8   0   6      13313.43      12986.72       144.55 o                         
  -6   0   6        411.21        439.01        20.06 o                         
  -4   0   6     132910.70     139182.09      1843.60 o                         
  -2   0   6      20639.43      21456.34       271.27 o                         
   0   0   6     165604.53     170731.88      3389.44 o                         
   2   0   6      30537.70      29534.27       349.69 o                         
   4   0   6      10901.71      10878.88       141.29 o                         
   6   0   6       4179.90       3820.72        64.86 o                         
   8   0   6       2433.34       2334.97        50.96 o                         
  10   0   6          0.02          5.07        55.80 o                         
  12   0   6       1926.16       1757.70       134.43 o                         
  14   0   6         16.49        -68.48        68.48 o                         
  16   0   6       2797.56       3170.45       187.69 o                         
  18   0   6         49.05        -32.97        81.16 o                         
 -23   1   6          6.62        -13.63        63.41 o                         
 -22   1   6        109.16        107.88        88.77 o                         
 -21   1   6        108.88        128.57        51.48 o                         
 -20   1   6        280.55        305.30        41.01 o                         
 -19   1   6         31.93         17.85        25.09 o                         
 -18   1   6         27.08         26.60        21.63 o                         
 -17   1   6         43.69         -6.92        19.80 o                         
 -16   1   6        372.07        332.74        24.22 o                         
 -15   1   6        765.15        822.99        29.71 o                         
 -14   1   6        938.34        880.20        27.11 o                         
 -13   1   6         33.45          2.98        16.38 o                         
 -12   1   6          3.13        -15.43        15.43 o                         
 -11   1   6       3878.28       4081.57        49.71 o                         
 -10   1   6      12946.74      13152.59       120.58 o                         
  -9   1   6       4212.53       4290.18        44.33 o                         
  -8   1   6       1646.79       1563.49        21.09 o                         
  -7   1   6       7127.74       7580.18        67.22 o                         
  -6   1   6      15903.97      16734.91       135.32 o                         
  -5   1   6      34282.64      36671.45       269.76 o                         
  -4   1   6       1043.14       1025.86        19.67 o                         
  -3   1   6      12823.98      12829.79       119.46 o                         
  -2   1   6       5756.97       5838.61        56.20 o                         
  -1   1   6       1925.11       1706.37        33.49 o                         
   0   1   6      11122.83      11599.54       102.87 o                         
   1   1   6        143.95        149.18        13.56 o                         
   2   1   6       1922.22       1722.90        28.17 o                         
   3   1   6       3929.64       3957.06        45.26 o                         
   4   1   6       4966.57       5433.83        57.42 o                         
   5   1   6         98.73         79.82        12.87 o                         
   6   1   6      10394.80      10338.64        97.35 o                         
   7   1   6      16681.65      17156.77       152.40 o                         
   8   1   6         51.92         27.15        11.58 o                         
   9   1   6         13.32         11.54         9.95 o                         
  10   1   6       2642.80       2629.35        81.10 o                         
  11   1   6       1786.29       1718.05       202.91 o                         
  12   1   6        663.11        608.25       124.28 o                         
  13   1   6        445.36        364.37        62.69 o                         
  14   1   6        970.26        975.08        79.79 o                         
  15   1   6        312.65        196.87        56.30 o                         
  16   1   6        131.64         25.79        58.27 o                         
  17   1   6        129.79         63.15        60.90 o                         
  18   1   6        188.17        154.75        68.08 o                         
  19   1   6          8.71        -57.39        57.39 o                         
 -23   2   6        123.38        126.82        96.38 o                         
 -22   2   6         12.89        -50.27        58.86 o                         
 -21   2   6         47.55         30.32        41.65 o                         
 -20   2   6          1.45          6.45        34.19 o                         
 -19   2   6          0.81         -9.50        25.33 o                         
 -18   2   6         22.60         12.16        22.98 o                         
 -17   2   6         38.35         35.71        24.72 o                         
 -16   2   6         34.95         23.20        19.83 o                         
 -15   2   6          4.72          5.08        19.35 o                         
 -14   2   6        845.16        794.93        27.49 o                         
 -13   2   6          4.99          4.89        14.29 o                         
 -12   2   6         53.06         68.28        13.66 o                         
 -11   2   6          8.63        -10.59        10.59 o                         
 -10   2   6       1103.29       1102.31        20.85 o                         
  -9   2   6          0.41         -8.71         8.71 o                         
  -8   2   6          5.09         19.21         9.27 o                         
  -7   2   6          2.11         -9.24         9.24 o                         
  -6   2   6         61.68         78.97         7.96 o                         
  -5   2   6          4.15          2.08         8.54 o                         
  -4   2   6         11.08          3.46         8.59 o                         
  -3   2   6        193.62        228.58        14.03 o                         
  -2   2   6         12.54         -9.58        12.21 o                         
  -1   2   6        234.64        258.23        16.54 o                         
   0   2   6         13.66         -9.92        11.94 o                         
   1   2   6         43.54         38.52        12.26 o                         
   2   2   6        882.18        838.40        22.33 o                         
   3   2   6        326.95        404.97        18.89 o                         
   4   2   6          3.45          4.06        11.70 o                         
   5   2   6        506.23        515.74        18.31 o                         
   6   2   6       8611.05       8742.99        84.76 o                         
   7   2   6         30.99         18.54        11.46 o                         
   8   2   6       2997.86       3038.89        47.50 o                         
   9   2   6         62.43         69.32        12.86 o                         
  10   2   6       3398.49       3293.45        95.36 o                         
  11   2   6        448.35        418.51        57.39 o                         
  12   2   6       2495.67       2518.85       108.49 o                         
  13   2   6          1.63        -49.46        49.46 o                         
  14   2   6        158.05        312.96        72.29 o                         
  15   2   6         19.41          2.45        78.63 o                         
  16   2   6         16.95         -6.44        56.47 o                         
  17   2   6         91.18        119.64        62.69 o                         
  18   2   6         18.29         74.11        60.27 o                         
  19   2   6        119.19         40.16        64.49 o                         
 -23   3   6         32.33        -45.65        83.70 o                         
 -22   3   6          4.49        -31.62        58.34 o                         
 -21   3   6        133.19         17.88        55.96 o                         
 -20   3   6        363.20        348.82        45.87 o                         
 -19   3   6         13.50        -28.32        28.32 o                         
 -18   3   6        399.75        415.12        35.04 o                         
 -17   3   6         47.64         60.35        28.86 o                         
 -16   3   6       1883.07       1941.78        55.91 o                         
 -15   3   6       1384.78       1344.68        52.72 o                         
 -14   3   6       1806.21       1795.32        73.09 o                         
 -13   3   6        900.88        806.25        33.46 o                         
 -12   3   6        538.89        552.64        17.48 o                         
 -11   3   6       3853.35       3942.14        45.46 o                         
 -10   3   6       7439.59       7285.39        72.00 o                         
  -9   3   6      10633.58      10916.47       100.06 o                         
  -8   3   6       3074.60       3196.33        38.27 o                         
  -7   3   6        387.48        311.99        11.91 o                         
  -6   3   6       1428.38       1434.82        22.25 o                         
  -5   3   6       6839.25       6955.92        62.57 o                         
  -4   3   6      17681.30      19142.68       139.24 o                         
  -3   3   6       2370.48       2381.89        32.48 o                         
  -2   3   6        187.21        221.29        14.93 o                         
  -1   3   6        696.88        578.04        18.89 o                         
   0   3   6       1101.31       1070.76        25.12 o                         
   1   3   6         21.95         32.30        13.23 o                         
   2   3   6       8949.22       9358.34        87.94 o                         
   3   3   6       3579.09       3542.72        50.21 o                         
   4   3   6       3106.78       3218.68        41.10 o                         
   5   3   6        620.58        650.94        18.89 o                         
   6   3   6       6225.39       6231.16        64.93 o                         
   7   3   6       9497.61       9485.10        99.82 o                         
   8   3   6         11.69          9.43        13.81 o                         
   9   3   6          3.03         10.02        13.01 o                         
  10   3   6         88.30         11.49        38.58 o                         
  11   3   6       3256.76       3122.56       112.00 o                         
  12   3   6        261.64        246.73        54.68 o                         
  13   3   6        994.82        828.39        72.49 o                         
  14   3   6         36.00         64.35        52.88 o                         
  15   3   6        177.99        329.53        64.49 o                         
  16   3   6        308.16        311.32        67.24 o                         
  17   3   6         46.21         34.24        57.39 o                         
  18   3   6        360.15        378.68        72.49 o                         
  19   3   6          1.59        -32.41        60.90 o                         
 -23   4   6         16.72        -54.22        54.22 o                         
 -22   4   6        691.08        783.60        87.39 o                         
 -21   4   6         96.19        -27.77        90.04 o                         
 -20   4   6        756.52       1005.68       139.50 o                         
 -19   4   6         40.64        107.59        70.79 o                         
 -18   4   6       2020.47       2040.96        82.22 o                         
 -17   4   6         43.81         99.09        31.74 o                         
 -16   4   6       7251.69       7391.72       130.69 o                         
 -15   4   6          0.11        -21.85        21.85 o                         
 -14   4   6       6073.15       6100.04       126.56 o                         
 -13   4   6          6.69        -16.76        19.32 o                         
 -12   4   6       3460.32       3507.32        44.74 o                         
 -11   4   6       2397.87       2162.90        32.51 o                         
 -10   4   6       6407.68       6708.38        68.03 o                         
  -9   4   6       3691.51       3424.84        41.47 o                         
  -8   4   6       1971.53       1639.99        28.97 o                         
  -7   4   6         27.37         -9.06         9.06 o                         
  -6   4   6       4336.20       4354.47        44.10 o                         
  -5   4   6        382.89        282.69        12.21 o                         
  -4   4   6      43010.73      42739.75       333.93 o                         
  -3   4   6       4523.01       4678.32        54.63 o                         
  -2   4   6        665.66        676.47        28.04 o                         
  -1   4   6       1769.55       1574.07        30.12 o                         
   0   4   6      14662.98      14672.80       139.76 o                         
   1   4   6      12173.20      12379.04       120.26 o                         
   2   4   6      16639.05      17726.76       166.11 o                         
   3   4   6        329.98        421.13        23.07 o                         
   4   4   6        432.33        334.08        15.96 o                         
   5   4   6       5036.94       5092.72        74.54 o                         
   6   4   6       3031.01       2849.92        41.62 o                         
   7   4   6        990.25        808.31        25.80 o                         
   8   4   6       1448.27       1412.44        32.37 o                         
   9   4   6         44.94         38.89        14.18 o                         
  10   4   6        276.81        235.78        34.33 o                         
  11   4   6       1365.78       1549.83        74.07 o                         
  12   4   6        257.85        206.02        55.51 o                         
  13   4   6        339.66        253.90        54.68 o                         
  14   4   6          5.05        -15.66        51.92 o                         
  15   4   6          3.77          0.61        51.64 o                         
  16   4   6       1018.60       1015.90        90.56 o                         
  17   4   6          0.73        129.06        60.66 o                         
  18   4   6         24.75        141.64       103.99 o                         
  19   4   6         99.31         89.08        72.29 o                         
 -22   5   6        160.37        124.28        98.92 o                         
 -21   5   6        685.68        806.02        85.87 o                         
 -20   5   6        313.35        390.83        67.65 o                         
 -19   5   6         29.67         36.36        46.24 o                         
 -18   5   6        224.03        191.98        42.65 o                         
 -17   5   6       1220.96       1347.89       108.46 o                         
 -16   5   6        120.10        114.74        38.02 o                         
 -15   5   6        650.16        585.86        48.24 o                         
 -14   5   6       2228.11       2242.57        63.58 o                         
 -13   5   6         40.27         58.69        25.34 o                         
 -12   5   6        150.74        113.42        16.95 o                         
 -11   5   6        295.43        269.13        18.66 o                         
 -10   5   6       9185.58       9288.50        96.46 o                         
  -9   5   6        188.49        250.59        15.70 o                         
  -8   5   6       3923.14       4044.48        46.46 o                         
  -7   5   6       1310.07       1480.28        26.93 o                         
  -6   5   6       2626.65       2249.06        32.95 o                         
  -5   5   6       3801.79       3785.86        45.63 o                         
  -4   5   6       5783.57       5899.13        58.59 o                         
  -3   5   6        363.68        407.24        18.28 o                         
  -2   5   6       2237.71       1988.01        34.81 o                         
  -1   5   6       1440.44       1314.55        30.12 o                         
   0   5   6         49.54         71.26        13.36 o                         
   1   5   6        259.27        236.98        16.29 o                         
   2   5   6       6321.94       6145.38        64.30 o                         
   3   5   6       1605.02       1551.50        27.78 o                         
   4   5   6          3.71        -13.58        13.58 o                         
   5   5   6        458.71        460.06        22.08 o                         
   6   5   6       3709.37       3502.17        54.05 o                         
   7   5   6         31.18         45.81        15.22 o                         
   8   5   6        426.28        426.11        21.21 o                         
   9   5   6         35.75         38.76        17.31 o                         
  10   5   6          4.12         45.41        30.07 o                         
  11   5   6         79.85         69.50        40.29 o                         
  12   5   6         47.33         53.24        42.42 o                         
  13   5   6        358.41        331.08        52.22 o                         
  14   5   6         19.37         61.28        65.95 o                         
  15   5   6        285.05        353.77        68.15 o                         
  16   5   6        560.87        461.78        93.85 o                         
  17   5   6         99.30        134.53        63.50 o                         
  18   5   6         24.78        -36.27        60.06 o                         
 -22   6   6        316.60        226.83        70.69 o                         
 -21   6   6        201.22         74.40        60.93 o                         
 -20   6   6        137.63         63.41        60.27 o                         
 -19   6   6         13.33        -23.49        54.50 o                         
 -18   6   6         78.97         -9.24        43.85 o                         
 -17   6   6        536.44        579.01        62.94 o                         
 -16   6   6        286.07        331.30        97.22 o                         
 -15   6   6        418.72        447.56        63.69 o                         
 -14   6   6        505.36        541.16        54.62 o                         
 -13   6   6         17.90         -9.85        20.53 o                         
 -12   6   6        194.61        192.47        20.62 o                         
 -11   6   6        597.43        558.31        25.59 o                         
 -10   6   6         64.88         20.86        16.38 o                         
  -9   6   6         55.43         48.91        11.57 o                         
  -8   6   6         15.96         -3.33        11.42 o                         
  -7   6   6         29.37          7.26        12.02 o                         
  -6   6   6        260.53        295.26        16.66 o                         
  -5   6   6         83.49        112.20        14.25 o                         
  -4   6   6        133.47        122.58        14.65 o                         
  -3   6   6         83.70         86.90        15.33 o                         
  -2   6   6        217.41        179.75        16.78 o                         
  -1   6   6          0.08          7.11        14.28 o                         
   0   6   6        186.22        167.16        14.73 o                         
   1   6   6         83.81         91.26        12.60 o                         
   2   6   6        618.33        588.48        18.57 o                         
   3   6   6        511.27        510.40        19.30 o                         
   4   6   6         37.65         31.62        22.50 o                         
   5   6   6        419.45        383.94        22.18 o                         
   6   6   6       1385.66       1333.21        35.41 o                         
   7   6   6       1159.93       1056.39        35.54 o                         
   8   6   6         81.70        108.73        30.47 o                         
   9   6   6         56.14         92.80        20.88 o                         
  10   6   6       1179.69       1167.95        79.67 o                         
  11   6   6       1235.59       1231.29       157.25 o                         
  12   6   6         64.68         37.68        50.73 o                         
  13   6   6       1233.82       1351.29        95.84 o                         
  14   6   6        722.10        774.11        83.27 o                         
  15   6   6          8.07         -7.61        81.16 o                         
  16   6   6         65.18        -12.68        81.16 o                         
  17   6   6        261.88        286.61        98.92 o                         
  18   6   6        347.39        431.18       114.14 o                         
 -21   7   6        480.40        577.00        81.57 o                         
 -20   7   6        699.44        566.91        78.85 o                         
 -19   7   6         44.93         34.43       161.06 o                         
 -18   7   6        492.47        443.37        54.47 o                         
 -17   7   6         11.01         -3.55        50.58 o                         
 -16   7   6       2251.07       2295.32        88.26 o                         
 -15   7   6       1202.53       1231.70        81.08 o                         
 -14   7   6         64.32         47.18        34.69 o                         
 -13   7   6         71.07        -12.96        28.92 o                         
 -12   7   6        921.31        996.79        37.05 o                         
 -11   7   6       4977.56       5047.75        72.35 o                         
 -10   7   6          5.53         19.70        14.19 o                         
  -9   7   6       2893.65       2791.35        64.29 o                         
  -8   7   6        919.68        853.17        30.93 o                         
  -7   7   6       2094.26       2134.15        40.45 o                         
  -6   7   6        484.95        447.47        21.33 o                         
  -5   7   6      12341.46      12045.11       108.39 o                         
  -4   7   6       1133.90       1096.70        26.96 o                         
  -3   7   6       4454.60       4368.43        54.27 o                         
  -2   7   6       1027.35        984.81        35.84 o                         
  -1   7   6       1563.63       1485.57        37.00 o                         
   0   7   6        958.17       1019.46        27.95 o                         
   1   7   6       2094.49       1957.16        36.81 o                         
   2   7   6       1070.72       1034.10        25.73 o                         
   3   7   6       4072.54       4137.52        50.56 o                         
   4   7   6        411.50        343.97        20.81 o                         
   5   7   6       2033.28       1948.96        42.13 o                         
   6   7   6        782.62        856.55        53.84 o                         
   7   7   6       8803.78       8877.47       148.40 o                         
   8   7   6       1505.04       1356.45        56.36 o                         
   9   7   6       1013.54        969.18        39.31 o                         
  10   7   6        420.84        543.95        65.44 o                         
  11   7   6       3233.66       3293.50       125.54 o                         
  12   7   6        670.30        456.24        67.24 o                         
  13   7   6        675.84        720.20        78.85 o                         
  14   7   6        274.02        292.69        69.75 o                         
  15   7   6        203.06        257.60       121.75 o                         
  16   7   6        850.20        646.77       114.14 o                         
  17   7   6         57.27        -12.68        88.77 o                         
 -21   8   6         14.44         37.94        67.09 o                         
 -20   8   6        704.44        802.50       157.25 o                         
 -19   8   6        162.74        152.63        65.30 o                         
 -18   8   6        517.43        574.74        67.37 o                         
 -17   8   6         89.27        133.94        44.40 o                         
 -16   8   6       2384.42       2421.92       105.15 o                         
 -15   8   6         58.02         67.12        40.68 o                         
 -14   8   6       4090.89       3901.53       105.80 o                         
 -13   8   6        259.21        227.71        29.40 o                         
 -12   8   6       2218.79       2112.70        55.10 o                         
 -11   8   6       7441.29       7202.78        95.43 o                         
 -10   8   6       1756.94       1867.89        39.10 o                         
  -9   8   6       5487.00       5561.36        79.29 o                         
  -8   8   6       7253.36       7047.92        92.71 o                         
  -7   8   6       2383.08       2334.21        65.43 o                         
  -6   8   6       2486.68       2514.83        44.84 o                         
  -5   8   6      13302.37      13209.98       127.03 o                         
  -4   8   6      15520.26      15169.44       142.88 o                         
  -3   8   6       6088.63       6268.47        71.47 o                         
  -2   8   6         45.54         37.66        18.16 o                         
  -1   8   6       7173.72       7121.94        81.13 o                         
   0   8   6       6546.53       6420.92        76.19 o                         
   1   8   6      18426.64      19127.37       184.90 o                         
   2   8   6        739.82        724.34        39.68 o                         
   3   8   6        109.83        131.68        18.38 o                         
   4   8   6       1102.86       1096.19        48.49 o                         
   5   8   6       2844.76       2824.42        50.96 o                         
   6   8   6         56.74         47.35        20.76 o                         
   7   8   6         76.44         48.07        20.81 o                         
   8   8   6       1169.93       1353.24        45.53 o                         
   9   8   6          0.42         19.49        26.55 o                         
  10   8   6         66.72         33.43        49.30 o                         
  11   8   6          0.29         12.68        52.01 o                         
  12   8   6       2537.33       2459.40       299.29 o                         
  13   8   6          9.67         72.29        57.39 o                         
  14   8   6          3.96        -35.09        54.68 o                         
  15   8   6         79.74         62.14        60.98 o                         
  16   8   6       2098.88       2192.46       131.74 o                         
  17   8   6        305.30        251.10       103.99 o                         
 -20   9   6        479.94        465.21       117.94 o                         
 -19   9   6        315.39        280.74        73.64 o                         
 -18   9   6          3.11         38.83        63.50 o                         
 -17   9   6       1715.61       1802.69        89.21 o                         
 -16   9   6        658.06        645.76       122.32 o                         
 -15   9   6         11.43         -3.82        60.68 o                         
 -14   9   6        313.44        336.18        49.20 o                         
 -13   9   6       1270.51       1300.60        49.06 o                         
 -12   9   6        586.16        661.19        36.68 o                         
 -11   9   6        598.05        607.01        41.34 o                         
 -10   9   6       1895.90       1801.96        52.28 o                         
  -9   9   6        353.91        306.81        22.63 o                         
  -8   9   6        768.64        772.31        37.35 o                         
  -7   9   6         19.74         -9.77        17.16 o                         
  -6   9   6       2784.73       2827.18        50.13 o                         
  -5   9   6       1303.75       1366.94        35.27 o                         
  -4   9   6       1172.64       1105.02        50.57 o                         
  -3   9   6       1247.75       1173.04        33.04 o                         
  -2   9   6       3496.31       3438.68        55.16 o                         
  -1   9   6        306.76        246.51        22.84 o                         
   0   9   6         97.07         78.17        20.57 o                         
   1   9   6        267.15        291.49        21.03 o                         
   2   9   6       1376.84       1275.68        35.44 o                         
   3   9   6        320.67        283.23        21.84 o                         
   4   9   6          1.07        -17.71        17.71 o                         
   5   9   6       1272.04       1214.77        49.17 o                         
   6   9   6        342.89        319.37        26.42 o                         
   7   9   6        314.64        326.70        27.03 o                         
   8   9   6        577.75        579.82        31.53 o                         
   9   9   6          0.22        -17.05        26.66 o                         
  10   9   6        601.89        533.53        50.01 o                         
  11   9   6         85.40        112.72        39.89 o                         
  12   9   6          3.30         80.29        41.40 o                         
  13   9   6         21.37         31.85        43.49 o                         
  14   9   6        225.11        189.90        69.03 o                         
  15   9   6        619.41        557.74       131.89 o                         
  16   9   6        342.46        417.41        83.70 o                         
 -19  10   6          5.41         50.52        66.07 o                         
 -18  10   6        432.68        483.81       121.75 o                         
 -17  10   6         14.89         31.14        44.77 o                         
 -16  10   6        295.78        332.84        67.09 o                         
 -15  10   6         94.88         85.75        45.43 o                         
 -14  10   6        769.47        745.85        50.20 o                         
 -13  10   6         17.37         45.88        26.74 o                         
 -12  10   6        352.84        434.41        35.04 o                         
 -11  10   6          3.36         25.92        26.51 o                         
 -10  10   6          0.65        -17.52        21.38 o                         
  -9  10   6          6.15          5.12        20.79 o                         
  -8  10   6          1.93         17.61        19.94 o                         
  -7  10   6         10.37         13.03        19.46 o                         
  -6  10   6         75.21         86.80        19.33 o                         
  -5  10   6        109.83        150.12        30.96 o                         
  -4  10   6          7.68         19.71        18.46 o                         
  -3  10   6         15.34         14.00        18.10 o                         
  -2  10   6        136.64        140.22        19.85 o                         
  -1  10   6         18.72         12.67        21.11 o                         
   0  10   6         61.27         30.04        23.63 o                         
   1  10   6         16.61         62.16        22.50 o                         
   2  10   6         34.02         34.78        21.46 o                         
   3  10   6         21.47         31.08        21.63 o                         
   4  10   6         49.69         49.91        22.37 o                         
   5  10   6         47.88         32.70        22.52 o                         
   6  10   6        305.88        319.46        28.10 o                         
   7  10   6         23.19         53.74        23.37 o                         
   8  10   6        134.89        145.03        25.17 o                         
   9  10   6         89.76         44.58        33.07 o                         
  10  10   6       1112.41       1227.84        80.76 o                         
  11  10   6        280.31        286.37        47.75 o                         
  12  10   6         40.81         25.81        41.02 o                         
  13  10   6          8.09         13.23        41.05 o                         
  14  10   6        827.88        715.15       102.72 o                         
  15  10   6          1.22        -40.43        83.70 o                         
 -18  11   6         69.15        -23.11        76.09 o                         
 -17  11   6        345.13        350.33        75.26 o                         
 -16  11   6       1158.81       1244.79        78.25 o                         
 -15  11   6        439.17        397.64        56.34 o                         
 -14  11   6        197.77        273.26        46.69 o                         
 -13  11   6       1857.82       1955.02        64.03 o                         
 -12  11   6        869.90        932.57        60.28 o                         
 -11  11   6        118.09        110.85        30.64 o                         
 -10  11   6        140.52        100.84        29.42 o                         
  -9  11   6       2563.29       2622.74        62.39 o                         
  -8  11   6        203.06        208.41        26.57 o                         
  -7  11   6        308.56        232.74        23.48 o                         
  -6  11   6        165.62        152.85        21.79 o                         
  -5  11   6       1299.84       1224.76        56.41 o                         
  -4  11   6        253.79        183.75        22.64 o                         
  -3  11   6         26.08         18.32        19.09 o                         
  -2  11   6         91.26         64.04        20.45 o                         
  -1  11   6        248.34        257.01        25.09 o                         
   0  11   6         71.86         51.09        22.73 o                         
   1  11   6        375.41        392.57        38.29 o                         
   2  11   6        328.09        287.15        29.47 o                         
   3  11   6       2806.84       2746.11        66.35 o                         
   4  11   6        791.86        811.44        41.07 o                         
   5  11   6        112.95         67.32        27.47 o                         
   6  11   6        180.42        175.36        30.06 o                         
   7  11   6       1628.12       1488.76        52.99 o                         
   8  11   6       1452.49       1474.61        57.90 o                         
   9  11   6        280.50        301.64        47.61 o                         
  10  11   6        127.05         97.93        44.49 o                         
  11  11   6        775.52        750.46        60.74 o                         
  12  11   6        176.50        179.44        50.66 o                         
  13  11   6        133.33        151.92        48.77 o                         
  14  11   6        168.46        162.33        68.15 o                         
 -17  12   6        102.16         53.70        74.82 o                         
 -16  12   6       1622.47       1712.35        94.54 o                         
 -15  12   6        620.28        626.33        68.19 o                         
 -14  12   6        851.94        903.61        57.53 o                         
 -13  12   6        122.96        156.47        34.39 o                         
 -12  12   6       2949.11       3052.92        76.86 o                         
 -11  12   6        134.83         85.04        31.77 o                         
 -10  12   6       2321.03       2461.93        77.70 o                         
  -9  12   6        920.45        897.59        39.80 o                         
  -8  12   6       1352.22       1364.75        44.47 o                         
  -7  12   6        160.67        157.28        25.66 o                         
  -6  12   6       7312.81       7610.03        92.47 o                         
  -5  12   6          4.89         17.91        21.46 o                         
  -4  12   6        301.73        345.52        26.36 o                         
  -3  12   6        689.61        715.36        44.93 o                         
  -2  12   6        446.54        438.95        27.91 o                         
  -1  12   6        543.68        492.71        32.35 o                         
   0  12   6        523.76        494.42        30.18 o                         
   1  12   6       4014.13       3941.17        81.88 o                         
   2  12   6       1518.44       1566.28        56.05 o                         
   3  12   6         20.32         24.58        27.79 o                         
   4  12   6       1468.55       1509.17        54.86 o                         
   5  12   6        241.36        231.80        32.55 o                         
   6  12   6        540.72        583.14        39.01 o                         
   7  12   6         50.83         28.78        29.44 o                         
   8  12   6       2667.99       2876.72        94.42 o                         
   9  12   6          0.32        -26.63        50.54 o                         
  10  12   6        159.05        160.39       128.09 o                         
  11  12   6        180.66        217.69        60.31 o                         
  12  12   6        723.25        900.44       124.28 o                         
  13  12   6          0.32        -46.66        77.36 o                         
 -15  13   6         23.38         38.32        49.47 o                         
 -14  13   6        368.71        288.37        44.97 o                         
 -13  13   6        503.72        529.84        43.17 o                         
 -12  13   6       1102.78       1166.43        59.32 o                         
 -11  13   6         80.11        113.08        51.81 o                         
 -10  13   6        229.86        208.15        36.00 o                         
  -9  13   6         15.56        -14.88        23.32 o                         
  -8  13   6        344.28        334.40        30.72 o                         
  -7  13   6         42.83         50.64        24.11 o                         
  -6  13   6        191.53        127.37        26.96 o                         
  -5  13   6         39.09        -15.00        21.75 o                         
  -4  13   6          5.75         13.47        22.06 o                         
  -3  13   6        585.44        588.31        35.94 o                         
  -2  13   6       1385.43       1387.87        42.33 o                         
  -1  13   6        159.22        172.81        25.08 o                         
   0  13   6         32.96         15.18        24.53 o                         
   1  13   6         37.00         58.28        27.79 o                         
   2  13   6        140.22        155.70        32.40 o                         
   3  13   6          9.95        -28.51        28.51 o                         
   4  13   6        102.97        156.10        32.66 o                         
   5  13   6         48.54         16.00        29.76 o                         
   6  13   6          5.05         34.58        32.34 o                         
   7  13   6         85.39         78.92        32.90 o                         
   8  13   6        214.36        238.17        49.31 o                         
   9  13   6          0.74        -49.36        49.36 o                         
  10  13   6        131.61         51.44        57.06 o                         
  11  13   6         70.27        135.77        59.72 o                         
 -13  14   6        175.12        246.36        41.63 o                         
 -12  14   6        200.67        202.20        38.60 o                         
 -11  14   6          0.10         17.07        30.43 o                         
 -10  14   6          3.29        -25.01        29.43 o                         
  -9  14   6          0.03         46.37        29.33 o                         
  -8  14   6          6.11        -10.03        25.05 o                         
  -7  14   6         36.02         77.20        26.82 o                         
  -6  14   6          0.14        -24.45        24.45 o                         
  -5  14   6         24.99         27.68        25.41 o                         
  -4  14   6         10.60        -12.20        23.45 o                         
  -3  14   6          5.35          7.41        24.90 o                         
  -2  14   6         52.02         61.73        25.72 o                         
  -1  14   6         90.44         91.91        29.45 o                         
   0  14   6         53.52         75.11        29.14 o                         
   1  14   6        110.91         76.45        29.05 o                         
   2  14   6         72.37         74.61        32.19 o                         
   3  14   6         75.87         77.05        32.52 o                         
   4  14   6         20.01         49.13        34.94 o                         
   5  14   6         35.47        -21.59        46.86 o                         
   6  14   6        132.82         18.67        41.20 o                         
   7  14   6          9.09         59.40        42.71 o                         
   8  14   6         13.91         41.77        57.89 o                         
   9  14   6        156.37        156.70        61.39 o                         
 -11  15   6         74.59        102.72        34.96 o                         
 -10  15   6        106.65         62.60        33.40 o                         
  -9  15   6        419.44        465.70        44.26 o                         
  -8  15   6         54.02         38.03        30.55 o                         
  -7  15   6         58.93         20.34        29.78 o                         
  -6  15   6         10.43         36.18        29.52 o                         
  -5  15   6        823.16        710.81        43.01 o                         
  -4  15   6         16.95         34.32        28.90 o                         
  -3  15   6          1.91        -24.47        27.92 o                         
  -2  15   6        821.38        761.03        43.43 o                         
  -1  15   6         49.73         55.23        30.35 o                         
   0  15   6         41.69         34.44        30.41 o                         
   1  15   6        106.09        122.13        36.68 o                         
   2  15   6          2.18        -28.90        32.11 o                         
   3  15   6        444.27        469.73        46.81 o                         
   4  15   6          2.04        -16.80        42.83 o                         
   5  15   6        180.04        141.73        47.43 o                         
   6  15   6          0.81         34.90        44.64 o                         
   7  15   6        365.01        443.19        58.47 o                         
  -8  16   6        399.34        476.62        52.85 o                         
  -7  16   6          1.98         45.74        31.62 o                         
  -6  16   6       1475.79       1567.01        59.14 o                         
  -5  16   6         61.26         88.22        32.74 o                         
  -4  16   6        359.59        380.85        42.86 o                         
  -3  16   6        216.30        248.86        39.34 o                         
  -2  16   6        592.96        604.00        47.57 o                         
  -1  16   6         36.80         17.94        33.99 o                         
   0  16   6         53.87        -20.69        33.02 o                         
   1  16   6        257.17        233.22        50.97 o                         
   2  16   6        428.75        399.58        42.44 o                         
   3  16   6         54.68         46.90        41.09 o                         
   4  16   6        999.44        982.29       116.67 o                         
 -23   0   7        255.89        246.03        98.92 o                         
 -21   0   7        430.12        423.57        98.92 o                         
 -19   0   7        894.16        897.16        72.49 o                         
 -17   0   7         12.41         -4.00        35.20 o                         
 -15   0   7        110.99        116.18        24.69 o                         
 -13   0   7        267.26        271.81        25.99 o                         
 -11   0   7        179.04        183.48        21.78 o                         
  -9   0   7         50.77         71.48        14.66 o                         
  -7   0   7         22.58         30.58        15.79 o                         
  -5   0   7         58.31        107.70        18.07 o                         
  -3   0   7         12.70          8.64        17.57 o                         
  -1   0   7         11.67         41.86        17.53 o                         
   1   0   7        709.48        677.97        35.36 o                         
   3   0   7       1106.61       1048.34        35.67 o                         
   5   0   7       2937.32       2991.81        56.91 o                         
   7   0   7       6569.04       6550.34        97.61 o                         
   9   0   7       4164.13       4352.48        85.30 o                         
  11   0   7       6942.69       6607.22       240.95 o                         
  13   0   7        180.17        180.08        76.09 o                         
  15   0   7       2939.34       3370.82       195.30 o                         
  17   0   7         65.09         38.05        83.70 o                         
  19   0   7        134.72        131.89        98.92 o                         
 -23   1   7        346.96        424.13        76.87 o                         
 -22   1   7        328.41        381.92        91.31 o                         
 -21   1   7        159.18        166.42        43.95 o                         
 -20   1   7       1721.89       1640.31        80.88 o                         
 -19   1   7        142.75         80.09        30.05 o                         
 -18   1   7        380.51        427.44        27.63 o                         
 -17   1   7        398.98        389.30        27.73 o                         
 -16   1   7        223.77        232.45        20.46 o                         
 -15   1   7        176.29        208.13        19.01 o                         
 -14   1   7        205.27        175.24        17.32 o                         
 -13   1   7        564.19        618.40        22.37 o                         
 -12   1   7         35.91         36.56        13.59 o                         
 -11   1   7       1052.93       1142.64        21.75 o                         
 -10   1   7       5044.54       5013.61        47.21 o                         
  -9   1   7        320.45        313.02        12.31 o                         
  -8   1   7        431.64        544.81        24.65 o                         
  -7   1   7       5784.55       6102.98        56.80 o                         
  -6   1   7      11683.38      12328.01        97.27 o                         
  -5   1   7      29405.47      31159.82       244.74 o                         
  -4   1   7       4283.82       4587.30        51.27 o                         
  -3   1   7      16659.89      17221.09       158.50 o                         
  -2   1   7         61.15         10.53        11.91 o                         
  -1   1   7        193.66        145.91        17.02 o                         
   0   1   7        672.95        691.83        19.55 o                         
   1   1   7       4623.34       4589.42        50.36 o                         
   2   1   7        241.95        219.90        15.00 o                         
   3   1   7          3.53         -2.84        12.78 o                         
   4   1   7         42.35         12.83        12.85 o                         
   5   1   7       3584.54       3324.27        43.06 o                         
   6   1   7        901.02        785.08        22.80 o                         
   7   1   7       3368.72       3350.58        43.80 o                         
   8   1   7         65.96         53.90        13.06 o                         
   9   1   7       3519.07       3589.96        49.87 o                         
  10   1   7       2485.18       2386.47        75.01 o                         
  11   1   7       1062.97       1013.41        73.47 o                         
  12   1   7        902.78        816.91        70.69 o                         
  13   1   7       1196.08       1103.74        92.58 o                         
  14   1   7       1141.62       1087.98       153.45 o                         
  15   1   7         18.25          8.70        57.07 o                         
  16   1   7        374.61        326.39        69.03 o                         
  17   1   7        190.94        212.72        69.03 o                         
  18   1   7         22.60          6.21        60.06 o                         
  19   1   7          4.78         -1.32        63.65 o                         
 -23   2   7        973.65       1008.28        97.63 o                         
 -22   2   7          0.01          9.70        44.74 o                         
 -21   2   7          0.29        -14.92        41.17 o                         
 -20   2   7          5.42        -23.45        38.82 o                         
 -19   2   7        165.10        200.38        42.87 o                         
 -18   2   7        270.64        206.69        25.05 o                         
 -17   2   7        570.64        586.55        29.95 o                         
 -16   2   7        174.50        129.63        21.68 o                         
 -15   2   7       7467.94       7871.04        94.02 o                         
 -14   2   7        225.19        156.16        17.01 o                         
 -13   2   7         61.60          7.59        13.83 o                         
 -12   2   7       3252.35       3069.70        40.18 o                         
 -11   2   7      12564.82      13112.80       113.05 o                         
 -10   2   7        182.79        195.14        11.77 o                         
  -9   2   7       1773.33       1874.64        26.85 o                         
  -8   2   7        130.59        185.98        11.58 o                         
  -7   2   7       3326.77       3212.57        31.53 o                         
  -6   2   7        509.24        570.12        15.63 o                         
  -5   2   7       3305.48       3227.41        31.38 o                         
  -4   2   7       5797.04       6611.67       118.23 o                         
  -3   2   7      11443.57      11643.92       112.20 o                         
  -2   2   7         42.37         85.17        13.55 o                         
  -1   2   7      48661.14      50950.98       418.76 o                         
   0   2   7       7076.08       8346.01        79.61 o                         
   1   2   7      34946.66      34914.09       291.87 o                         
   2   2   7       2617.44       2933.24        38.74 o                         
   3   2   7       8476.96       8350.38        81.34 o                         
   4   2   7         96.82         88.66        13.74 o                         
   5   2   7      14995.42      15135.86       136.49 o                         
   6   2   7          1.78          0.71        12.08 o                         
   7   2   7        563.30        519.91        18.73 o                         
   8   2   7       1765.09       1685.31        30.63 o                         
   9   2   7       3008.91       3256.92        67.91 o                         
  10   2   7         46.69         62.55        25.93 o                         
  11   2   7          6.40          0.56        31.08 o                         
  12   2   7         57.57          2.54        48.42 o                         
  13   2   7        924.07        756.74        73.27 o                         
  14   2   7          4.40        -26.76        51.92 o                         
  15   2   7        477.84        508.88        72.62 o                         
  16   2   7          0.31         69.11        58.27 o                         
  17   2   7         53.01        109.74       142.04 o                         
  18   2   7        114.18        111.03        68.08 o                         
  19   2   7         29.33        -28.54        63.50 o                         
 -23   3   7        481.38        442.24       125.55 o                         
 -22   3   7        785.24        849.87        86.31 o                         
 -21   3   7        934.36        898.28        68.80 o                         
 -20   3   7         80.64         75.60        36.60 o                         
 -19   3   7        674.27        649.05        47.81 o                         
 -18   3   7       2056.15       1915.57        69.81 o                         
 -17   3   7         39.50        -16.53        21.93 o                         
 -16   3   7       1076.19       1057.30        41.77 o                         
 -15   3   7        261.92        280.47        37.69 o                         
 -14   3   7       1313.93       1173.83        41.13 o                         
 -13   3   7        770.55        784.75        28.73 o                         
 -12   3   7        155.68        148.90        12.75 o                         
 -11   3   7        485.68        513.33        17.49 o                         
 -10   3   7       2826.93       2690.37        37.25 o                         
  -9   3   7       3611.75       3553.19        42.11 o                         
  -8   3   7       2657.64       2734.42        43.38 o                         
  -7   3   7        770.32        679.71        16.20 o                         
  -6   3   7       3165.33       3200.39        34.03 o                         
  -5   3   7      13968.99      14391.36       107.89 o                         
  -4   3   7      16173.19      16838.33       137.62 o                         
  -3   3   7          2.37          9.20        13.21 o                         
  -2   3   7       1615.22       1530.53        29.61 o                         
  -1   3   7         15.20          8.03        13.30 o                         
   0   3   7       3163.88       3060.72        41.77 o                         
   1   3   7       3636.99       3762.11        45.15 o                         
   2   3   7        417.07        493.60        18.01 o                         
   3   3   7       2286.27       2277.71        34.31 o                         
   4   3   7         93.95        116.20        13.69 o                         
   5   3   7       2418.47       2312.38        34.65 o                         
   6   3   7         27.44          7.87        13.30 o                         
   7   3   7       3514.88       3438.44        44.32 o                         
   8   3   7       1590.16       1610.78        34.25 o                         
   9   3   7       1170.41       1179.00        31.28 o                         
  10   3   7        547.23        499.99        35.07 o                         
  11   3   7       2295.91       2264.87       103.11 o                         
  12   3   7        688.69        461.51        84.97 o                         
  13   3   7        335.14        302.90        92.58 o                         
  14   3   7          9.95        138.80        55.25 o                         
  15   3   7          9.19         71.06        54.15 o                         
  16   3   7          0.90        -17.52        58.45 o                         
  17   3   7         16.90         -2.08        68.48 o                         
  18   3   7         34.79         98.35        71.02 o                         
  19   3   7        362.28        366.97        78.00 o                         
 -23   4   7         49.93        111.46        63.20 o                         
 -22   4   7         15.28         -1.93        55.96 o                         
 -21   4   7        477.49        485.21        58.41 o                         
 -20   4   7        118.91        165.35        47.58 o                         
 -19   4   7        151.85        117.40        42.35 o                         
 -18   4   7        176.96        209.36        44.74 o                         
 -17   4   7        832.33        815.55        46.94 o                         
 -16   4   7         16.01        -16.73        23.79 o                         
 -15   4   7         32.85         -1.37        26.75 o                         
 -14   4   7         30.07         33.01        21.62 o                         
 -13   4   7        199.06        228.99        28.84 o                         
 -12   4   7          0.43         -3.77        11.46 o                         
 -11   4   7          3.39         11.75        11.53 o                         
 -10   4   7         70.01         68.43        12.04 o                         
  -9   4   7         38.55         30.22        11.30 o                         
  -8   4   7         22.22         12.55        10.06 o                         
  -7   4   7          0.34          0.87         9.48 o                         
  -6   4   7         72.35         86.62        10.47 o                         
  -5   4   7        589.88        576.27        14.77 o                         
  -4   4   7        101.40        111.71        10.22 o                         
  -3   4   7          7.70          5.62        12.59 o                         
  -2   4   7          3.66         12.81        16.06 o                         
  -1   4   7        640.29        608.78        24.41 o                         
   0   4   7         24.49         27.80        13.62 o                         
   1   4   7        189.23        206.92        15.83 o                         
   2   4   7        833.74        892.44        24.93 o                         
   3   4   7        473.96        503.87        18.50 o                         
   4   4   7        175.30        215.60        14.54 o                         
   5   4   7        632.80        634.83        23.68 o                         
   6   4   7        585.69        556.39        17.63 o                         
   7   4   7       3606.82       3611.10        52.10 o                         
   8   4   7        141.68        162.56        19.14 o                         
   9   4   7         74.13         71.36        25.85 o                         
  10   4   7       1054.24        998.47        64.77 o                         
  11   4   7       1559.03       1350.01        82.44 o                         
  12   4   7       1141.48       1044.58        78.00 o                         
  13   4   7         45.16        -10.67        51.92 o                         
  14   4   7          2.17        -52.70        52.70 o                         
  15   4   7        581.36        749.54       167.40 o                         
  16   4   7        652.10        583.87        79.79 o                         
  17   4   7        202.08        221.00       185.15 o                         
  18   4   7        592.56        564.47       110.33 o                         
 -22   5   7        415.59        308.14        74.31 o                         
 -21   5   7        251.75        251.36        52.14 o                         
 -20   5   7        538.17        583.31        72.49 o                         
 -19   5   7          8.35         94.23        52.88 o                         
 -18   5   7        359.43        222.94        69.75 o                         
 -17   5   7        788.01        904.85        88.33 o                         
 -16   5   7        871.53        899.55        57.32 o                         
 -15   5   7       2180.74       2027.43        62.16 o                         
 -14   5   7        984.42        963.45        39.48 o                         
 -13   5   7        226.09        300.21        23.01 o                         
 -12   5   7          1.41          8.08        14.32 o                         
 -11   5   7         34.54         28.78        12.23 o                         
 -10   5   7       2802.80       2850.20        39.11 o                         
  -9   5   7       2954.65       2803.09        34.63 o                         
  -8   5   7        613.13        634.08        19.19 o                         
  -7   5   7         41.38         74.07        12.35 o                         
  -6   5   7       3863.37       3697.18        52.85 o                         
  -5   5   7       5880.51       5837.38        58.76 o                         
  -4   5   7       3553.21       3622.52        48.72 o                         
  -3   5   7       1876.86       1934.45        35.26 o                         
  -2   5   7       5609.61       5437.26        59.82 o                         
  -1   5   7        240.39        201.24        16.10 o                         
   0   5   7        920.51        813.90        24.15 o                         
   1   5   7       3263.88       3217.79        45.74 o                         
   2   5   7        495.30        475.09        22.38 o                         
   3   5   7        220.00        205.30        15.30 o                         
   4   5   7       1906.49       1823.15        32.83 o                         
   5   5   7       2643.01       2548.86        46.19 o                         
   6   5   7       2789.73       2493.95        43.19 o                         
   7   5   7        996.25        976.15        30.26 o                         
   8   5   7        331.57        359.11        34.25 o                         
   9   5   7        591.71        691.93        42.46 o                         
  10   5   7       2036.56       2119.52        80.91 o                         
  11   5   7        694.44        576.55        67.24 o                         
  12   5   7       3504.19       3335.87       291.68 o                         
  13   5   7        590.13        514.72        67.87 o                         
  14   5   7        556.23        514.75       130.62 o                         
  15   5   7        186.54        222.85        64.49 o                         
  16   5   7        403.73        402.27        72.62 o                         
  17   5   7        951.86        903.01       228.27 o                         
  18   5   7        102.07         95.76       135.70 o                         
 -22   6   7         53.84         87.40        87.50 o                         
 -21   6   7         17.52        -24.11        57.28 o                         
 -20   6   7         40.90         73.63        58.10 o                         
 -19   6   7        473.27        470.58        69.95 o                         
 -18   6   7        227.24        136.24        56.30 o                         
 -17   6   7          3.07          8.33        38.01 o                         
 -16   6   7        142.48        150.43        40.68 o                         
 -15   6   7       4000.79       4425.74       152.99 o                         
 -14   6   7       1198.90       1182.82        51.26 o                         
 -13   6   7          3.65         32.86        20.89 o                         
 -12   6   7        109.48         81.87        18.51 o                         
 -11   6   7       5603.81       5608.12        75.88 o                         
 -10   6   7        344.84        355.16        15.65 o                         
  -9   6   7       1771.11       1822.78        31.28 o                         
  -8   6   7        417.73        286.15        15.99 o                         
  -7   6   7       7382.93       6908.35        72.41 o                         
  -6   6   7        979.00        839.10        24.09 o                         
  -5   6   7       2666.47       2802.91        38.01 o                         
  -4   6   7        412.38        419.66        17.92 o                         
  -3   6   7       9304.22       8981.79        95.54 o                         
  -2   6   7       9652.81       9636.41       101.32 o                         
  -1   6   7      10842.80      11471.91       109.24 o                         
   0   6   7       9316.05       9200.54        91.35 o                         
   1   6   7      25964.99      26404.60       228.82 o                         
   2   6   7       1247.03       1238.90        29.91 o                         
   3   6   7          5.45         26.49        12.31 o                         
   4   6   7       9115.59       8349.97       144.89 o                         
   5   6   7       3507.65       3493.11        56.28 o                         
   6   6   7       1669.04       1700.49        40.27 o                         
   7   6   7        206.01        232.79        24.44 o                         
   8   6   7          9.88         10.70        20.88 o                         
   9   6   7       1013.24       1099.57        51.86 o                         
  10   6   7       1251.99       1186.57        75.22 o                         
  11   6   7        568.97        489.43        65.44 o                         
  12   6   7         82.92        101.45        68.48 o                         
  13   6   7        900.66        798.95       109.06 o                         
  14   6   7        119.28         20.29        71.02 o                         
  15   6   7       1495.16       1341.73       144.57 o                         
  16   6   7        156.69        251.10       103.99 o                         
  17   6   7        134.13         38.05        86.24 o                         
 -21   7   7        622.44        656.58       109.06 o                         
 -20   7   7          9.53        -58.45        58.45 o                         
 -19   7   7        556.50        554.51        77.63 o                         
 -18   7   7       1521.48       1609.99       105.41 o                         
 -17   7   7        130.40        101.83        43.95 o                         
 -16   7   7        545.46        512.84        52.38 o                         
 -15   7   7        159.46        160.99        40.11 o                         
 -14   7   7       1214.67       1353.58        67.10 o                         
 -13   7   7        921.06        886.46        40.86 o                         
 -12   7   7        610.61        720.37        42.54 o                         
 -11   7   7       1156.74       1158.73        36.89 o                         
 -10   7   7        923.85        876.98        27.55 o                         
  -9   7   7        418.53        399.43        18.61 o                         
  -8   7   7       3103.11       2927.93        54.67 o                         
  -7   7   7       2013.70       1920.14        34.70 o                         
  -6   7   7        556.14        548.27        20.42 o                         
  -5   7   7      14387.38      14311.21       126.08 o                         
  -4   7   7       3608.04       3490.65        45.15 o                         
  -3   7   7       7149.99       7067.75        96.66 o                         
  -2   7   7       1501.25       1509.84        34.77 o                         
  -1   7   7       8654.62       8654.51        95.68 o                         
   0   7   7       2329.84       2264.95        38.53 o                         
   1   7   7        524.39        523.08        26.12 o                         
   2   7   7        429.13        429.10        20.37 o                         
   3   7   7        916.20        933.65        26.12 o                         
   4   7   7       2475.61       2375.22        46.60 o                         
   5   7   7        970.76        926.39        32.30 o                         
   6   7   7         99.72         14.50        21.10 o                         
   7   7   7        621.92        553.86        31.56 o                         
   8   7   7        916.89       1028.76        40.91 o                         
   9   7   7       1878.17       1874.79        60.84 o                         
  10   7   7        326.64        326.03        47.24 o                         
  11   7   7        427.75        377.01        62.69 o                         
  12   7   7          1.21        -75.28       148.38 o                         
  13   7   7         63.29        121.75        83.70 o                         
  14   7   7         97.82        147.11        88.77 o                         
  15   7   7          0.91        -78.63        78.63 o                         
  16   7   7        233.87        418.50       109.06 o                         
  17   7   7         12.43        -38.05        83.70 o                         
 -21   8   7        205.17        117.07        67.87 o                         
 -20   8   7        136.06        122.55        67.87 o                         
 -19   8   7          1.03         19.68        63.50 o                         
 -18   8   7        218.40        173.27        65.30 o                         
 -17   8   7        283.41        194.71        57.31 o                         
 -16   8   7          9.68         85.05        40.12 o                         
 -15   8   7         40.01         52.17        38.38 o                         
 -14   8   7        195.18        182.03        41.03 o                         
 -13   8   7        231.27        269.05        41.62 o                         
 -12   8   7        129.19        106.38        30.42 o                         
 -11   8   7         30.14         -4.72        20.18 o                         
 -10   8   7          1.52         -4.73        16.13 o                         
  -9   8   7         54.36         36.51        17.30 o                         
  -8   8   7          5.46        -16.17        16.17 o                         
  -7   8   7         18.86          0.04        16.72 o                         
  -6   8   7          9.94          7.79        15.80 o                         
  -5   8   7         27.67         11.04        15.66 o                         
  -4   8   7         42.26         70.48        18.15 o                         
  -3   8   7        444.07        390.77        22.95 o                         
  -2   8   7        467.03        462.76        26.14 o                         
  -1   8   7       1016.61        982.14        38.38 o                         
   0   8   7         29.61         23.35        19.96 o                         
   1   8   7          4.47        -12.05        15.52 o                         
   2   8   7        203.66        191.39        17.75 o                         
   3   8   7        545.95        534.14        25.03 o                         
   4   8   7        102.74        102.63        19.33 o                         
   5   8   7         13.76         -2.29        19.73 o                         
   6   8   7        474.42        432.20        27.71 o                         
   7   8   7        171.23        177.48        30.18 o                         
   8   8   7        187.41        237.35        32.40 o                         
   9   8   7        410.97        335.12        35.10 o                         
  10   8   7       1336.34       1135.41       232.08 o                         
  11   8   7        209.49        229.41        60.06 o                         
  12   8   7        454.71        370.00        66.29 o                         
  13   8   7        257.69        213.71        65.44 o                         
  14   8   7        206.65        258.71        96.38 o                         
  15   8   7        295.12        291.68        98.92 o                         
  16   8   7        577.61        636.63       121.75 o                         
 -20   9   7        121.06        144.38        69.88 o                         
 -19   9   7         15.73         37.52       143.30 o                         
 -18   9   7         18.36         85.02        81.16 o                         
 -17   9   7        751.94        798.46        83.78 o                         
 -16   9   7        673.91        667.77       114.35 o                         
 -15   9   7          4.43         36.83        51.13 o                         
 -14   9   7         82.00         65.41        38.67 o                         
 -13   9   7       1743.95       1784.07        55.45 o                         
 -12   9   7        177.97        224.38        43.74 o                         
 -11   9   7        151.90        164.97        27.41 o                         
 -10   9   7       2683.28       2650.31        49.15 o                         
  -9   9   7       2590.75       2526.54        48.14 o                         
  -8   9   7        144.89        180.91        20.80 o                         
  -7   9   7        235.34        237.32        20.49 o                         
  -6   9   7       1899.89       1884.67        39.74 o                         
  -5   9   7       3240.47       3203.56        50.38 o                         
  -4   9   7         71.35         62.34        17.83 o                         
  -3   9   7        918.69        942.78        38.47 o                         
  -2   9   7       1928.66       1960.62        47.26 o                         
  -1   9   7          8.06        -12.21        20.23 o                         
   0   9   7        152.53        109.12        21.70 o                         
   1   9   7        418.35        370.99        29.39 o                         
   2   9   7        643.57        646.26        27.25 o                         
   3   9   7        468.52        469.00        30.02 o                         
   4   9   7         43.86         54.01        21.58 o                         
   5   9   7         31.43         23.96        21.36 o                         
   6   9   7        290.97        378.52        28.75 o                         
   7   9   7        226.50        197.66        25.50 o                         
   8   9   7        165.15        129.21        24.22 o                         
   9   9   7        343.02        395.68        35.84 o                         
  10   9   7       1271.94       1415.62        73.35 o                         
  11   9   7         27.50         -6.51        38.09 o                         
  12   9   7        452.66        473.98        91.99 o                         
  13   9   7         91.27         67.69        46.26 o                         
  14   9   7        398.95        542.17       267.59 o                         
  15   9   7       1237.59       1133.75       144.57 o                         
 -19  10   7        712.93        774.12        90.99 o                         
 -18  10   7        184.23        187.39       125.55 o                         
 -17  10   7        325.51        318.57        76.09 o                         
 -16  10   7        284.69        278.56        57.51 o                         
 -15  10   7       4430.42       4519.07       155.61 o                         
 -14  10   7       2043.39       2073.05        73.23 o                         
 -13  10   7        169.22        212.47        31.11 o                         
 -12  10   7        651.55        661.15        38.86 o                         
 -11  10   7       5849.53       5966.43       100.42 o                         
 -10  10   7         64.14         61.03        22.43 o                         
  -9  10   7        113.75        132.63        21.88 o                         
  -8  10   7        212.56        186.00        22.47 o                         
  -7  10   7      12679.98      13079.22       132.12 o                         
  -6  10   7         13.04         20.37        20.14 o                         
  -5  10   7         13.64         19.81        18.48 o                         
  -4  10   7        110.15         87.50        19.48 o                         
  -3  10   7       6793.66       6966.63        82.79 o                         
  -2  10   7       3364.58       3252.98        57.12 o                         
  -1  10   7          5.58         23.02        21.38 o                         
   0  10   7        342.37        336.34        27.14 o                         
   1  10   7        663.58        578.73        43.29 o                         
   2  10   7        545.38        550.61        30.86 o                         
   3  10   7          3.14        -27.88        27.88 o                         
   4  10   7         43.66         68.09        25.36 o                         
   5  10   7       1222.10       1102.83        41.64 o                         
   6  10   7        588.87        547.21        32.63 o                         
   7  10   7        106.34        146.59        31.19 o                         
   8  10   7        436.00        413.32        30.75 o                         
   9  10   7        293.36        257.27        45.05 o                         
  10  10   7          5.38        -22.18        38.67 o                         
  11  10   7        211.23        345.83        49.96 o                         
  12  10   7          1.78        -18.48        40.21 o                         
  13  10   7         50.40          7.33        44.01 o                         
  14  10   7        552.63        567.11        83.38 o                         
 -18  11   7        685.60        856.20       134.43 o                         
 -17  11   7        623.81        709.86       135.70 o                         
 -16  11   7          0.95         52.12        65.30 o                         
 -15  11   7         19.62         43.25        44.60 o                         
 -14  11   7       2398.28       2552.39        82.80 o                         
 -13  11   7       2428.14       2600.75        90.20 o                         
 -12  11   7        664.29        637.03        41.34 o                         
 -11  11   7          4.26          6.88        28.27 o                         
 -10  11   7        333.93        306.25        34.07 o                         
  -9  11   7       3262.85       3320.45        65.97 o                         
  -8  11   7        465.88        445.54        26.86 o                         
  -7  11   7        614.04        559.24        28.15 o                         
  -6  11   7         92.29        115.30        21.29 o                         
  -5  11   7       1827.52       1772.10        44.28 o                         
  -4  11   7        367.09        357.17        25.30 o                         
  -3  11   7        124.18         81.37        20.94 o                         
  -2  11   7          1.79         -1.65        19.57 o                         
  -1  11   7       1983.52       1963.46        53.42 o                         
   0  11   7        141.60        103.05        24.22 o                         
   1  11   7         40.16        -12.36        22.91 o                         
   2  11   7        190.94        144.02        29.15 o                         
   3  11   7       1425.41       1303.25        48.95 o                         
   4  11   7        149.98        176.12        30.83 o                         
   5  11   7         50.96         44.70        27.06 o                         
   6  11   7          3.16          9.52        26.70 o                         
   7  11   7          4.78         27.81        35.28 o                         
   8  11   7        197.06        216.05        36.82 o                         
   9  11   7          7.40         38.85        50.53 o                         
  10  11   7         49.67         11.87        47.30 o                         
  11  11   7          6.79        -20.51        44.79 o                         
  12  11   7          2.05         -9.23        42.84 o                         
  13  11   7         83.36         30.71        46.40 o                         
 -17  12   7        196.75        340.27        79.79 o                         
 -16  12   7          9.64         62.80        63.20 o                         
 -15  12   7        189.22        181.34        56.21 o                         
 -14  12   7         40.48         28.03        43.56 o                         
 -13  12   7        710.88        713.57        44.51 o                         
 -12  12   7          1.65         -9.12        30.10 o                         
 -11  12   7         11.90        -26.33        28.81 o                         
 -10  12   7          2.49         15.88        28.46 o                         
  -9  12   7         34.82         -1.36        22.33 o                         
  -8  12   7         97.44        151.96        34.16 o                         
  -7  12   7          1.61         -8.51        21.28 o                         
  -6  12   7          7.14          1.16        20.99 o                         
  -5  12   7          9.89         55.64        22.06 o                         
  -4  12   7          1.12          4.91        22.05 o                         
  -3  12   7         17.64          9.05        21.15 o                         
  -2  12   7        516.99        494.83        28.55 o                         
  -1  12   7        105.67        116.08        22.92 o                         
   0  12   7        406.74        412.32        29.89 o                         
   1  12   7          0.15         47.48        28.69 o                         
   2  12   7        119.89        121.94        29.61 o                         
   3  12   7         22.29         15.00        39.08 o                         
   4  12   7        346.69        373.36        36.98 o                         
   5  12   7          9.71         28.05        28.65 o                         
   6  12   7          1.37        -27.40        27.40 o                         
   7  12   7          1.88         -8.55        27.63 o                         
   8  12   7         35.12         46.44        39.17 o                         
   9  12   7        103.10         82.71        52.34 o                         
  10  12   7          1.66         28.77        52.94 o                         
  11  12   7         10.28         61.53        53.46 o                         
  12  12   7        143.52        161.92        59.02 o                         
 -15  13   7        133.49        105.24        65.30 o                         
 -14  13   7        977.62        923.86        60.47 o                         
 -13  13   7        844.57        837.29        49.59 o                         
 -12  13   7        335.42        300.78        44.28 o                         
 -11  13   7        150.47        182.45        32.54 o                         
 -10  13   7        837.49        830.99        54.21 o                         
  -9  13   7        588.64        561.85        33.97 o                         
  -8  13   7        875.11        806.06        39.67 o                         
  -7  13   7         11.26         51.88        24.89 o                         
  -6  13   7       1053.47       1014.93        45.33 o                         
  -5  13   7        181.45        173.86        25.31 o                         
  -4  13   7       1122.75       1173.54        40.37 o                         
  -3  13   7        110.06        124.88        24.80 o                         
  -2  13   7        561.56        548.08        31.18 o                         
  -1  13   7         23.27         36.98        22.58 o                         
   0  13   7         24.50         40.38        25.88 o                         
   1  13   7          9.50         -7.27        27.60 o                         
   2  13   7        616.73        588.31        51.48 o                         
   3  13   7          2.96         17.09        28.97 o                         
   4  13   7         68.48         82.36        31.19 o                         
   5  13   7         33.30         36.70        36.91 o                         
   6  13   7        378.39        440.91        39.85 o                         
   7  13   7          0.61         27.35        34.62 o                         
   8  13   7         17.82        -49.46        53.26 o                         
   9  13   7         49.02        -48.02       116.67 o                         
  10  13   7        561.23        650.52        76.87 o                         
  11  13   7          3.24        -88.77        88.77 o                         
 -13  14   7        304.74        360.77        41.54 o                         
 -12  14   7        379.81        355.33        38.86 o                         
 -11  14   7       2215.68       2348.60       103.98 o                         
 -10  14   7        337.84        434.97        39.89 o                         
  -9  14   7        422.11        507.46        39.51 o                         
  -8  14   7        812.23        785.59        44.04 o                         
  -7  14   7       4281.75       4500.89        79.52 o                         
  -6  14   7        464.37        438.48        42.14 o                         
  -5  14   7         54.70         33.62        26.43 o                         
  -4  14   7         35.46         61.11        24.79 o                         
  -3  14   7       6235.64       6284.25        87.95 o                         
  -2  14   7         22.74         12.01        24.44 o                         
  -1  14   7        844.69        829.17        43.33 o                         
   0  14   7        206.82        174.59        32.29 o                         
   1  14   7        228.22        246.39        33.56 o                         
   2  14   7        109.72        118.21        33.62 o                         
   3  14   7        237.12        255.24        41.82 o                         
   4  14   7         86.69         79.13        32.80 o                         
   5  14   7        125.97        154.06        58.40 o                         
   6  14   7          0.25        -17.61        33.13 o                         
   7  14   7        340.73        317.84        51.28 o                         
   8  14   7         44.22         74.20       117.94 o                         
   9  14   7         30.52          3.73       106.53 o                         
 -11  15   7          1.46        -18.18        31.39 o                         
 -10  15   7          4.87         30.93        32.12 o                         
  -9  15   7        493.02        546.80        42.38 o                         
  -8  15   7        213.22        158.16        30.52 o                         
  -7  15   7          8.80         55.21        29.88 o                         
  -6  15   7         55.72         31.81        30.03 o                         
  -5  15   7       1375.11       1364.70        66.00 o                         
  -4  15   7         14.28         34.57        32.09 o                         
  -3  15   7         49.41         75.10        30.06 o                         
  -2  15   7        310.78        322.02        35.76 o                         
  -1  15   7        837.25        755.11        44.08 o                         
   0  15   7         37.40         26.05        29.88 o                         
   1  15   7          1.17         -4.88        29.56 o                         
   2  15   7        261.36        279.55        35.70 o                         
   3  15   7        232.51        237.60        41.65 o                         
   4  15   7        509.44        514.43        48.86 o                         
   5  15   7        259.84        226.99        42.69 o                         
   6  15   7        136.56        129.56        47.61 o                         
  -7  16   7          4.05         -0.97        30.27 o                         
  -6  16   7         26.56          1.86        30.35 o                         
  -5  16   7          0.53         -5.91        30.65 o                         
  -4  16   7         12.40         -5.26        33.82 o                         
  -3  16   7          3.50         42.51        34.38 o                         
  -2  16   7        138.17        121.83        36.25 o                         
  -1  16   7         26.52         58.36        32.57 o                         
   0  16   7        154.93        155.62        34.29 o                         
   1  16   7          1.11         32.07        34.00 o                         
   2  16   7         28.63         64.93        35.04 o                         
   3  16   7        108.51        263.78        98.92 o                         
 -24   0   8         28.12         50.73        88.77 o                         
 -22   0   8       3220.73       3104.51       195.30 o                         
 -20   0   8        453.22        336.47        59.60 o                         
 -18   0   8       2213.67       2454.57       102.55 o                         
 -16   0   8       2091.16       2015.91        57.35 o                         
 -14   0   8       6323.73       6142.55        99.26 o                         
 -12   0   8       6921.02       7275.42        92.18 o                         
 -10   0   8       9766.23       8674.61       104.26 o                         
  -8   0   8       4797.38       5049.96        77.05 o                         
  -6   0   8         40.65        117.93        18.48 o                         
  -4   0   8       3939.31       3487.49        53.90 o                         
  -2   0   8       9803.53       9600.66       125.27 o                         
   0   0   8      15988.96      14603.53       183.51 o                         
   2   0   8       5690.07       6489.69       116.78 o                         
   4   0   8      28252.52      28226.49       341.40 o                         
   6   0   8       1791.26       2078.60        49.19 o                         
   8   0   8       7090.35       7378.99       114.43 o                         
  10   0   8        252.57        313.95        48.13 o                         
  12   0   8       2744.32       2561.72       162.33 o                         
  14   0   8        573.45        545.32       101.45 o                         
  16   0   8       1159.22       1077.95       129.35 o                         
  18   0   8          1.92          2.54        88.77 o                         
 -24   1   8        429.60        379.98        77.12 o                         
 -23   1   8        222.49        217.53        68.89 o                         
 -22   1   8         22.20         27.98        44.20 o                         
 -21   1   8        985.51       1061.93        69.90 o                         
 -20   1   8       2476.34       2831.38        82.21 o                         
 -19   1   8        294.14        276.32        37.55 o                         
 -18   1   8        224.00        246.45        31.12 o                         
 -17   1   8       2383.84       2547.02        52.28 o                         
 -16   1   8       4028.94       4196.66        58.52 o                         
 -15   1   8         47.96         87.24        17.12 o                         
 -14   1   8          6.37         18.42        14.70 o                         
 -13   1   8          6.08          7.96        13.78 o                         
 -12   1   8        114.75        128.66         9.99 o                         
 -11   1   8        405.89        426.27        14.40 o                         
 -10   1   8        847.69        783.47        20.54 o                         
  -9   1   8        595.19        657.03        17.05 o                         
  -8   1   8       1895.82       2156.96        28.34 o                         
  -7   1   8       1727.67       1891.80        23.68 o                         
  -6   1   8       4776.42       4976.07        45.95 o                         
  -5   1   8      21085.88      21669.16       193.45 o                         
  -4   1   8       4018.97       4479.24        51.70 o                         
  -3   1   8       7877.14       8013.82        75.56 o                         
  -2   1   8       7806.04       9077.21       105.53 o                         
  -1   1   8       5395.00       5169.52        70.26 o                         
   0   1   8        341.93        345.50        16.52 o                         
   1   1   8       1537.94       1668.18        30.33 o                         
   2   1   8       1564.34       1384.13        29.24 o                         
   3   1   8       5000.38       5207.96        57.85 o                         
   4   1   8       5245.24       5527.83        60.83 o                         
   5   1   8         81.60         82.96        14.86 o                         
   6   1   8       6685.71       6511.45        69.83 o                         
   7   1   8       6893.89       7243.40        76.33 o                         
   8   1   8       6522.21       6617.13        71.62 o                         
   9   1   8         14.77          3.67        13.29 o                         
  10   1   8       3536.92       3352.72        66.95 o                         
  11   1   8       1082.22        977.69        55.77 o                         
  12   1   8        188.11        234.67        53.71 o                         
  13   1   8        837.95        660.64       159.79 o                         
  14   1   8       2369.35       2394.27       119.26 o                         
  15   1   8        122.20         29.33        61.70 o                         
  16   1   8         83.30         59.83       121.75 o                         
  17   1   8        496.89        539.36        80.47 o                         
  18   1   8        147.78         45.87        81.16 o                         
 -23   2   8          1.71        -28.02        57.31 o                         
 -22   2   8        608.59        638.23        63.06 o                         
 -21   2   8         86.89        115.00        46.36 o                         
 -20   2   8        772.29        757.26        60.04 o                         
 -19   2   8        122.41        168.90        32.62 o                         
 -18   2   8         15.70         18.75        26.39 o                         
 -17   2   8          5.94          3.54        22.05 o                         
 -16   2   8       1030.15       1011.71        34.86 o                         
 -15   2   8          0.20          3.03        17.05 o                         
 -14   2   8          4.61          2.84        16.16 o                         
 -13   2   8        168.68        184.13        18.21 o                         
 -12   2   8        265.61        282.07        16.30 o                         
 -11   2   8         64.44         71.40        12.70 o                         
 -10   2   8         29.12         29.07         9.98 o                         
  -9   2   8          0.38         -1.51         9.65 o                         
  -8   2   8          0.92         -2.81         9.98 o                         
  -7   2   8          1.97         -4.92         8.61 o                         
  -6   2   8        657.34        650.21        14.75 o                         
  -5   2   8        168.36        185.49        10.16 o                         
  -4   2   8       1180.02       1199.88        25.99 o                         
  -3   2   8        559.59        603.07        20.45 o                         
  -2   2   8        127.02        111.47        14.46 o                         
  -1   2   8        768.97        851.10        22.61 o                         
   0   2   8        129.00        120.15        14.17 o                         
   1   2   8          0.01         18.20        13.11 o                         
   2   2   8        703.83        642.56        20.25 o                         
   3   2   8         57.08         63.38        14.19 o                         
   4   2   8        225.48        228.77        16.16 o                         
   5   2   8        817.95        845.45        23.95 o                         
   6   2   8       3714.33       3557.29        46.27 o                         
   7   2   8         15.60          4.00        13.71 o                         
   8   2   8        387.48        376.89        22.45 o                         
   9   2   8       2246.90       2231.07        40.42 o                         
  10   2   8       3042.01       3198.16        73.35 o                         
  11   2   8        332.81        385.49        42.52 o                         
  12   2   8        201.56        204.67        56.47 o                         
  13   2   8        246.11        257.97        96.38 o                         
  14   2   8       3147.11       3329.57       132.57 o                         
  15   2   8        673.15        555.38       164.86 o                         
  16   2   8        359.45        423.09        77.36 o                         
  17   2   8        169.29        204.23        96.38 o                         
  18   2   8        378.44        334.11        76.08 o                         
 -23   3   8        137.57         28.56        61.39 o                         
 -22   3   8         21.10         21.47        60.66 o                         
 -21   3   8       2060.29       2196.24        96.45 o                         
 -20   3   8        279.66        220.18        40.89 o                         
 -19   3   8         82.36         52.66        34.06 o                         
 -18   3   8        537.47        474.80        37.02 o                         
 -17   3   8        861.05        897.24        43.94 o                         
 -16   3   8       4030.78       4147.63       120.61 o                         
 -15   3   8          7.30         -1.06        20.42 o                         
 -14   3   8         88.05         68.51        19.09 o                         
 -13   3   8       1095.17       1054.75        36.77 o                         
 -12   3   8        920.66        926.45        29.12 o                         
 -11   3   8         58.23         57.51        11.59 o                         
 -10   3   8       1654.48       1518.34        27.66 o                         
  -9   3   8        441.27        439.62        15.45 o                         
  -8   3   8       2534.11       2631.92        30.46 o                         
  -7   3   8         52.48         43.81         9.52 o                         
  -6   3   8       1920.96       1850.32        24.28 o                         
  -5   3   8      12042.83      12487.16       100.14 o                         
  -4   3   8       2072.46       1987.53        31.08 o                         
  -3   3   8          6.85          2.63        13.30 o                         
  -2   3   8       1222.90       1207.40        30.58 o                         
  -1   3   8       3502.64       3336.37        49.55 o                         
   0   3   8          3.53         -5.69        13.99 o                         
   1   3   8         12.06          7.10        13.02 o                         
   2   3   8        262.39        258.56        18.93 o                         
   3   3   8       1109.38       1115.89        27.15 o                         
   4   3   8       3449.16       3421.72        44.87 o                         
   5   3   8        908.74        816.36        31.55 o                         
   6   3   8        971.41        889.11        24.27 o                         
   7   3   8       1039.25       1079.80        28.23 o                         
   8   3   8       1201.17       1294.36        35.99 o                         
   9   3   8        368.78        329.01        21.54 o                         
  10   3   8        626.41        651.68        40.67 o                         
  11   3   8        786.89        701.48       200.37 o                         
  12   3   8         87.22        115.08        55.80 o                         
  13   3   8         60.17        100.47        55.25 o                         
  14   3   8        819.81        757.20       116.67 o                         
  15   3   8        911.88       1083.04        90.56 o                         
  16   3   8        278.38        276.33        69.88 o                         
  17   3   8          5.16         -9.71        62.69 o                         
  18   3   8        232.74        197.61       181.35 o                         
 -23   4   8          0.06         41.02        62.46 o                         
 -22   4   8       1431.33       1420.54       104.36 o                         
 -21   4   8         33.89         25.39        43.43 o                         
 -20   4   8         92.76         58.71        42.65 o                         
 -19   4   8          8.81        -12.40        34.40 o                         
 -18   4   8       4424.38       4388.00       100.04 o                         
 -17   4   8        151.78        102.55        31.16 o                         
 -16   4   8      12079.33      12362.03       161.02 o                         
 -15   4   8        704.41        700.34        35.40 o                         
 -14   4   8       7456.19       7725.48       128.06 o                         
 -13   4   8        340.12        294.75        25.39 o                         
 -12   4   8       5340.53       5422.56        60.65 o                         
 -11   4   8        843.57        748.91        22.17 o                         
 -10   4   8       6821.15       6992.71        71.71 o                         
  -9   4   8       1752.17       1582.53        33.36 o                         
  -8   4   8        983.53       1082.89        33.47 o                         
  -7   4   8        505.92        433.66        15.39 o                         
  -6   4   8      18807.62      19763.53       146.58 o                         
  -5   4   8         37.44         37.21         9.65 o                         
  -4   4   8       6053.25       5772.73        61.62 o                         
  -3   4   8        945.45        766.33        25.20 o                         
  -2   4   8       6679.15       7443.48        80.56 o                         
  -1   4   8        958.55        894.51        33.09 o                         
   0   4   8      30601.73      30862.02       280.57 o                         
   1   4   8        588.70        608.21        21.72 o                         
   2   4   8        155.17        150.79        16.49 o                         
   3   4   8      10101.72      10344.66       100.05 o                         
   4   4   8       7491.20       7405.12        77.05 o                         
   5   4   8       2864.34       2916.18        40.94 o                         
   6   4   8       2103.46       2053.21        40.34 o                         
   7   4   8         67.67         54.77        16.65 o                         
   8   4   8       3925.12       4033.38        61.51 o                         
   9   4   8        351.34        356.37        23.94 o                         
  10   4   8        415.60        537.53        49.47 o                         
  11   4   8        440.55        534.14        49.31 o                         
  12   4   8        289.05        214.18       101.45 o                         
  13   4   8         42.29         -2.33        64.68 o                         
  14   4   8        129.17        140.87        57.77 o                         
  15   4   8         76.49         30.44        59.10 o                         
  16   4   8        407.78        484.62        76.21 o                         
  17   4   8          1.38         21.90        63.50 o                         
  18   4   8          2.99        -10.11        63.65 o                         
 -23   5   8        181.53        256.80       125.55 o                         
 -22   5   8        134.90        172.20        52.07 o                         
 -21   5   8        149.63        218.15        52.40 o                         
 -20   5   8       1657.70       1735.94        91.12 o                         
 -19   5   8        337.51        381.93        65.71 o                         
 -18   5   8         36.67          6.67        50.90 o                         
 -17   5   8        972.15        888.54       169.94 o                         
 -16   5   8       5022.38       5123.66       119.19 o                         
 -15   5   8        213.52        193.63        27.97 o                         
 -14   5   8         51.32         60.45        23.69 o                         
 -13   5   8        367.71        413.31        24.72 o                         
 -12   5   8       1484.81       1329.95        32.39 o                         
 -11   5   8        259.01        242.92        15.75 o                         
 -10   5   8        140.78        156.69        14.22 o                         
  -9   5   8       3226.17       3029.12        36.99 o                         
  -8   5   8         27.49         28.77        10.43 o                         
  -7   5   8         81.92         86.70        10.65 o                         
  -6   5   8       3147.27       3112.54        39.35 o                         
  -5   5   8       5590.27       5476.63        56.88 o                         
  -4   5   8          5.07         15.73        13.43 o                         
  -3   5   8       2822.46       3125.40        42.58 o                         
  -2   5   8       6913.70       6594.32        74.44 o                         
  -1   5   8       6512.17       6368.18        73.27 o                         
   0   5   8          4.82         12.75        14.32 o                         
   1   5   8        265.50        244.63        17.24 o                         
   2   5   8       4682.66       4677.57        58.89 o                         
   3   5   8       4290.08       4038.30        53.57 o                         
   4   5   8          7.23          5.03        13.19 o                         
   5   5   8        510.40        512.42        25.25 o                         
   6   5   8       1359.59       1263.01        38.75 o                         
   7   5   8       1684.41       1591.67        46.33 o                         
   8   5   8        900.73        786.99        33.85 o                         
   9   5   8       2201.35       2121.60        52.95 o                         
  10   5   8       1737.69       1675.23        85.20 o                         
  11   5   8         58.52        101.07        44.33 o                         
  12   5   8          1.24        -39.31        52.01 o                         
  13   5   8        359.75        360.61        63.90 o                         
  14   5   8        400.33        399.57        77.36 o                         
  15   5   8        338.46        276.96        67.24 o                         
  16   5   8         80.78        123.27        62.69 o                         
  17   5   8          0.11        -28.51        58.86 o                         
 -22   6   8        141.65        209.67        55.65 o                         
 -21   6   8         88.06         88.22        51.04 o                         
 -20   6   8        121.22        172.69        62.75 o                         
 -19   6   8        125.32        125.55        67.21 o                         
 -18   6   8         96.12        156.87        59.10 o                         
 -17   6   8         30.47         81.33        53.45 o                         
 -16   6   8        288.31        295.24        50.18 o                         
 -15   6   8         46.21          9.55        38.40 o                         
 -14   6   8         72.28         86.13        32.58 o                         
 -13   6   8          9.20          9.12        21.28 o                         
 -12   6   8          6.04        -16.51        16.51 o                         
 -11   6   8          0.86        -22.50        22.50 o                         
 -10   6   8        156.14        155.65        13.86 o                         
  -9   6   8         13.05         21.48        12.66 o                         
  -8   6   8          4.27        -12.41        12.41 o                         
  -7   6   8          3.36         19.00        13.12 o                         
  -6   6   8         69.30         70.66        13.71 o                         
  -5   6   8         13.84         20.60        12.91 o                         
  -4   6   8         54.28         37.60        15.01 o                         
  -3   6   8         56.15         53.22        14.68 o                         
  -2   6   8       1741.76       1800.54        34.06 o                         
  -1   6   8         18.68          2.34        13.94 o                         
   0   6   8        377.83        371.24        20.61 o                         
   1   6   8          1.26        -14.52        14.52 o                         
   2   6   8       1173.19       1209.35        30.63 o                         
   3   6   8        172.76        149.10        16.37 o                         
   4   6   8        254.13        202.41        20.92 o                         
   5   6   8         37.17         26.53        20.01 o                         
   6   6   8       1125.51       1150.01        38.75 o                         
   7   6   8        416.86        355.46        49.06 o                         
   8   6   8         32.14         42.37        23.60 o                         
   9   6   8       1740.02       1746.49        91.81 o                         
  10   6   8        990.49        943.59        96.38 o                         
  11   6   8        976.74        801.49       101.45 o                         
  12   6   8        598.16        469.23        91.31 o                         
  13   6   8        500.89        667.06       109.06 o                         
  14   6   8       1019.50       1055.13       131.89 o                         
  15   6   8        976.21        948.60       129.35 o                         
  16   6   8          3.93        -45.65        83.70 o                         
  17   6   8         67.47         40.58        88.77 o                         
 -22   7   8        240.08        295.04        59.80 o                         
 -21   7   8        292.57        183.94        77.36 o                         
 -20   7   8         73.19         88.03        60.66 o                         
 -19   7   8        125.72         55.65        62.14 o                         
 -18   7   8         95.82         60.68        57.77 o                         
 -17   7   8       1178.76       1251.76        88.65 o                         
 -16   7   8        808.89        853.89        79.79 o                         
 -15   7   8         32.82         66.58        36.87 o                         
 -14   7   8       1104.62       1195.04       117.87 o                         
 -13   7   8        104.01        107.54        23.21 o                         
 -12   7   8         15.22         46.76        20.10 o                         
 -11   7   8        496.87        573.94        28.26 o                         
 -10   7   8       4201.40       3979.46        56.51 o                         
  -9   7   8         12.20         -1.45        13.89 o                         
  -8   7   8       1390.68       1309.00        30.04 o                         
  -7   7   8         24.48          1.60        13.35 o                         
  -6   7   8       2349.48       2255.21        36.40 o                         
  -5   7   8       6642.55       6582.37        68.89 o                         
  -4   7   8       3230.68       3152.42        43.63 o                         
  -3   7   8       3640.69       3616.45        54.46 o                         
  -2   7   8        272.59        265.21        21.58 o                         
  -1   7   8       4771.78       4515.41        56.59 o                         
   0   7   8        147.09        151.45        16.74 o                         
   1   7   8        512.71        519.15        22.09 o                         
   2   7   8       1421.49       1437.00        32.60 o                         
   3   7   8        210.67        171.93        26.18 o                         
   4   7   8        587.16        517.78        28.94 o                         
   5   7   8         50.53         45.46        21.48 o                         
   6   7   8       1655.58       1733.42        55.79 o                         
   7   7   8        211.23        208.59        28.66 o                         
   8   7   8       1542.36       1512.40        52.85 o                         
   9   7   8       2715.16       2464.16        81.03 o                         
  10   7   8        305.33        466.84        79.90 o                         
  11   7   8       1404.85       1260.57       126.82 o                         
  12   7   8         29.70        -53.26        73.55 o                         
  13   7   8          8.69        -40.58        81.16 o                         
  14   7   8         84.18        276.46        98.92 o                         
  15   7   8        273.66        256.17        98.92 o                         
  16   7   8        171.43        149.65        98.92 o                         
 -21   8   8        173.25        210.36        90.04 o                         
 -20   8   8         29.23         90.33        61.55 o                         
 -19   8   8         32.66        -55.31        59.58 o                         
 -18   8   8       1714.52       1703.72       272.66 o                         
 -17   8   8         38.89         32.73        86.24 o                         
 -16   8   8       1430.64       1570.33       110.33 o                         
 -15   8   8        235.44        311.04        44.01 o                         
 -14   8   8       2155.64       2222.29        83.23 o                         
 -13   8   8        389.77        367.15        35.95 o                         
 -12   8   8       4283.72       4144.00        91.94 o                         
 -11   8   8       1499.76       1422.63        43.32 o                         
 -10   8   8         52.21         28.30        16.88 o                         
  -9   8   8         64.00         36.93        17.79 o                         
  -8   8   8       6608.55       6781.09        76.09 o                         
  -7   8   8        338.23        354.31        19.39 o                         
  -6   8   8       2682.23       2742.51        41.95 o                         
  -5   8   8       3274.55       3258.62        47.45 o                         
  -4   8   8       5214.17       5302.64        61.23 o                         
  -3   8   8       5347.15       5046.51        79.63 o                         
  -2   8   8        791.56        751.91        28.37 o                         
  -1   8   8       4227.23       4397.94        72.85 o                         
   0   8   8      10174.53      10393.85       112.63 o                         
   1   8   8         40.40          9.10        16.43 o                         
   2   8   8       4405.91       4378.72        89.42 o                         
   3   8   8       5309.39       5368.70        77.57 o                         
   4   8   8       3694.97       3634.67        57.11 o                         
   5   8   8       1345.58       1276.78        41.38 o                         
   6   8   8        121.12         92.40        25.87 o                         
   7   8   8       1306.01       1340.91        58.42 o                         
   8   8   8        644.40        698.67        41.46 o                         
   9   8   8        539.59        564.20        43.52 o                         
  10   8   8         29.36         87.03        54.68 o                         
  11   8   8        130.86        119.21        73.55 o                         
  12   8   8        190.21         76.09        86.24 o                         
  13   8   8        183.24         58.34        86.24 o                         
  14   8   8         63.19         78.63        91.31 o                         
  15   8   8          5.91        -25.36        88.77 o                         
  16   8   8        810.95        687.35       126.82 o                         
 -20   9   8        408.36        391.25        80.17 o                         
 -19   9   8        286.10        265.43        72.22 o                         
 -18   9   8         87.38        126.05        69.75 o                         
 -17   9   8        568.05        453.66        71.74 o                         
 -16   9   8       3396.94       3293.74       142.51 o                         
 -15   9   8       1374.02       1218.73        72.61 o                         
 -14   9   8         16.25        -23.45        36.31 o                         
 -13   9   8       1964.99       2059.36        86.00 o                         
 -12   9   8       1450.88       1396.11        50.26 o                         
 -11   9   8        296.60        307.95        27.30 o                         
 -10   9   8        725.15        715.60        29.03 o                         
  -9   9   8       2705.02       2676.70        65.48 o                         
  -8   9   8         43.21         56.29        17.97 o                         
  -7   9   8        155.62        185.04        20.58 o                         
  -6   9   8       1358.01       1443.16        36.77 o                         
  -5   9   8       3061.32       3028.23        49.42 o                         
  -4   9   8        882.77        900.43        29.53 o                         
  -3   9   8        297.80        254.10        22.80 o                         
  -2   9   8       5109.42       5355.85        78.94 o                         
  -1   9   8       1014.11        957.97        35.63 o                         
   0   9   8        847.12        836.71        30.52 o                         
   1   9   8         27.43         -2.57        20.56 o                         
   2   9   8       2250.17       2250.86        55.20 o                         
   3   9   8       2899.48       2874.30        52.32 o                         
   4   9   8         96.04         91.38        23.21 o                         
   5   9   8        683.74        659.59        33.00 o                         
   6   9   8        659.03        675.53        34.08 o                         
   7   9   8       3040.81       3190.89        63.68 o                         
   8   9   8        181.60        192.44        31.71 o                         
   9   9   8       1271.21       1219.09        59.26 o                         
  10   9   8        274.60        322.20        40.50 o                         
  11   9   8         63.06         58.34        81.16 o                         
  12   9   8        134.10        192.76        86.24 o                         
  13   9   8         68.67         78.63        91.31 o                         
  14   9   8        304.21        225.74       103.99 o                         
  15   9   8         78.98        167.40       101.45 o                         
 -19  10   8         21.16        -66.83       107.80 o                         
 -18  10   8         35.70        104.19        67.09 o                         
 -17  10   8         48.03         63.41        64.57 o                         
 -16  10   8         20.64        -57.31        57.31 o                         
 -15  10   8         45.59         22.44        59.10 o                         
 -14  10   8        183.91        231.15        37.04 o                         
 -13  10   8          3.04        -25.57        25.78 o                         
 -12  10   8         50.59         65.37        28.86 o                         
 -11  10   8          2.26         -5.97        25.71 o                         
 -10  10   8         11.30         -5.77        19.48 o                         
  -9  10   8         15.20         42.96        19.24 o                         
  -8  10   8         39.48         45.40        18.93 o                         
  -7  10   8          1.06         18.38        19.00 o                         
  -6  10   8          0.13         -0.72        19.05 o                         
  -5  10   8          1.63         -1.35        18.37 o                         
  -4  10   8         45.33         33.82        19.05 o                         
  -3  10   8        189.94        205.54        22.17 o                         
  -2  10   8        432.79        352.42        27.92 o                         
  -1  10   8         39.10         52.82        22.11 o                         
   0  10   8        229.42        187.97        25.25 o                         
   1  10   8         15.38         -4.15        21.72 o                         
   2  10   8        558.86        506.49        31.83 o                         
   3  10   8          8.30        -24.93        24.93 o                         
   4  10   8       1204.07       1182.84        55.64 o                         
   5  10   8          0.40         19.26        26.18 o                         
   6  10   8         95.42         70.98        27.42 o                         
   7  10   8         15.72         -5.62        23.57 o                         
   8  10   8        223.36        185.14        32.71 o                         
   9  10   8        658.10        683.71        54.91 o                         
  10  10   8        107.60         73.84        41.96 o                         
  11  10   8        269.24        140.04        68.48 o                         
  12  10   8          0.61         45.40        55.80 o                         
  13  10   8         98.96         57.21        55.46 o                         
  14  10   8          7.00        -43.12        86.24 o                         
 -18  11   8          1.46         34.22        65.44 o                         
 -17  11   8        574.59        632.21        82.50 o                         
 -16  11   8         21.24         26.19        63.65 o                         
 -15  11   8         98.81         73.55        59.18 o                         
 -14  11   8        882.64        897.87        54.54 o                         
 -13  11   8       1163.59       1137.77        50.36 o                         
 -12  11   8        345.45        411.59        37.81 o                         
 -11  11   8        429.83        471.20        37.96 o                         
 -10  11   8        569.22        553.66        35.37 o                         
  -9  11   8       2930.46       3132.84        80.49 o                         
  -8  11   8        596.99        618.99        41.22 o                         
  -7  11   8         60.14         41.54        20.65 o                         
  -6  11   8        475.05        487.00        29.72 o                         
  -5  11   8       4059.77       4052.46        62.78 o                         
  -4  11   8        784.26        784.10        31.83 o                         
  -3  11   8         89.26        137.58        21.88 o                         
  -2  11   8        375.24        367.39        25.72 o                         
  -1  11   8       1366.75       1306.86        59.36 o                         
   0  11   8         14.62         24.07        24.15 o                         
   1  11   8         35.69         10.65        23.48 o                         
   2  11   8       1268.03       1171.16        60.30 o                         
   3  11   8       1467.17       1304.75        49.31 o                         
   4  11   8         52.85         47.60        38.75 o                         
   5  11   8        123.55        117.78        30.06 o                         
   6  11   8        221.19        212.32        32.09 o                         
   7  11   8         34.05          8.11        28.05 o                         
   8  11   8         13.72         35.24        33.79 o                         
   9  11   8        196.31        243.69        57.06 o                         
  10  11   8          1.16        -15.35        53.26 o                         
  11  11   8        434.16        584.34        68.85 o                         
  12  11   8         51.69        -32.47        67.21 o                         
  13  11   8        289.66        356.24        69.75 o                         
 -17  12   8        527.04        508.55       124.28 o                         
 -16  12   8        885.98        816.29        92.35 o                         
 -15  12   8        646.71        624.47        83.38 o                         
 -14  12   8        208.80        252.06        50.44 o                         
 -13  12   8         18.97         65.17        32.22 o                         
 -12  12   8       2939.64       2990.86        77.60 o                         
 -11  12   8        145.57        159.51        30.59 o                         
 -10  12   8        264.11        301.54        33.14 o                         
  -9  12   8        416.45        463.61        37.31 o                         
  -8  12   8       3183.12       3282.70        63.77 o                         
  -7  12   8        101.72        109.88        23.40 o                         
  -6  12   8       3863.03       3704.06        65.64 o                         
  -5  12   8          8.45          3.10        21.79 o                         
  -4  12   8       9739.84      10038.51       113.80 o                         
  -3  12   8         19.07         62.98        22.62 o                         
  -2  12   8       4086.06       4041.84        65.72 o                         
  -1  12   8       1199.56       1271.78        43.04 o                         
   0  12   8        278.26        314.48        30.74 o                         
   1  12   8       7137.00       7142.79       116.13 o                         
   2  12   8        431.65        572.43        40.51 o                         
   3  12   8         49.64         30.49        28.16 o                         
   4  12   8         77.14        135.27        32.89 o                         
   5  12   8       2124.33       2161.90        75.68 o                         
   6  12   8        283.84        286.08        43.57 o                         
   7  12   8         23.22         30.36        36.53 o                         
   8  12   8         87.77        104.94        44.74 o                         
   9  12   8         94.04        185.00        59.10 o                         
  10  12   8         94.05         77.01        60.87 o                         
  11  12   8        908.63       1100.13       119.21 o                         
 -15  13   8        410.92        479.12        84.97 o                         
 -14  13   8       1161.46       1206.35        78.74 o                         
 -13  13   8        756.64        887.48        51.31 o                         
 -12  13   8        463.65        395.77        37.83 o                         
 -11  13   8          1.30        -26.71        26.71 o                         
 -10  13   8        940.41        863.95        45.01 o                         
  -9  13   8        885.58        970.22        53.17 o                         
  -8  13   8        428.69        478.45        33.25 o                         
  -7  13   8        207.30        214.39        28.15 o                         
  -6  13   8       1363.44       1337.40        42.82 o                         
  -5  13   8        237.99        275.63        27.96 o                         
  -4  13   8        149.91        163.18        25.24 o                         
  -3  13   8        225.82        160.16        25.84 o                         
  -2  13   8       2085.83       2084.33        51.97 o                         
  -1  13   8         10.29        -18.69        22.15 o                         
   0  13   8        317.80        337.86        32.76 o                         
   1  13   8         11.93        -28.51        28.51 o                         
   2  13   8        459.01        455.13        39.03 o                         
   3  13   8          1.82         20.38        29.46 o                         
   4  13   8        421.68        355.17        66.21 o                         
   5  13   8         23.84         14.95        30.52 o                         
   6  13   8        298.68        368.65        38.41 o                         
   7  13   8         94.00         54.32        37.41 o                         
   8  13   8         67.85        -21.48        79.90 o                         
   9  13   8         84.98         91.58        57.28 o                         
  10  13   8        114.76        136.22        67.21 o                         
 -13  14   8          1.99         51.84        35.71 o                         
 -12  14   8          0.13          8.72        31.31 o                         
 -11  14   8         77.78         54.28        35.16 o                         
 -10  14   8         18.89         17.99        30.05 o                         
  -9  14   8         38.51         85.91        31.65 o                         
  -8  14   8          1.72        -17.98        24.64 o                         
  -7  14   8          8.61         29.74        26.00 o                         
  -6  14   8          0.67         11.96        26.01 o                         
  -5  14   8         19.12         34.29        24.41 o                         
  -4  14   8          0.56         19.07        24.34 o                         
  -3  14   8        251.34        298.27        29.63 o
[truncated: 499,609 more chars]
